# Supplementary material for: Neutrophil-related IL1R2 gene predicts the occurrence and early progression of myocardial infarction
Source: Front Cardiovasc Med. 2025 Mar 31;12:1516043. doi: 10.3389/fcvm.2025.1516043 (PMC11994735; doi:10.3389/fcvm.2025.1516043)
Supplement: Supplementary file 1 [file Datasheet1.zip]

Archive with 1 entries (1 files):
- GSE48060_series_matrix.csv
