# Supplementary material for: Neutrophil-related IL1R2 gene predicts the occurrence and early progression of myocardial infarction
Source: Front Cardiovasc Med. 2025 Mar 31;12:1516043. doi: 10.3389/fcvm.2025.1516043 (PMC11994735; doi:10.3389/fcvm.2025.1516043)
Supplement: Supplementary file 1 [file Datasheet1.zip › GSE48060_series_matrix.csv]

ID_REF	GSM1167072	GSM1167073	GSM1167074	GSM1167075	GSM1167076	GSM1167077	GSM1167078	GSM1167079	GSM1167080	GSM1167081	GSM1167082	GSM1167083	GSM1167084	GSM1167085	GSM1167086	GSM1167087	GSM1167088	GSM1167089	GSM1167090	GSM1167091	GSM1167092	GSM1167093	GSM1167094	GSM1167095	GSM1167096	GSM1167097	GSM1167098	GSM1167099	GSM1167100	GSM1167101	GSM1167102	GSM1167103	GSM1167104	GSM1167105	GSM1167106	GSM1167107	GSM1167108	GSM1167109	GSM1167110	GSM1167111	GSM1167112	GSM1167113	GSM1167114	GSM1167115	GSM1167116	GSM1167117	GSM1167118	GSM1167119	GSM1167120
1007_s_at	6.210212153	6.456803432	6.115658087	6.090469888	6.205832936	6.381176008	6.487802826	6.177518161	6.532141043	6.392698588	6.449721062	6.239171881	6.223378364	6.186934919	6.18023885	6.159667032	6.24810466	6.125636662	6.207742511	6.341319441	6.366248047	6.1737979	6.174748338	6.42807613	6.060179676	6.202741761	6.529567003	6.221028133	6.191212269	6.094137932	6.206399554	6.041123566	6.067243701	5.944057246	6.200205932	6.084121873	6.16360394	6.384197891	6.061201748	6.733333409	6.130311181	6.276268978	6.404341621	5.939266806	6.273704608	6.225174102	6.505762287	6.286092892	6.576925025
1053_at	6.474785368	6.39945611	6.918279334	6.507285069	6.979540488	6.293082411	6.531661919	6.768703326	6.176349059	6.409346816	6.138357848	6.785265265	6.178277507	6.587303135	6.636810215	6.219816882	6.664668285	6.668572228	6.558899471	6.498347142	6.363595408	6.802118708	6.25343556	6.554361708	6.060936803	5.938841722	6.394457819	5.806474765	6.618477123	6.846055061	6.441715893	6.721465195	5.870114579	6.795721377	6.310487288	6.635444144	6.145412785	6.816217716	6.547901304	6.409780589	6.505399704	6.399975734	6.358839373	6.370850338	6.270731544	6.455869802	6.243071733	6.102422461	5.868704053
117_at	8.227337158	8.302581424	8.91703998	8.401923216	9.319787331	7.960743738	8.398177309	7.980775355	7.935630652	7.660236587	8.382905223	8.58627444	8.442123474	8.636344686	8.045349062	7.851009839	8.312427937	9.250875676	8.954361618	9.126947198	8.493995525	9.107018094	8.642200503	8.30291026	8.747846432	8.196365648	8.799235674	7.778724894	9.032263713	8.924130593	8.241700975	8.297910194	7.89496073	8.453957415	8.418712113	8.497318182	7.998324272	8.323066616	8.164664695	7.844024768	8.577258099	8.257863022	7.824887414	8.186799251	8.316942713	7.974250073	7.837574357	7.933884638	8.123045111
121_at	8.232126287	8.264589249	7.978114542	8.387932378	8.21253251	8.111561276	8.178166835	7.826150365	8.632144116	7.823418933	8.466116009	7.750646305	8.32413189	7.911904076	8.167387962	8.214564278	8.344517424	7.819892584	8.111005859	8.186594332	8.097240125	8.035094743	8.275720382	8.041334605	8.173219326	8.584441167	8.033235625	8.568691275	8.017604503	7.860512838	7.866016665	7.932847847	8.234912635	7.710534675	8.469879258	7.842416189	8.114600102	7.725237879	8.315189501	7.828641083	7.980418568	8.131834842	8.219737059	7.803908535	8.3665785	8.051313469	8.391430103	8.556125057	8.196059029
1255_g_at	2.960512459	3.095827563	2.862424277	2.907800682	2.906115347	2.851814092	2.790809133	2.784384803	3.150345404	2.868516239	2.983075728	2.830550371	3.223300687	2.829748134	2.876327501	2.964900053	2.764880508	2.87139234	2.875791314	2.919580486	2.837102171	2.788835885	2.817387869	2.859019739	2.935532618	2.888091425	2.891974298	3.294460785	2.88455806	2.767795414	2.842353205	2.839262599	2.99232618	2.834955103	2.90974452	2.83413832	2.872436564	2.892649905	2.985843441	2.812687027	2.745030913	2.896184137	3.034160007	2.785064396	2.985249931	2.838034959	3.045405862	2.739128166	3.017241297
1294_at	7.5456224	7.189887683	7.779513212	7.607622806	7.285515077	7.383969382	7.676285598	7.763262905	7.125798888	7.949625714	7.354561671	7.533905882	7.239524113	7.3839421	7.441270598	7.671094562	7.494132321	7.439640655	7.46807332	7.802695805	7.49734487	7.367502301	7.587726569	7.713999126	7.843837615	7.4774066	7.60302034	7.31319535	7.642655477	7.295280427	7.839455699	7.779489626	7.300216793	7.739365143	7.388257874	7.577699494	7.218335518	7.599334978	7.393378103	7.81956368	7.546918138	7.357335455	7.645173961	7.471424411	7.464235342	7.570621682	7.476116326	7.615061305	7.643066708
1316_at	6.54702219	6.55027067	6.624107766	6.231397553	6.194436157	6.611865802	6.508768361	6.77204468	6.210303211	6.860895681	6.334414171	6.687082558	6.478088194	6.71684784	6.402234225	6.282317343	6.51914845	6.148379731	6.185100418	6.258228583	6.371230589	6.680125937	6.323112032	6.516795094	5.955943554	6.245401915	6.234436147	6.493314786	6.45361434	6.599893482	6.525759479	7.03847034	6.310005956	6.782694901	6.495978877	6.633364026	6.341067083	6.879774467	6.523364039	6.687176259	6.636505753	6.618187342	6.41088282	6.714036416	6.495724355	6.415267161	6.550891264	6.081177523	6.518287828
1320_at	3.85996766	3.96597537	3.703856352	3.726345332	3.763116766	3.632103615	4.037366465	3.659988834	3.900043827	3.748572688	3.825479839	3.924454346	3.899143009	3.728614082	3.759438562	3.917876805	3.748095775	3.760151705	3.77997342	3.749375342	3.852887061	3.598617555	3.768985044	3.814816264	3.537925854	3.863892683	3.736269342	3.851012864	3.844889497	3.676151454	3.457509623	3.532872201	3.812795094	3.679255388	3.635800949	3.616071125	3.71158838	3.64125654	3.756318094	3.594983748	3.501974893	3.916920002	3.618440472	3.643494417	3.802750917	3.752785765	3.730546171	3.779616115	3.813767658
1405_i_at	11.97218958	12.01100395	11.45275745	11.1291939	11.9200272	12.81871327	11.72210725	12.55134757	11.32505308	11.59458469	12.09246094	11.47844564	11.23633561	11.7456286	11.83933303	12.14243233	11.45639601	11.66302325	12.76626141	12.21213021	12.14019832	11.52889022	12.88964593	12.61123932	12.80277635	11.79638992	11.64001235	11.94041746	11.89656828	12.10714342	12.18416384	12.95760391	11.58905434	11.90359366	11.62400275	12.82976951	12.20682383	12.18959671	12.36500085	13.03055577	13.18758454	12.56284581	12.65730243	11.85954394	11.88357709	12.26397931	12.67356572	12.40534158	12.07610321
1431_at	3.340578749	3.282526249	3.185209	3.259758337	3.264356842	3.195109931	3.376201463	3.394849763	3.275861121	3.444603768	3.135438	3.368216134	3.428892583	3.163638447	3.477533952	3.603026169	3.412498228	3.223989433	3.387531906	3.408740304	3.357591561	3.116511358	3.250571808	3.189128114	3.260891203	3.40585926	3.139682597	3.391456144	3.24059489	3.121800047	3.311152785	3.208467736	3.449473946	3.098715945	3.290296594	3.125629051	3.209342816	3.237436563	3.415053801	3.639520669	3.127574927	3.384336771	3.321869261	3.489771956	3.435938025	3.155258444	3.490427295	3.229592405	3.375004358
1438_at	5.367602037	5.243531996	4.840024211	5.126637868	5.175709547	5.053214052	5.047015976	5.05935833	5.400795047	5.085411576	5.167957893	5.111906868	5.142613211	5.06353733	5.590134987	5.040029375	5.169920582	5.143020853	5.008953537	5.022907079	5.174127674	5.023655838	4.933963349	5.249383893	5.014702567	5.091194878	5.097816921	5.42329269	5.332626869	5.040357735	4.854738424	4.743836109	5.280711867	5.036225096	5.379421942	5.052826774	4.901829252	4.86348444	5.099285915	4.88316304	4.926338225	5.424291172	5.182604892	4.966653839	5.054693736	5.102839802	5.162843719	5.197727449	5.094205356
1487_at	7.510774477	7.386892341	7.61448904	7.683049215	7.409092508	7.535885292	7.426355347	7.390095351	7.333538715	7.583994757	7.499098921	7.522178499	7.320998555	7.543379276	7.41372357	7.655679316	7.374479237	7.710933912	7.461129204	7.371587734	7.388469118	7.666252822	7.571887114	7.625294038	7.31178678	7.509073564	7.495750733	7.321611598	7.630919887	7.559373145	7.505972727	7.608203947	7.316452373	7.519063332	7.379492851	7.494806841	7.509755741	7.540488221	7.481983956	7.480673538	7.592874478	7.628821535	7.440961035	7.535432036	7.67910671	7.509972852	7.42879876	7.504165227	7.547693199
1494_f_at	5.837941983	6.31444718	5.670408799	5.949266151	5.787209567	5.873578424	5.935949955	5.61496707	6.177388705	5.586936354	5.927490754	5.735585137	6.044590407	5.456707586	6.122477559	5.966765993	6.000175533	5.532747572	5.709211605	6.100528172	5.904735914	5.71360782	5.684964928	5.703548313	5.797042171	6.149284042	5.848985683	6.504006189	5.754408251	5.423988238	5.640904962	5.430153934	6.131274921	5.400682003	5.853918924	5.543911391	5.598806202	5.209998204	5.743044876	5.424134632	5.322001884	5.850889008	5.794247567	5.541659001	5.923043585	5.573899373	5.914068269	5.853496232	5.872658071
1552256_a_at	6.067542803	6.131962825	6.486459245	6.330828116	5.82294965	6.015997782	6.111447134	5.933035776	5.745054824	6.337222964	5.838878364	5.863553147	5.930727086	6.06914561	5.799914262	6.091142974	6.10430488	5.964607851	5.979826732	5.822610427	6.04793371	6.363194288	5.766996312	6.044810043	5.591044242	6.007545441	6.229969796	5.953544795	5.773263706	5.719191825	6.221859406	5.751535743	5.725907029	6.053009027	5.865697849	5.698936572	5.816490773	6.068760693	5.930016687	5.779497597	6.186203377	6.020441448	6.198908731	6.116185362	6.206178177	5.954719121	6.090502557	5.93866376	5.891127214
1552257_a_at	6.411923723	6.615400095	6.801927208	6.74800757	6.373674262	6.475216771	6.582283831	6.608084378	6.128949168	6.642207616	6.436198865	6.772866652	6.30324283	6.535552474	5.997136726	6.384397293	6.620950942	6.405079103	6.275282676	6.779158193	6.526422753	6.428153038	6.471789021	6.375416291	6.013263935	6.642352781	6.743443321	6.092169754	6.387323541	6.417937131	6.698420239	6.209022374	6.179712414	6.489849233	6.219389475	6.254473329	6.005709923	6.253052002	6.363160081	6.530609323	6.369250216	5.939207018	6.481316417	6.524066029	6.42704959	6.441196253	6.182156944	6.057939859	6.359191193
1552258_at	6.063442327	6.016950433	5.915185842	6.211501912	6.312743674	6.052504577	5.984063829	5.888600945	5.955637657	5.962447399	6.000218425	5.884266409	6.031039752	5.743027133	5.684324853	5.914943029	6.309095838	6.034116269	6.147527613	5.98451019	5.881711574	6.238940334	5.790376871	6.086057895	6.009361656	5.989774046	6.171995444	6.092169754	6.233014516	5.857605019	5.755122832	5.930871038	5.901979052	5.786289318	6.215625065	5.959710713	5.951108775	5.68052792	5.961160116	5.869097406	6.021625797	6.009222674	5.797132929	6.274135081	5.755740924	5.923996496	6.037653941	6.025898698	5.857934132
1552261_at	4.125210959	3.703287979	3.723816126	4.124501639	4.065351622	4.00370781	3.910352493	3.881559052	4.336592658	3.657775881	3.960031769	3.72817187	4.704258053	3.884492158	4.219845923	4.250770601	4.311453212	3.563090893	3.955480554	4.158465485	4.019988765	3.93405166	4.282805347	4.017354212	4.065924913	4.335474143	4.092902171	4.312490318	3.856535114	3.633124717	3.730353093	3.765785337	4.146021517	3.325302474	4.043345498	3.698954997	3.883622632	3.58445201	4.162343837	3.470328265	3.68175439	3.929915918	3.863227576	3.644386165	3.91373422	3.659065972	4.157779224	4.499936618	3.936721425
1552263_at	7.863168456	7.786278867	9.161094291	8.325725984	8.779689309	8.297286294	8.317766607	7.842014256	7.802934322	7.112166311	8.015165353	8.687022749	8.107787307	8.287140244	7.959772386	7.410167317	8.348042056	8.51925018	8.094693516	7.915008951	7.985556284	8.404193891	8.519323122	7.7563057	7.958756735	7.82929384	8.159147113	7.444007961	8.042115823	8.644803359	8.078463881	8.524544713	7.412050988	8.354514837	7.357914192	8.436905934	7.856775662	8.217702455	8.080295203	7.969318615	8.249632818	7.967021547	7.795439901	8.045617476	7.851582778	7.85087255	7.928290628	7.939062166	7.648456692
1552264_a_at	8.367887901	8.630701298	9.075165028	8.61831698	9.660376788	8.561172308	8.79561987	8.508665239	8.364737414	7.632783715	8.643480622	8.794254992	8.745000156	8.586519138	8.656535462	8.272376514	8.659385106	8.805708769	8.766598395	8.486448183	8.364881005	8.870061122	9.000575586	8.262856082	8.256973036	8.531034336	8.386045078	8.447277653	8.690818304	9.195817451	8.718988934	8.834627926	8.396839459	8.935189639	8.527681686	8.821180358	8.499141061	8.733053724	8.74833395	8.483258809	8.67428519	8.696125452	8.632745381	8.592775097	8.490271594	8.395824822	8.681469917	8.558185335	8.133111659
1552266_at	2.930374427	2.803271172	2.756264544	2.880792599	2.898557543	2.861860101	2.765178655	2.869625282	2.847863408	2.683371536	2.823859049	2.677819152	3.075000094	2.743156919	2.963362906	2.722777402	3.103195389	2.682009393	3.103679081	2.787872573	2.718840302	2.754613972	2.721962545	2.802831623	2.84707204	2.803710722	2.811552031	2.906902218	2.500771284	2.616963518	2.921756395	2.709750942	2.919889377	2.716181766	2.959269245	2.683804695	2.83067869	2.500580849	3.022633063	2.850132503	2.716761506	2.805028367	2.935967307	2.555768356	2.885788494	2.882586879	2.79463872	2.773034167	2.830577339
1552269_at	3.278865757	3.263324876	2.949784483	3.106626152	3.067557523	3.457480283	3.177273765	3.36966831	3.48608182	3.149196784	3.240485361	3.159306583	3.256698268	3.171905703	3.27711784	3.276011774	3.499261718	3.183161467	3.372281038	3.259338191	3.318045455	3.001665387	3.2177561	3.273371721	3.461298911	3.331570793	3.310139221	3.569142264	3.104658483	3.417614652	3.022970807	3.105855607	3.445380259	3.08736334	3.297597424	3.087511203	3.290910805	3.341508339	3.315657685	3.181230281	2.924034386	3.166362013	3.208710741	2.939478884	3.027298111	3.319499627	3.2996642	3.362237712	3.532678198
1552271_at	6.269773073	6.173290855	5.893774836	6.373415057	6.325032599	5.874873582	6.063410186	5.614280746	6.385944598	5.966887323	6.139834855	5.768833676	6.304286852	5.785314959	6.283761181	6.435239076	6.080623895	6.032540559	6.110625976	5.96308003	5.93793012	5.921769072	5.686859247	6.055834241	6.012005382	6.608752521	6.366778157	6.559814594	6.027647624	5.944289863	5.989124987	5.701392124	6.683277362	5.880778361	6.191146063	5.869937175	6.100889095	5.43545947	6.244526659	5.73713774	5.744482223	6.123186459	5.922356971	5.602316178	6.232797802	5.944833936	6.403978769	6.581684918	6.24022677
1552272_a_at	5.221812745	5.570719615	5.169835315	5.547941796	5.219975197	5.176128122	5.212253979	5.149253611	5.443480969	5.174811237	5.184389268	5.062591645	5.320870528	5.023807064	5.292092441	5.320908027	5.546310685	5.217481878	5.189130462	5.193624742	5.201668484	5.017728454	5.159552987	5.092073242	5.051384453	5.508242046	5.315388746	5.510989112	5.20608855	5.18650621	5.01716382	5.090488787	5.333471353	5.302179656	5.415848085	5.229114766	5.345498119	4.970146952	5.086542683	5.174100649	4.938998446	5.271959592	5.462856608	4.896127986	5.109929088	5.202907468	5.630687719	5.121114653	5.366964837
1552274_at	8.079782587	7.784827915	8.524156542	8.583184447	9.068694994	8.016606082	8.366694241	8.052428724	7.78949559	7.866615831	7.737596581	8.187687261	8.212078221	8.292347854	7.917996541	7.676829077	8.118865217	8.505921203	8.074197224	8.135135469	8.066984594	8.487511808	8.003976844	8.204741016	8.055036662	7.572696907	7.974439945	7.484465632	8.343209873	8.567398754	8.379345659	8.079162341	7.250392575	8.220150077	7.6257118	8.244074828	7.883429749	8.056368521	8.129622407	8.044308804	8.093015084	8.032988009	7.96281205	7.988057825	7.633626526	7.86719902	7.741138877	7.959255621	7.827685738
1552275_s_at	6.598421186	6.558771163	7.024460221	6.77305498	7.598196078	6.372920916	6.824180927	6.698213835	6.421147011	5.993996583	6.449249554	6.92822039	6.450231633	6.896201809	6.333226502	5.922043658	6.507797658	6.770321202	6.680272783	6.595133547	5.877009575	7.045373133	6.099460018	6.544645354	6.01728774	5.995400034	5.944244315	6.235944167	7.200610115	7.602847927	6.928896307	7.007226905	5.97561525	6.900965617	6.588050028	6.830997842	6.257904833	6.638136717	6.660110273	6.452750091	6.566468995	6.540249037	6.548015645	6.63127276	6.175496319	6.089172108	6.116750394	6.485951563	5.978662752
1552276_a_at	5.852848299	5.791574451	5.569325297	6.000119076	6.029769677	5.703078743	5.687951794	5.464264419	5.978161241	5.462955415	5.523120471	5.158049306	5.838045731	5.318218818	5.969014004	5.814898311	5.667170051	5.596371233	5.449468614	5.924952161	5.750233525	5.520861642	5.843903124	5.538430079	5.630020353	6.200344003	5.674946772	6.030670263	5.502666282	5.221237952	5.614912155	5.445091609	6.225656801	5.322921189	5.965471512	5.598574702	5.619127761	5.201928791	5.836312865	5.396629644	5.576149447	5.931676869	5.771646808	5.241138931	5.850537894	5.517866449	5.647642143	5.778691381	5.878988685
1552277_a_at	6.909349718	6.868872239	6.609595393	6.46945831	7.101845373	7.231297377	7.072592339	6.952962271	6.070152916	6.989548107	7.197041622	6.911033116	6.789345419	6.87289917	6.990990942	7.52972266	6.833693014	6.785438484	7.108623686	7.102170912	6.966487156	6.980319758	7.368336894	6.989388514	7.889388356	6.901716055	7.254247001	7.136874684	6.839064603	6.89821474	7.307888333	6.475949139	6.5188696	7.585582927	6.845416586	6.679284488	7.422313914	7.13874956	7.043544555	7.966164154	7.295620863	7.058815825	7.790320448	7.03987482	6.694135569	7.26603365	7.031667663	7.284619786	6.928488301
1552278_a_at	3.460239492	3.721817749	3.626258518	3.316125505	4.063673622	3.597910289	3.491116245	3.240496776	3.685103913	3.402533735	3.374318276	3.191194318	3.870513598	3.534557829	3.509164763	3.527777203	3.432136595	3.372070229	3.657155162	3.473819224	3.276348582	3.421527167	3.188309119	3.307499505	3.28815666	3.516974416	3.304341311	3.509164763	3.63458243	3.268167715	3.507239385	3.517251187	3.434623188	3.230232123	3.336344838	3.173712222	3.282706429	3.179115836	3.410061407	3.684810541	3.328111981	3.590607901	3.445269799	3.494675433	3.40386909	3.220252353	3.436378866	3.442496478	3.450657532
1552279_a_at	5.90482576	6.229889233	5.831545907	5.84260646	5.887136013	6.033754871	6.151074949	5.682472979	5.997358351	5.76234386	5.7655034	5.618071298	5.976539942	5.372504833	6.104430105	5.987627993	5.821749205	5.70066661	5.898847646	5.660383301	5.88748787	5.763706051	5.904754693	5.785179369	6.036114784	6.087046538	5.68652922	6.186166624	5.694019372	5.643783049	5.649029792	5.703282533	6.063833896	5.657750109	5.988099178	5.749599286	6.178673871	5.528361287	6.086378048	5.719468618	5.810717035	5.562571846	5.789019551	5.673612532	5.993208902	5.806840213	5.798655108	5.807991234	6.068458474
1552280_at	4.130784224	3.940297633	3.585499988	4.141380614	4.317133475	3.999982649	3.883727793	4.500325772	4.486122914	4.03021528	4.604242418	4.211408427	4.692901294	3.963497297	4.305081189	4.286631918	4.586984581	4.093608624	4.248292192	4.317451217	3.920002001	3.745448611	4.063127734	3.794025635	4.144600921	4.14807093	4.113630845	4.345211432	3.945156884	3.766904014	4.044014424	3.762960138	4.24027625	3.710131156	4.560178836	3.716067999	4.100164934	3.550390606	4.426119236	3.85331948	3.960755452	4.123333268	4.392697208	3.78111854	4.153715319	4.247018173	4.405149615	4.137909761	4.276475074
1552281_at	6.902700981	6.850890185	6.201509037	6.709405582	6.351374754	6.631436138	6.697761128	6.389691876	7.105824964	6.264848024	6.501462045	6.512058514	6.738806921	6.412105371	6.718842558	6.731148331	6.866903413	6.578273171	6.516489822	6.753697078	6.578615958	6.423421403	6.781740144	6.626390202	6.664157212	7.0508484	6.208996562	7.054278285	6.347244207	6.342052741	6.15078475	6.303378773	6.828995992	6.305825838	6.694320071	6.498443228	6.824970613	6.105484263	6.754580777	6.576969413	6.489458364	6.600712623	6.41645724	6.095666409	6.749555926	6.576163484	6.844989263	6.767573809	6.663300927
1552283_s_at	3.525110059	3.44848941	3.494415823	3.406349794	3.72773224	3.86941697	3.404233783	3.529607519	3.687527158	4.440513426	3.408873013	4.025143775	3.437399044	3.452487202	3.653262179	3.724706147	3.93041798	3.399107844	3.621475104	3.273870314	3.529650988	4.028264364	3.593253577	3.472550678	3.397541903	3.52987105	3.595453129	4.112858476	3.592843797	3.635721324	3.853027121	3.540417305	3.812056625	4.10217191	3.290199596	3.736656545	3.488446015	3.905441043	3.478390954	4.509747843	3.601987704	3.708609282	3.686137357	4.155584551	3.394199865	3.602555988	3.52987105	3.773329617	3.755224469
1552286_at	6.307888801	6.215824412	6.541968148	6.308803563	6.122501702	6.655019158	6.120612261	6.845464232	5.980689083	6.37877545	6.19860564	6.351911197	6.032993789	6.543753503	6.177596341	6.14838037	5.957233721	6.493418185	6.375775791	6.354813392	6.329356686	6.222819819	6.346812905	6.559609963	6.235006698	6.280958619	6.595536595	5.830573287	6.727319554	6.112325324	6.331539934	6.111729962	6.080808843	6.406812703	6.118252978	5.887001802	6.269867797	6.198356387	5.894489766	6.119057283	6.282161517	6.415482746	6.379166949	6.415970892	6.155891754	6.38600043	6.215745807	6.002476484	6.110390368
1552287_s_at	6.431708938	6.749955847	7.253272648	6.175325469	6.098640575	6.835522157	6.774078736	7.578823777	6.072769676	7.357020044	6.642315562	6.894828423	6.213973054	7.077378361	6.680407041	6.665716667	6.551671744	6.606028124	6.538566475	6.535082334	6.99947995	7.430912043	6.983262126	7.616267151	6.532109029	6.206031947	6.979524332	6.422297713	7.051444891	7.374121894	7.379474819	7.50771243	6.594385072	7.43890451	6.625551812	7.408374032	6.69542815	7.632663819	6.833251825	7.332000516	7.184506999	6.965589628	7.205591318	7.655299772	6.90179308	7.141766233	6.734649765	6.613699984	7.372911772
1552288_at	3.752683859	4.116601196	3.508229694	4.181955602	3.917877128	4.107381006	4.212350727	3.388212464	4.056143165	3.519717787	3.99444746	3.701477809	4.143447041	3.699749839	3.81813062	3.792229808	3.751725824	3.235122786	3.653270727	3.834122524	3.842222219	3.432498779	3.683817378	3.495205449	4.255876644	4.209574343	3.838183888	3.896805879	3.592258238	3.560921362	3.525493374	3.566883823	3.813166541	3.233325928	3.923860635	3.437602245	3.890164781	3.340882862	3.779508477	3.538821907	3.462205891	3.625419101	3.641506784	3.519351568	4.189131949	3.644971929	4.387048972	3.950004169	3.85581245
1552289_a_at	4.974538175	4.687729398	4.607248822	5.195954635	4.993398083	5.089460029	5.040033239	4.735532903	4.89135367	4.589246776	4.933879856	5.02591735	4.863713617	4.392363563	4.997249788	4.938184037	4.908667632	4.869420586	4.908766492	4.829823751	4.981128772	4.569826514	4.776433507	5.167010813	4.859208773	5.297368969	4.604070937	5.347752429	5.014075985	4.590648227	4.535833156	4.696321596	5.497165008	4.650960085	5.56301705	4.542225444	5.018680511	4.683015049	4.783632835	4.835341386	4.485042565	5.018652308	4.769453409	4.597288331	4.871943481	4.74113795	5.153041261	5.084283175	5.198875776
1552291_at	6.95343368	7.327687025	8.3521816	6.932396122	8.112113393	7.510763273	7.06870731	7.130793073	7.165551449	6.727829758	7.451478982	8.198193925	8.104856874	7.986900742	7.349138895	6.967463243	7.397018833	7.581917562	7.354673175	6.833738927	7.48397104	7.909865377	7.385361331	6.838451887	6.979853955	6.928590931	7.550069759	6.691186691	7.53006625	8.321240355	7.558093671	8.041888078	7.207428245	8.073119479	7.140225241	7.779028002	7.202166417	7.569981908	7.641353274	7.281313518	7.338166603	7.488103931	7.301445666	7.374743513	7.364716908	7.1232983	6.932737883	7.274023194	7.032131812
1552293_at	4.871173095	4.843301645	4.814802262	4.902208652	4.928914273	5.124789368	4.822856781	4.675592733	5.16823126	4.769180751	5.190109879	4.574114411	5.037507981	5.047826083	4.997249788	5.108877045	5.213799233	4.672564388	4.91570521	5.021465757	4.7667778	4.864553639	4.933411142	4.705957966	4.892463515	4.861960978	4.967971234	4.953378343	4.483382775	4.748041778	4.591691928	4.516575472	5.342039182	4.556225692	4.625754996	4.718406297	5.007269445	4.678344647	4.653291721	4.790068015	4.639400356	4.84601797	4.879357669	4.425817056	4.935181773	4.867449907	4.996591146	4.837050154	4.83346649
1552295_a_at	5.809991151	5.699491778	5.559031754	6.0611529	5.935596353	5.951882909	5.770548346	5.855334785	5.644286041	5.896761353	5.855147784	5.483607777	5.72562644	5.760762781	5.970402624	5.991681675	5.69424509	5.681738862	5.94469059	5.878933114	5.740674407	5.798078143	5.831616331	5.687285887	5.871138202	6.240775445	5.72994642	6.011835738	5.452032705	5.803777871	5.740586165	5.683594124	5.965155985	5.609453159	6.012709577	5.721851022	5.992787219	5.790138429	5.770629885	5.7377443	5.745572019	5.762731152	5.875173639	5.872805482	5.671395989	6.061113269	5.796714174	5.691450916	5.951188343
1552296_at	3.23503757	3.218947637	3.259673084	3.28547594	3.022537389	3.274571296	3.048571855	3.410270698	3.219086381	3.341021553	3.219750948	3.251998326	3.495602437	3.102383306	3.046672231	3.345015633	3.169116108	3.110426394	3.489801021	3.206140937	3.247592111	3.459294766	3.273371364	3.087952553	3.224273761	3.359873966	3.221993718	3.283900406	3.08669027	3.113421661	3.403502735	3.216862536	3.47922591	3.130662457	3.045624813	3.12422984	3.379119259	3.213974125	3.189421413	2.944847733	3.047054252	3.117335228	3.103740639	3.118449148	3.267329487	3.404675703	3.290685791	3.186321975	3.188952556
1552299_at	3.997856353	3.72446226	4.045355775	3.864432734	3.903720483	3.566609826	3.664394483	3.897628719	3.930172932	3.958244798	3.788775528	3.458658104	3.585703991	3.611189705	3.943123844	3.718419945	3.803243898	3.747708359	3.766394445	3.874642518	3.677326001	4.107155681	3.388240255	3.714892853	3.503933322	3.673132591	3.54798291	4.314214243	3.837041103	3.726296378	3.758997853	3.782167873	3.72143294	3.679462805	3.743340466	4.087321989	3.477791517	3.721258064	3.648960129	3.978336215	3.997342266	3.968147604	3.508264875	3.943040513	3.739503993	3.398894604	4.096417734	3.601075394	3.758431809
1552301_a_at	5.186765826	5.390629369	4.978874698	4.985002977	5.143175308	5.148928564	5.022397392	5.200923093	5.649756608	5.2395411	5.104170283	4.968929194	5.223202208	5.019312719	5.219633245	5.070206281	4.856672312	5.294756445	5.025532373	4.965311994	4.892127505	4.856273355	4.998096232	4.933028219	5.722061504	5.543733893	5.012586982	5.888901024	4.729475872	5.029454238	4.75457662	5.014274848	5.367368502	4.635839438	5.458010633	4.977331246	5.194599698	4.773504238	5.234343291	4.874177213	4.812417799	5.038144645	5.106451107	4.672489882	5.188728108	5.007694877	5.389148164	5.297245628	5.064587859
1552302_at	5.835200826	5.593702093	6.706446725	5.863324999	5.384650698	5.95101276	6.168316959	6.226173011	5.230041282	6.270022863	5.919346672	6.232270242	5.211150198	6.113298082	5.019159661	5.876661438	5.749687876	6.093104761	5.973046914	5.841773338	6.112171263	6.021852101	5.884299816	6.923903362	6.155168745	6.003881062	5.969240223	6.015155324	6.059762057	6.285205317	6.36769664	6.490385894	4.923557436	6.465972976	5.175587693	6.299263194	5.322308685	6.602303537	5.254627465	6.635940607	6.402996593	5.695334282	5.937705724	6.478980217	6.357538395	6.217730929	5.692206412	6.322614906	5.558626473
1552303_a_at	6.654105271	6.666171103	6.861737857	6.69141389	6.512218533	6.767359115	6.742363237	6.71762875	6.78360708	6.758019824	6.566573112	6.725630808	6.55523415	6.800525676	6.628994746	6.922002805	6.469197697	6.81423127	6.744423153	6.571730229	6.853462658	6.856085587	6.523992071	6.862989903	6.733723002	6.794278456	6.713081202	6.745781034	6.572897226	6.787110437	6.730090328	6.897452041	6.701741248	7.142526406	6.756123406	6.826983492	6.566901014	6.977373636	6.638662764	6.968992381	6.756475502	6.817580364	6.744943936	6.752900601	6.854756794	6.765030594	6.825519398	7.067625812	6.491544263
1552304_at	4.432681416	4.369794916	4.308381403	4.36323689	4.404486546	4.338947403	4.307683257	4.178157846	4.654135646	4.328771706	4.494875599	4.62471325	4.535132562	4.563353589	4.569082349	4.55848964	4.505891679	4.438428806	4.515028253	4.161238009	4.471702343	4.233417696	4.39622082	4.136912035	4.756688779	4.606285583	4.452476046	4.535930906	4.453520506	4.302365951	4.388218107	4.167374548	4.482915758	4.666137618	4.549896522	4.190125495	4.391261849	4.176336842	4.216202905	4.364833132	4.237443428	4.297928951	4.273423128	4.372483438	4.139696082	4.459779873	4.761706152	4.321003927	4.393029242
1552306_at	4.00953247	3.841957782	4.650290592	3.493584865	3.338433641	4.11907021	3.529023642	4.407683361	3.359676345	3.711938823	4.172938146	4.164556833	4.06682789	4.195255166	3.942410888	3.812993423	3.93041798	4.177411069	4.34591022	3.989969786	3.523404074	4.112141124	4.272767739	4.032700647	4.01171448	3.744513406	3.656250512	3.478164259	4.327588854	4.763453861	4.459152005	5.077759993	3.845108799	4.971732607	4.503930977	4.46798182	4.633347031	5.014337641	4.064082448	5.05589416	4.668455909	3.943754	4.712603768	4.828500328	4.014010057	4.354684808	4.148329577	3.710354917	3.936790381
1552307_a_at	6.464541458	6.39937817	6.766264676	6.539034176	5.405776604	6.903667545	6.606028163	7.571600392	6.330061657	7.371285658	6.062905751	7.293173706	6.463658791	6.900982411	6.653856449	6.25170457	6.657935618	6.503586602	6.541980473	6.498155477	6.839064603	6.597593377	6.753809948	6.820450815	6.658641236	6.155028835	6.787758336	6.02876462	7.061200232	6.574603567	7.107677498	7.104382148	6.40644997	7.041730192	6.297601146	6.951309882	6.554751404	6.90913604	6.392552613	7.146431172	6.766476889	6.53432306	6.670552688	7.114716547	6.621129045	6.930275043	6.564420986	6.686107018	6.488662215
1552309_a_at	7.690689341	7.562956988	7.614503542	7.757826291	8.73749507	7.674641514	7.535297094	6.824206206	8.577694908	7.184349036	7.881732075	7.679773858	7.838943874	8.220221037	8.167036841	8.79856063	7.376380338	8.390762422	8.435624236	8.106192285	7.905324758	8.138735639	7.982454107	8.31729151	8.696975252	7.631936144	8.33330507	8.165719222	7.258790109	7.492659885	8.261263918	8.03954621	7.734018086	8.94783662	8.338197453	7.795780633	8.36517769	8.402271922	7.359537804	8.541634435	8.021309156	7.885817006	8.908916268	7.799357251	7.729559303	8.645964978	8.287061722	8.264586814	8.695164031
1552310_at	7.609609356	7.822971888	8.117258671	7.413544559	7.055342479	8.040271299	7.914382509	8.446171202	7.411295725	8.30583126	7.449620189	8.452619603	7.595986224	8.125762533	7.899938902	7.757602595	7.846233709	7.751797077	8.170736444	7.856212325	7.722206636	7.938765883	7.838517531	8.017282282	7.700046494	7.129543748	7.844938152	7.268682739	8.125238267	8.057723689	8.086823842	8.190066081	7.477325257	8.117606212	7.249464597	8.028101334	7.575909813	8.506457976	7.428820723	8.324008259	8.164413365	7.760266994	8.062926548	8.240830367	8.01670019	8.374008271	7.649378731	7.34996238	7.823174379
1552311_a_at	7.86974286	7.650650796	7.599843222	7.772857764	7.91654639	7.541395204	7.504540425	7.396726669	7.593937617	7.625604635	7.868904412	7.468832772	7.655188538	7.486150833	7.757482845	7.839619111	7.693303198	7.642232811	7.614231485	7.678660557	7.647770698	7.469351498	7.89349859	7.57966288	7.777416676	7.807402149	7.645370259	7.783236541	7.401087519	7.419946829	7.593996056	7.368280665	7.952452927	7.417712976	7.826779059	7.420905994	7.780836661	7.402032686	7.763029072	7.458749985	7.540486926	7.543159545	7.5110732	7.409786743	7.718446204	7.421298132	7.756584544	7.634372145	7.896288115
1552312_a_at	4.072702557	4.370473676	4.794483047	4.076633446	4.208261989	4.749288984	4.470441261	4.474798268	4.547213834	3.940581179	4.130637017	4.823598442	4.405802298	5.111220272	4.333867073	4.487876045	4.683293977	4.856645609	4.617254114	4.475927509	4.188575562	4.843422812	4.400000496	4.218343299	4.113782493	4.290704505	4.341741809	4.332269787	4.552131052	4.99854492	4.388218107	4.765221932	4.029743074	4.921634115	4.315039477	4.976032279	4.301108662	4.783657408	4.395414075	4.600171054	4.953072201	4.471312159	4.296306619	4.48277422	4.337651305	4.586283362	4.223889703	4.237337816	4.16484788
1552314_a_at	4.892071413	4.762293576	4.501732038	5.379501585	4.776325815	4.706933024	4.899557134	4.709074729	5.032580194	5.096043775	4.775068744	4.823058519	5.254350004	4.731078178	4.946368996	4.719706372	5.025437159	4.494053434	4.678113051	5.028385814	4.905900079	4.720943832	4.627118968	4.758291462	4.824032048	4.741554106	4.63325348	5.053844264	4.680285679	4.579170936	4.709776465	4.551346515	4.969072738	4.749321701	4.615454418	4.619342292	4.568151756	4.138135112	4.636701713	4.705632027	4.87064678	4.620113568	4.532252564	4.782841114	5.066548048	4.745460042	4.636125602	4.653246594	4.859485836
1552315_at	8.163955608	7.896256577	8.290103041	8.143800771	6.7542472	8.10557148	8.462966733	8.455626159	7.724375509	8.260579498	7.812106398	8.927298565	7.66346873	8.494195783	7.94717898	8.374865764	8.182507812	8.265477123	8.281701137	8.01353134	8.012196843	8.135441066	8.150788387	7.98698251	8.22046852	7.764404019	8.265911195	7.760248814	8.618136166	8.278649946	8.293369334	8.555629014	7.540833521	8.700191209	8.013835912	8.297577451	7.970497415	8.670726091	8.247153314	8.325858561	8.37405451	7.802901787	8.268895139	8.229629061	7.994532049	8.310735967	8.164040178	7.91056606	7.757471701
1552316_a_at	9.318920752	8.905078382	9.839486404	9.14543238	7.812600116	9.574711228	9.582685922	9.745228209	8.904403788	9.663631964	9.028351028	10.12657887	8.513938956	9.69893587	8.99725688	9.129677708	9.106064856	9.440210465	9.469795423	9.001025172	9.15786013	9.370249045	9.337131829	9.355496189	9.308342258	8.969798475	9.437173546	8.57335306	9.600858575	9.728106797	9.624212891	10.02477809	8.695055967	10.00706176	8.938297865	9.61999872	9.214912423	10.01764284	9.261543988	9.693130903	9.545765232	8.922429855	9.415716073	9.484502656	9.166087049	9.580264923	9.044386951	9.057453933	9.043076728
1552318_at	9.690448848	9.244794264	9.906335631	9.025702695	8.26373862	9.857462487	9.726387951	10.24082483	9.355006544	10.13317239	9.50502617	10.41906416	9.103757522	10.07660156	9.403521148	9.694486157	9.496470871	9.600870642	9.872835435	9.308753759	9.526069515	9.741875364	9.753213566	9.693541071	9.526453826	9.192640317	9.628578131	9.345748084	9.66170345	10.15554716	10.10573928	10.41587227	9.58023775	10.26292886	9.720182765	10.17126831	9.823768325	10.60976344	9.780366349	10.05964688	10.20704778	9.514587187	9.99946233	9.86540392	9.755353829	9.922421651	9.661945083	9.552932263	9.555601616
1552319_a_at	4.077411829	4.222680568	3.609489282	4.011674486	4.027473968	4.151871306	4.009205866	3.881992392	4.621789808	3.696235056	4.153671422	3.786686195	4.167086055	3.916992669	3.966509793	4.28624667	4.305759361	3.980585642	4.004502693	4.278110461	4.135395765	3.847096089	4.064450115	3.762797156	4.188673728	4.330199571	3.913656424	4.489053288	3.932274631	3.913219517	3.703129035	3.844750457	4.265777957	3.652062837	4.091689593	3.872786328	3.753685261	3.525905803	4.027473968	3.88325529	3.916992669	4.184439642	4.021756833	3.821450257	4.203846256	3.848657264	3.820496238	4.664845131	4.059652203
1552320_a_at	5.02404103	5.315716284	4.586718364	4.721625542	4.805930466	5.594876089	5.064578637	5.747746327	5.055780942	5.598618812	4.997728728	5.593025665	4.925533023	5.066932394	5.292337927	4.860307549	5.47764544	4.791992964	5.532445721	5.211289266	5.048182067	5.117907982	5.31236561	5.215371276	5.260404052	4.874755782	4.939119998	5.373800966	5.351528845	5.176475411	5.015240224	5.752717652	4.953968116	5.254754381	4.992173416	5.491902996	4.859827727	5.337698884	5.081197094	5.518909909	5.901744645	5.330084371	5.14328453	5.302669371	5.123101867	5.495966877	5.254415499	4.909347486	4.971557492
1552321_a_at	5.511309195	5.75349461	5.539013488	4.884661649	5.136314933	6.12556325	5.578701996	6.951165721	5.35200582	6.315915492	4.789659044	6.269360967	5.064119664	5.358256765	5.917917124	5.258831104	5.765425484	5.169029351	6.080416554	5.363617678	5.795458112	5.779869158	5.732457088	5.658861341	5.588357085	4.998096232	5.054189343	5.621643091	5.796021612	5.704759462	5.944860807	6.177000717	5.482243307	6.053269586	5.470441156	6.117953471	5.751979384	5.773151384	5.608432692	5.952597885	6.113953238	5.636791835	5.595813795	6.490849524	5.447784684	5.989785385	5.833926449	5.156860184	5.682735826
1552322_at	2.986558466	3.053794734	2.933443667	2.534742622	2.852213633	3.077509498	3.052369693	3.312513346	2.899884376	3.217373385	3.301400384	3.015075699	3.002542041	3.011636177	3.133427874	2.888204155	2.900523114	3.01999252	2.882841546	3.57531237	2.873720806	3.141914275	2.889994775	3.292706731	2.850996005	2.867669818	3.174953845	2.947392613	3.0686082	3.539282005	3.140815636	3.446514542	2.881200923	3.106522492	3.193402734	3.050784618	2.982563393	3.783867129	2.98843536	3.173944513	3.067063177	3.356342221	3.246337877	3.546905768	3.150193776	3.222916057	2.880412601	3.066953616	3.423452371
1552323_s_at	4.912547782	5.11757587	5.197454053	4.731386038	4.586678259	4.977213938	5.000180825	5.601407339	4.68762203	5.647587451	4.918140807	5.159092599	4.716234358	4.985275845	4.83634716	5.309520573	4.625408165	4.879872624	4.9653482	4.794726318	4.911492024	5.169963918	4.804650636	5.581999219	5.618503706	4.816906155	4.807323923	4.772482824	4.929143533	5.497209567	5.248918376	5.973091454	4.706125484	5.141127093	4.932963691	5.617835684	4.840300673	5.641486697	5.227182795	5.281576857	5.535520551	5.208741973	4.771627157	6.020868268	5.260963004	5.29452315	5.065264832	4.881007052	5.444413409
1552325_at	2.759313202	2.708286628	2.657973313	2.735687933	2.7245711	2.604164754	2.773428831	2.548689774	2.852500835	2.6287334	2.776904999	2.739947134	2.971153271	2.493447238	2.670328106	2.6287334	2.746216272	2.593437247	2.640802857	2.60218284	2.732074155	2.674046634	2.655941412	2.821264704	2.616942642	2.637041564	2.706690595	2.639737516	2.740932744	2.534333153	2.69175578	2.723347976	2.887058374	2.59423495	2.698269152	2.746950176	2.621824222	2.433936903	2.549471494	2.750282644	2.586688608	2.664607628	2.665980682	2.544507286	2.712674835	2.66643996	2.65365526	2.906925657	2.602534484
1552326_a_at	3.741588999	4.008321218	3.766069742	3.79005063	3.858491944	3.669002163	3.681969788	3.997856353	3.962972836	3.990738931	3.813444738	3.54821609	3.728834044	3.871098345	4.052019121	3.812993423	3.639762944	3.654228999	3.80916342	4.117602741	3.659035938	4.158706132	3.562825315	4.020644925	3.499821934	3.72697097	3.820619418	4.278701261	3.688550214	3.738124132	3.78318329	3.73202723	3.80916342	3.531250842	4.051772154	3.889852191	4.178007114	3.72512077	3.781227757	3.367788894	3.839224116	4.134620163	4.030152419	3.615839479	3.949438546	3.848056938	3.555093902	3.511353985	4.016644271
1552327_at	3.311746804	3.593016312	3.26698399	3.272948928	3.227260976	3.646424865	3.526107244	3.702524898	3.048673625	4.137445309	3.088595	3.367702118	3.120405924	3.557922725	3.032817671	3.372538074	3.477008458	3.159841694	3.56474098	3.143613853	3.171282775	3.547279361	3.221285948	3.376554698	3.134990811	3.355240711	3.443691535	3.43720013	3.591796633	3.481571075	3.989964033	3.407134714	3.177239728	3.195633157	3.162669673	3.524014094	3.344288713	3.803641449	3.22119936	3.432420798	3.48753425	3.381187713	3.480719906	3.505767058	3.440568255	3.966656866	2.898456956	3.148046032	3.642961427
1552329_at	5.736359379	5.247681763	6.257552177	5.141742004	4.978254607	6.212540949	5.780543431	6.369380765	5.298516052	5.563643748	5.626880593	6.360983728	5.548316224	6.143679172	5.383898052	5.535984967	5.928939287	5.844324345	6.218809654	5.772866661	5.68290627	6.283384102	5.954321657	6.266211169	6.038275078	5.424112812	5.943875907	5.688108583	6.234768795	6.175485012	6.455218426	6.528931109	5.213340678	6.681469429	5.690969688	6.500635784	5.833155955	6.610111135	5.648021521	6.343620399	6.658053717	5.940232708	6.262994432	6.439906351	6.179172254	6.14478761	5.526643089	5.578597707	6.046320524
1552330_at	4.272242353	4.416792294	5.575533447	4.315000091	4.065924913	4.676310637	4.627489151	4.848815123	4.502908579	4.460474552	4.238788167	5.231024837	4.213495238	5.333398862	4.478157421	4.41569955	4.918403114	5.38253257	4.576218475	4.953712648	5.143109248	5.289787918	4.537021781	4.736315189	4.484347724	4.127695577	5.099897634	3.831731751	4.894401904	5.306234923	4.164798177	4.591584477	3.834977725	5.406571001	4.154691995	5.268022971	4.237377928	5.065674513	4.398071917	5.028426908	4.137838498	4.703436566	4.950638319	4.953518809	4.673252465	4.665883507	4.322926364	4.280590947	4.478268454
1552332_at	7.332194989	7.279063277	6.936059426	7.071545692	7.320065423	6.89765849	7.235009314	6.645484454	7.693420804	6.913653463	6.900050604	6.874911852	7.100546225	6.843967208	7.070105568	7.162132649	7.104669419	6.973721396	6.974249157	7.106598293	7.049221227	6.887280192	7.140267002	7.040775744	6.978889875	7.460346148	7.014499917	7.740929168	7.091344498	6.618372265	6.847154373	7.015884417	7.27534463	6.562761243	6.945083336	6.998949972	7.153817719	6.353281781	7.289580851	6.89607489	6.782210854	7.334191065	6.89809443	6.554871909	6.90762636	7.04503251	7.363743541	7.039914912	7.071137566
1552334_at	5.836803269	5.870802028	6.099492829	5.528192103	6.088358951	5.520848657	5.986337981	6.024766426	5.479797307	5.657545545	5.998137032	5.927238367	5.873803503	6.062296428	5.983322695	6.056816836	5.730275727	6.703130893	5.81536615	5.98370925	6.285660455	7.080776906	5.818443401	5.549769378	6.128131276	5.68141975	6.678719804	5.884091646	6.063979212	6.222045655	5.851741912	6.358548545	5.861465232	6.221065666	6.535049049	6.837557387	6.343193474	6.440764569	6.526729312	5.801079782	6.884722233	6.419431138	6.21258853	6.400189981	5.90682946	6.111991616	6.00899463	6.056590927	5.89183579
1552335_at	6.586797981	6.75539058	6.564143837	6.809935199	6.584942739	6.534875333	6.576447846	6.465718376	6.566644229	5.951612008	6.51892797	6.265972488	6.705215997	6.569029745	6.841727775	6.88196025	6.500302097	6.768749181	6.476255695	6.410255731	6.32892304	6.576811232	6.819668664	6.426190341	6.742354947	7.203829427	6.497333532	6.757238409	6.379426281	6.738100057	6.590672533	6.440196664	6.417102545	6.605821791	6.448172956	6.437883984	6.38586975	6.631572703	6.861188478	6.303274579	6.33794298	6.694980809	6.7185487	6.158204253	6.676661113	6.612943305	6.691253863	6.991921182	6.596380706
1552337_s_at	3.995608966	4.264473493	3.694844583	4.167959262	3.904676743	3.634828962	4.219117003	3.749841789	4.259449966	4.053773706	3.932206831	3.795157901	3.731570346	3.502835904	4.293754058	3.930289523	3.914004217	3.47365682	3.753283943	3.81214832	3.733227286	3.810360343	3.775721712	3.701065099	3.778392547	3.804681527	3.884535256	4.199432554	3.497924105	3.848517349	3.68213178	3.516543468	3.987498741	3.705022993	3.766320504	3.911182946	4.115059983	3.493116159	3.657731498	3.701760984	3.826534978	4.093294782	3.984979635	3.714715085	3.705786828	3.858791997	4.082841228	3.710279679	3.945651
1552338_at	4.303423506	4.141079015	3.633017017	4.141539575	4.480386448	4.162799825	4.413798062	3.863145071	4.691161607	4.042041334	4.076187042	3.923629107	4.245605019	3.914775949	4.135826808	4.417398481	4.363715407	4.220291207	4.394522963	4.120306621	4.322559274	4.24824473	4.073403092	3.992476095	4.23234635	4.582932372	3.957846327	4.648571599	3.855915422	3.844928457	3.776887941	3.902186261	4.391635899	4.21711944	4.571853348	3.815964492	4.291335642	4.070046435	4.285659699	4.156276439	4.254965052	4.045151672	4.16013829	3.930662485	4.208015894	4.143963606	4.417825271	4.389409309	4.230470357
1552340_at	4.226500305	4.453991832	3.830900036	4.226026419	4.231784538	4.142749679	4.173993362	4.047325822	4.35163426	3.951316159	4.247861386	4.132479405	4.424551516	4.033990956	4.348038523	4.661860629	4.129801345	3.89863722	3.951056351	4.084239635	4.07743631	4.13170368	4.316417234	3.852486077	3.99669744	4.270739301	4.032712307	4.709330244	4.000051619	4.01981636	3.991011197	3.851691826	4.262945192	3.947036917	4.150232912	4.321832902	4.174668269	3.98478738	4.403387701	3.850091635	4.375328114	4.317912343	4.184332106	3.996270969	4.158065907	4.172655922	4.113146321	4.34763263	4.411905145
1552343_s_at	6.853291705	6.686474313	7.017147877	5.85118174	6.509371609	7.116279617	6.884225191	7.440459702	6.418447607	7.53484657	6.98385461	7.304363115	6.913486734	7.129844393	6.582636868	7.011459995	6.643131682	6.708843445	6.266206143	6.610241498	6.956074538	7.327467034	6.949736069	7.203803716	6.723847065	6.672813075	7.003552077	6.963657652	7.018806687	7.120878303	7.445096449	7.389469622	6.580891567	7.296764893	6.997107723	7.45965633	7.140650075	7.842208479	6.732514717	7.14932039	7.294833752	6.959946426	6.976046579	7.154447172	7.138773014	7.07031204	6.703507448	6.390376725	7.787280577
1552344_s_at	5.418849693	5.341419346	6.433665803	5.0420785	5.418054063	5.846218583	5.937388948	6.196371622	5.501453124	5.954380309	5.251602414	6.261138637	5.463610976	5.782163758	5.948907248	5.490643727	5.883678999	5.756334415	5.916917321	5.777731658	5.790599519	6.430091542	5.912704776	6.028280487	5.235435219	4.56195207	5.79608065	5.148953527	5.714696495	6.285205317	6.288359767	6.711724562	5.414747732	6.273441195	5.775339854	6.654449884	5.735514107	6.436439674	5.827097531	6.007958357	6.31300258	5.702234492	5.861239567	6.281196933	5.80661593	6.003771842	5.681673925	5.523423581	5.500951828
1552347_at	7.208802213	6.753141564	7.291123925	5.916518175	6.169532441	7.012048348	6.638100274	7.539601202	6.546260644	7.644516884	6.583094157	7.177424061	6.444902825	7.336832309	6.758896693	6.869499809	6.574835103	6.976215099	6.791988922	6.451167556	7.057542542	7.200998537	6.74339484	7.634172355	7.14938855	6.570483556	7.097465851	6.8055498	7.104876514	7.112761774	7.323468177	7.136915033	6.386085039	7.537831682	6.826056503	7.395137502	7.251249507	7.808048828	6.968709299	7.587834438	7.564755332	6.85190424	7.0784971	7.574959011	7.098952263	7.417634123	7.048630437	7.031795628	7.165242995
1552348_at	6.918821467	7.219377373	8.071947552	6.753183429	6.711455252	6.889957832	6.826163589	6.481404364	7.518850307	6.529745981	7.028510021	6.020689941	7.050977512	6.700955882	7.56670009	6.823583131	6.778395325	6.141726939	6.812014363	6.717897145	7.102939501	6.355326036	6.292332721	6.66429181	6.350236991	7.039036046	6.423164885	7.730151172	6.534215237	6.938157098	7.074772833	6.966086331	8.045796787	6.251749429	7.562497439	6.595546865	7.181138035	5.759170402	6.885521134	5.759170402	5.825036664	7.505820101	7.071224447	6.311849258	6.92214689	6.375450017	7.179033565	7.058036113	7.143564636
1552349_a_at	5.00038247	5.231140039	6.409623818	4.820140974	4.924450818	5.092166586	4.895248973	5.13058687	4.991030603	4.843109821	5.169507393	4.900621574	5.538837229	4.536532317	5.386537834	4.935254472	5.066324357	4.857561093	4.929351443	5.084903193	4.875134571	4.899314941	4.735975745	4.958773726	5.039174681	5.237798879	5.058992971	5.168099016	4.725355922	5.067631421	4.827457779	5.506863907	5.130888058	4.964241524	5.0248766	5.210914881	5.070109321	4.458768138	4.75703439	4.595954479	4.455675194	4.890110796	4.948894787	4.658230841	4.950353209	4.99989822	4.952013133	5.008977885	4.936359996
1552354_at	4.414741219	4.962333402	4.073580423	4.584303127	4.48891326	4.659881054	4.949642909	4.576762332	4.748211961	5.053146893	4.578740643	4.387622643	4.830415417	4.436685708	4.702741033	4.468145182	4.777596614	4.412622817	4.582438032	4.544114967	4.674293076	4.457962262	4.480384523	4.152693145	4.485189393	4.916593271	4.252696247	5.082255645	4.434024419	4.176895933	4.182450304	4.183099902	5.124586832	4.042894192	4.805993311	4.334213598	4.807820483	3.983791364	4.646940812	4.249470694	4.061274539	4.599451091	4.727879745	4.296723514	4.507058342	4.489368058	4.748676394	4.771877126	4.682965777
1552355_s_at	4.913617638	4.944918618	4.624416642	4.914186125	4.700205459	4.794985413	5.094989336	4.941045066	5.052516192	4.789873466	5.080967375	4.687086082	5.182513143	4.572466447	5.196827585	5.006540454	4.976095741	5.048694222	4.859273879	5.431225365	4.996524262	4.95810085	5.097254503	4.697547889	4.769347712	5.024682069	4.824899328	4.975470991	4.844150096	4.638512479	4.722434994	5.04426826	5.043532881	4.681197623	5.291585732	4.823482956	4.993909732	4.703191672	5.008026675	4.651488963	4.565218655	5.076949974	4.826929864	4.687750753	5.1956918	4.829551078	5.103196491	5.032846587	4.866581713
1552359_at	3.058772796	2.980831791	3.068156253	3.158786627	3.427114632	2.881229394	3.010165472	3.128279082	2.957651631	2.953206372	2.803271172	3.272127807	3.147164394	3.125318751	3.135950463	3.385069491	3.264863208	3.123143918	3.065244733	2.840305049	2.956901324	2.83942269	3.246919468	3.043253308	3.177800711	2.978130555	3.0794766	2.957281784	2.938420136	3.162398629	2.91020015	2.98182553	3.437448135	3.096175246	3.320746583	2.890349762	3.265597111	3.168241127	2.886083514	3.074137506	2.91319581	3.111531754	2.93337964	3.146833607	3.189240991	3.071354855	2.924914868	2.937341983	2.969726323
1552360_a_at	4.815374275	4.878499888	5.484429791	5.168315691	5.423445043	5.229188318	5.121015017	5.604930256	4.519367218	5.005096648	5.015312399	5.400812404	5.067428822	5.300783607	5.284206155	4.83423354	4.972919732	5.314139909	5.344037883	4.85565634	5.191650421	5.693404327	5.032663308	5.303735173	4.826111139	4.907401052	5.103038718	4.683861744	5.383224101	5.519853106	5.369866357	5.225374882	4.699499521	5.804212469	5.036079727	5.432404782	5.037507981	5.522881709	5.253666074	5.35137741	5.432696232	5.077472651	5.266770413	5.443713564	5.195374393	5.139710129	5.032247778	5.080354399	5.398661548
1552362_a_at	5.922289583	6.493257497	6.173683833	5.80642268	6.136389726	6.504257528	6.418953213	6.703278131	6.267903303	6.66736171	6.338178138	6.421819308	6.38549899	6.421663065	6.398423789	6.101833623	6.034116269	6.109665441	6.228604495	6.258315283	6.216866871	6.494345482	6.206626632	6.43356681	6.03417447	5.999346459	6.55378011	6.166135037	6.408871378	6.543188697	6.284455913	6.413503702	6.202184665	6.292521071	6.079092996	6.352984659	6.099953236	6.424474355	6.326794843	6.721352122	6.614026415	6.409847653	6.427025269	6.638771703	6.453055339	6.365808896	6.428765425	6.08525032	6.500565825
1552364_s_at	5.812814812	5.375280874	5.18863482	5.591337409	5.550476765	5.500308539	5.69424509	5.21891499	6.026463383	5.122050588	5.903457758	5.304593282	6.057219163	5.399301105	5.703406163	5.508535319	6.259873193	5.136742272	5.621570254	5.873545961	5.469224467	5.16016734	5.734762103	5.287791067	5.507502001	5.227004161	5.524660127	5.445611543	5.786788671	5.487993081	5.595209919	5.34718086	5.868531815	5.338014336	5.41503278	5.593931173	5.712996184	5.296549797	5.574325261	5.337968023	5.480419613	5.511662771	5.509373574	5.27576471	5.290171578	5.630412946	5.509162948	5.521085301	5.156240597
1552365_at	2.824916515	2.703086583	2.843711057	2.854699237	2.868305358	2.974014774	2.771399379	2.784074615	2.875148552	2.663520104	3.089642164	2.885336287	3.066958735	3.005655604	2.742796189	2.58254104	3.323874852	2.99235369	2.734651186	2.776664064	2.989103662	2.583302092	2.897695317	2.560906687	3.077954343	2.849175071	3.005378965	2.840021379	2.782684184	2.748702901	2.844834298	2.946602679	2.916887841	2.864105221	2.84732487	2.839329662	2.966930352	2.99524547	2.764320629	2.842755239	2.772454737	2.970386777	2.798311507	2.713860867	2.761863226	2.702582992	2.770881155	2.975618083	2.610565374
1552367_a_at	2.900899408	3.108693203	2.842058646	2.92921795	3.470780651	2.830212248	3.042292373	3.13162728	3.164228157	3.174905114	3.081023363	2.949671118	3.241364741	3.401182655	3.174020813	3.290560126	3.762463394	3.282706429	2.83157498	3.193275229	2.936960448	3.145486965	3.344534816	2.852321929	3.217773946	2.905608654	2.828992847	2.917784376	2.841730106	2.859481121	2.862195588	2.933400957	3.010554782	2.781085219	3.544799462	2.911136389	3.550481207	2.927396519	3.091767083	3.046832205	3.048775717	3.014513642	3.072359681	3.069739255	2.771299134	2.963895057	2.973001445	3.231656518	3.014944569
1552368_at	3.055943451	2.999623139	2.970138967	2.957455127	2.825729018	3.195187039	2.941883246	3.008779091	2.996342978	3.046042598	2.876491407	3.000937638	2.81424184	2.976643931	2.853879814	2.936304455	3.054186507	3.038425045	2.966277529	2.960663987	3.091184018	3.006785229	3.057467173	2.803317011	2.918852793	2.951647936	2.799922571	3.178298793	2.918184453	2.910901905	3.066257675	2.883860407	2.923604584	2.892556728	2.72466964	3.16340792	2.951661965	2.848168047	3.01940623	2.665385677	2.916610766	3.23277767	3.125542429	3.114630674	3.108984689	2.961635452	2.998790162	3.047938121	3.020641857
1552370_at	5.190943294	4.933203699	5.537431409	4.976518516	5.154599534	5.179553699	4.915429356	5.548446171	5.125251643	5.036679311	4.960431156	5.454170384	4.886126971	5.153192556	5.470811697	5.254151501	5.181055213	5.914582281	5.29266157	5.241060569	5.393886697	5.399091259	5.203507743	5.660257756	5.388126921	4.990640158	5.24783037	4.886476155	5.171144357	5.384899314	5.288371073	5.275566676	5.004532288	5.366957829	5.060360942	5.405698571	4.880343089	5.564903227	5.183281304	5.062611299	5.575573881	5.14431758	5.279608352	5.715853217	5.044945657	5.161784186	5.041091717	5.689437797	5.453854468
1552372_at	2.711131818	2.565156664	2.668502544	2.661245179	2.590977876	2.568848008	2.42893005	2.701775416	2.668502544	2.724036312	2.674361189	2.541361981	2.609391559	2.589537578	2.724720552	2.639392439	2.560654694	2.630548206	2.493543378	2.511596714	2.705694545	2.557435014	2.556067481	2.626594992	2.708954359	2.545495352	2.533396541	2.510290828	2.663265126	2.450838566	2.556067481	2.534232944	2.680390627	2.697947105	2.642477682	2.736038051	2.518169738	2.507151255	2.649251636	2.42943374	2.562354409	2.709845155	2.543794076	2.673167951	2.606723244	2.596469503	2.441674304	2.653017202	2.660730141
1552373_s_at	3.1728059	2.959514729	3.368356751	3.35907006	3.300345013	3.386261872	3.257401363	3.344881565	3.470414572	3.181323734	3.553952232	3.240022476	3.563375267	3.208350941	3.358459499	3.349468544	3.163160308	3.482747889	3.243973464	3.22963059	3.301493356	3.270072643	3.445960943	3.057722417	3.302271509	3.349352912	3.262336917	3.430184862	3.240504787	3.062104431	3.270334062	3.20199803	3.594373896	3.219818396	3.635616572	3.167692826	3.342785037	3.249081359	3.258359202	3.287289905	3.298056214	3.089642164	3.395898389	3.190125476	3.350053663	3.427049018	3.465268277	3.389574485	3.318883202
1552375_at	5.636807456	5.760228502	6.738210986	5.879728162	6.542123017	6.147295521	6.25140856	6.055811549	5.963352795	5.922595497	6.266217476	6.016568528	5.639900483	5.927224911	5.789228977	5.562858696	6.253557777	6.578298693	6.357294025	6.359753978	5.784910497	6.158813227	5.829518128	5.791073665	6.528093013	5.407755147	5.891110834	5.450696014	6.061315029	5.999237119	5.831667808	6.018702603	5.439844744	5.687140656	5.91739123	5.7304843	5.823083701	5.871607861	6.060835505	5.795715706	6.129000663	6.1019491	5.773834266	5.806594485	6.020796224	5.95008167	5.687246969	5.450027249	5.983468314
1552377_s_at	6.670087083	6.77666727	6.149567061	6.644403988	6.730402853	6.645591118	6.579423733	6.231451022	6.772478228	6.57717594	6.734548917	6.35540134	6.87690366	6.428449584	6.433369824	6.610811363	6.796038029	6.362122084	6.538455423	6.560821467	6.769886431	6.253599703	6.37367069	6.558631142	6.50786746	6.735794054	6.614693786	7.105288833	6.297744632	6.469046937	6.39218717	6.251878512	7.161269475	6.486055461	6.908737954	6.386341703	6.586080553	5.978930971	6.752101186	6.482583066	6.306469185	6.688768303	6.792089229	6.376669977	6.610449396	6.51892035	6.718842558	6.902875422	6.678002374
1552378_s_at	3.873003814	3.849915455	3.941815605	4.049224265	4.257177125	4.107381006	3.947496713	4.123329798	3.801972893	3.680627014	3.894111633	4.153734139	4.043691481	4.038489245	3.913588976	3.27179998	3.360516054	4.014623769	3.972900262	3.959109063	3.960877598	3.807345599	3.824501322	3.722452079	3.840566319	3.872562592	3.678859917	3.780884178	4.16445934	3.750299862	3.891145339	3.974060219	3.614833997	3.890334715	3.525905803	3.739291266	3.582333186	4.02184076	4.160178482	4.025985406	3.967010746	3.788556636	3.873091299	3.864087039	4.069818397	4.264639947	3.975944646	3.872156891	3.589964699
1552379_at	2.522617895	2.690485298	2.693299485	2.594420907	2.712286074	2.647784373	2.847013245	2.576119417	2.761177742	2.602376363	2.607514468	2.431769551	2.473113896	2.614979862	2.550806971	2.638403419	2.500359506	2.583901718	2.630221494	2.787755869	2.729811629	2.466801798	2.766662722	2.650004372	2.590156646	2.752051012	2.661924009	2.478479527	2.681515087	2.637184747	2.739590175	2.696075138	2.588231173	2.541508888	2.633389254	2.631853552	2.429564577	2.424790284	2.627350472	2.411182185	2.515620649	2.347445805	2.433176125	2.777075271	2.627609629	2.495837425	2.62170774	2.816794398	2.532420334
1552381_at	3.157283443	3.343101763	3.172837148	3.290025732	3.36672844	3.243219455	3.36016861	3.320205692	3.32702926	3.300004407	3.374891106	3.08726902	3.568808775	3.003256687	3.500297757	3.754406961	3.900633091	3.33545333	3.387056636	3.300004407	3.107136485	3.338629139	3.400217648	3.429300585	3.335892337	3.280795063	3.245404753	3.736727497	3.211708632	3.204345823	3.250449474	3.264248424	3.456264711	3.335711655	3.416152975	3.386153349	3.277547901	3.18884479	3.345990755	3.03871138	3.380384183	3.429409518	3.495003873	3.085773703	3.538063483	3.401674754	3.540768005	3.336180626	3.480076717
1552383_at	6.092259672	6.263191608	5.693138975	6.048429734	6.211257093	6.099995152	5.978037119	5.678887321	6.572583708	5.772215079	6.181265229	6.069250962	5.911982386	5.906313946	5.800444428	6.114213224	6.407123271	5.835096847	5.945423906	6.111051594	5.982282138	5.717184993	6.153587457	5.929608192	6.183826798	6.389381786	6.044231809	6.425795021	5.885665755	5.710272805	5.743502257	5.899198118	6.021141019	5.665287774	5.794834804	5.802541981	5.847002474	5.926496796	5.970136395	5.780691667	5.792362899	5.97353943	6.052911667	5.351490673	6.14361621	5.886236098	6.20142627	6.519719191	5.924562674
1552384_a_at	4.469100293	4.460893923	4.28196877	4.377435876	4.148294598	4.141704539	4.169326551	3.909078302	4.353135069	4.020355687	4.415398749	4.153551002	4.339762898	4.38589952	4.317153791	4.331976856	4.020530203	4.28085049	4.154234552	4.150191487	4.052454331	4.243498078	4.037568361	4.146662627	4.251800417	4.14571475	4.238642082	4.258037649	4.004013315	3.98300603	4.062005634	4.011795035	4.191889977	4.246811011	3.946535268	4.331355544	4.027287973	4.213963337	4.392076207	4.192886224	4.050241628	3.936689197	4.198089678	4.166405027	4.443696029	4.053834251	4.439484184	4.348909145	4.16484788
1552386_at	7.767225765	7.932035907	8.889839623	7.827570556	8.36576657	7.972693223	8.467073597	8.353013241	8.170526708	7.774705644	7.666779368	8.825446051	8.492446521	8.395271881	7.394038119	8.070626885	8.564512963	8.776104182	8.40846837	8.277376738	8.037398615	8.471801591	8.137998876	8.659464225	7.730852281	7.540285322	8.654493885	7.217571065	8.627487541	8.782692426	8.242149869	8.602185641	6.912987325	8.525603591	8.179332657	7.95774604	7.876122419	8.089506981	8.018510438	7.830931245	7.69754019	8.005575187	8.650033794	7.668790286	8.288969047	8.60419415	8.317623559	8.757502737	7.613515789
1552388_at	6.578183416	6.519214548	6.55835092	6.717079393	6.661649174	6.382185499	6.530936913	6.314287549	6.599683882	6.164428945	6.531114453	6.259081835	6.751786429	6.446721448	6.416625676	6.437969151	6.613012858	6.442963444	6.562049198	6.537462204	6.545577819	6.360199599	6.739524534	6.155175261	6.166901116	6.744545643	6.473725158	6.98376118	6.576549387	6.364087381	6.30752798	6.261825066	6.495922417	6.108759629	6.717923544	6.373846384	6.579431684	5.904306869	6.640166331	6.154498682	6.523820333	6.397504634	6.315681354	6.169518463	6.508784376	6.279818194	6.429825756	6.758071352	6.403532554
1552389_at	2.684532004	3.175861511	2.849051355	2.937692643	3.003425214	2.939801394	3.10954577	2.749954737	2.94993665	2.80265022	3.23027081	2.797546564	2.933878992	2.822570582	2.79735674	3.202188775	2.93070036	2.817335911	2.97903056	2.867329802	2.905927462	2.57214878	2.977469566	2.561499823	3.102641518	2.982919451	3.167783217	3.029071512	2.902908039	3.140520532	2.842240162	2.964341179	3.232494492	3.002652443	2.942144369	2.927481941	3.043755894	2.822706143	3.019797306	2.859140988	2.843640785	2.923803705	2.858147149	2.803264152	2.973408588	3.247300553	3.021962789	2.943418423	2.877852528
1552390_a_at	2.879346492	2.86214661	2.870568371	2.879376517	2.842129475	2.504854533	2.860979932	2.923061489	2.761177742	2.662160935	2.847299783	2.814208442	2.763295576	2.941061419	2.719313723	2.878729564	3.075139266	2.808207894	2.788038389	2.956487295	2.905927462	2.765759138	2.944430666	2.783740289	2.647128196	2.896413948	2.638261448	2.791112756	2.705063694	3.187997171	2.748476752	2.717950678	2.838945189	2.821063636	2.955625504	2.93373656	2.886599318	2.954163755	2.856538134	3.055517283	2.785640305	2.85250801	2.88335643	2.807176564	2.707673935	3.01319226	2.643779912	3.011933571	2.867507428
1552391_at	4.917066526	5.038336073	4.544162091	4.703014936	4.652519595	4.738797928	4.88487161	4.535636848	4.911971197	4.423220316	5.118179142	4.455805283	4.900710597	4.712597128	4.775217562	4.91091062	4.965468382	4.510647888	4.828723793	4.620864086	4.557072881	4.539705019	4.738839229	4.737269752	4.955414654	5.146901594	4.653423963	5.039024787	4.579157786	4.682877829	4.532743356	4.753102608	4.891889021	4.63541451	4.740092014	4.422707397	4.830715814	4.337636515	4.834608258	4.609277455	4.393532079	4.777513926	4.544012037	4.268919796	4.707728434	4.725761184	4.941190802	4.909394895	4.891592215
1552393_at	2.751965211	2.962599422	2.833653045	3.026395805	2.789228782	2.935040289	2.817295443	2.729134479	2.949222793	2.911386334	2.903936204	2.754085064	2.943620391	3.021267954	2.899164114	2.903261423	3.007636251	2.996021826	2.758959161	2.981458305	2.821603841	2.859901948	2.869670953	2.679550163	2.907731697	2.903936204	2.957988744	2.90824125	2.852500835	2.823996346	2.835289317	2.939499691	2.984798888	2.886130734	2.903936204	2.859521202	3.195797705	3.10916759	2.887441573	2.889742888	3.094007379	2.821956897	3.097699697	2.842095932	2.902196399	2.90583395	3.048920738	2.907980984	2.922283597
1552394_a_at	2.844860873	2.937739378	2.710553553	3.004420659	2.847768564	2.746937611	2.789194096	2.771201673	2.972209853	2.890612378	2.712499105	2.744153978	3.038369415	2.787417883	3.219934425	2.892301051	2.61882846	3.274975436	2.92873168	2.782105157	2.955444568	2.897851047	2.798324079	3.17351371	2.905649488	2.817800716	3.068852634	2.778033082	2.9547035	2.764791022	2.897985533	3.097604958	2.831803229	2.965275092	2.883525096	2.836532625	3.022626543	3.181121217	2.836580889	2.94602889	3.111681909	2.803998398	2.862708321	2.71930196	2.791126764	2.987816942	2.932847117	2.823687858	2.680829186
1552395_at	7.36560519	7.462135732	6.807131999	7.434461965	7.369908181	7.451489872	7.341599732	6.975170181	7.730643302	7.458657939	7.158173106	6.952614941	7.230561007	7.183770498	7.415973388	7.370403782	7.571465454	7.38897129	7.196884447	7.316051437	7.461117417	7.245592711	7.047003408	7.102053358	7.282384785	7.458765318	6.776406637	7.496890367	7.108705934	6.914142929	7.137789892	6.685541873	7.736873094	6.879714121	7.584734301	6.92346878	7.173507203	6.948537749	7.333343993	6.734559983	7.120075724	7.353818189	7.323907946	7.066460344	7.180038631	7.311386021	7.503615258	7.382576822	7.506765961
1552396_at	5.206817842	5.001995328	4.584988802	5.005575563	5.141294407	4.895870567	4.735720578	4.722606803	4.93269234	4.644096418	4.877436396	4.652847318	5.050988767	4.938440385	4.930241623	5.053331883	4.855121667	4.907990386	4.885108357	4.917470238	4.945618061	4.849320109	5.040523552	4.777314049	4.957280729	5.088284647	4.872887524	5.126226562	4.88991777	4.81152266	4.736064988	4.659360209	5.125329071	4.710820385	4.935225443	4.875881857	4.93309409	4.933433988	5.092091727	4.720210881	4.872965714	4.760784127	4.743414833	4.782520623	4.796554783	4.873735139	5.01428964	5.005646771	4.626699
1552398_a_at	8.545091353	8.488513098	9.317497269	9.491035497	8.472221803	9.106088398	10.93992474	8.313300192	7.920902638	10.47908666	8.225051297	8.101440772	10.12566136	11.39452215	10.18993283	8.96571583	8.241712537	9.52495293	10.47702385	8.3950908	9.181844532	8.490313874	10.39947958	8.989799789	10.12031515	8.647949458	10.41502466	10.14406057	8.968889157	10.76557264	10.42811601	9.578277496	8.162248005	8.938866426	9.956611429	10.13485554	7.950821617	8.870801229	10.23432796	9.156492766	10.43428499	8.322722698	8.553268135	8.930306648	9.019241695	8.790859699	8.572828258	9.126283299	9.1935262
1552399_a_at	4.300589647	4.050876699	3.930938095	4.330690262	3.851527207	3.852486077	3.869811188	3.954905246	4.048605884	4.520313227	3.857305874	4.011557984	4.006807081	4.202972531	4.51510028	4.034329525	4.061283783	4.155402554	3.776589971	3.964497567	4.031756058	4.242200772	4.247970583	3.974212825	3.940354232	3.900774213	3.698967787	3.839612514	4.262722904	4.099339573	4.120582901	4.126289541	4.031473997	4.022445509	4.069284029	4.279034193	4.392266984	4.049520113	4.132303744	4.048247221	3.944876425	4.358328428	4.160466636	3.794137735	4.145082673	4.340978089	4.355216625	4.042996563	4.030239946
1552400_a_at	4.542433316	4.194779053	4.239182671	4.671686198	5.043515434	4.357621376	4.358232358	4.40424399	4.335270713	4.301868971	4.185544288	4.235188271	4.167451563	4.286264228	4.369630095	4.491383162	4.112329212	4.449370076	4.244260615	4.464857761	4.244703972	4.232637328	4.405740526	4.25352888	4.350112325	4.35460885	4.24352654	4.322466493	3.945156884	4.122687614	4.213256119	4.090133773	4.448145499	4.104443709	4.10219873	4.413506942	4.681397942	4.217424805	4.478775719	4.040067639	4.278249809	4.495245639	4.394331332	4.268747225	4.329915212	4.521214726	4.307932663	4.241501614	4.380715396
1552401_a_at	3.336783521	3.468314854	3.301775435	3.492017849	3.372408622	3.352872346	3.117579308	3.632376472	3.679027193	3.465783737	3.432320086	3.248926278	3.487269255	3.419691485	3.502470993	3.50179667	3.606438662	3.351100617	3.395993766	3.262588185	3.228318289	3.139056797	3.467748024	3.612681108	3.289137824	3.449957795	3.355862673	3.501163032	3.392308467	3.364788982	3.421559236	3.243455304	3.435719259	3.565161297	3.505215819	3.210626569	3.263956628	3.081504803	3.262493067	3.238047467	3.307830733	3.651785323	3.3811625	3.399088271	3.234378578	3.208583732	3.259398622	3.473500621	3.565292518
1552402_at	4.270115524	3.799462692	3.448509908	4.006174925	3.815003857	3.776553185	3.960226129	3.501034288	3.972363543	3.781992064	3.941261833	3.700583471	4.520880549	3.778551166	3.894375204	4.28624667	3.696511084	3.81705353	3.872574015	3.969241614	3.919830749	3.706280087	3.917739518	3.680834795	4.105583681	4.238092322	3.956890932	3.82778169	3.645335667	3.641697766	3.726174195	3.33953231	3.840343171	3.591644034	3.754107016	3.569460853	4.341721348	3.375727199	3.93985218	3.633983103	3.436942659	3.969444871	3.779508477	3.545453293	3.963240317	3.825399502	3.993486822	4.019549915	3.868282035
1552405_at	4.755470911	4.693716207	4.386779575	4.9670531	4.771172982	4.706447192	4.788609761	4.471229122	5.265785267	4.652104073	5.024004596	4.470820079	4.228769085	4.497604301	4.850594106	4.631233514	4.88973619	4.485344381	4.797632036	4.684809959	4.396528401	4.620553046	5.044767143	4.804221594	4.6427534	5.148018975	4.832981609	4.869180499	4.68889941	4.637298014	4.476782312	4.507042742	4.613056131	4.373175279	4.820890427	4.659969632	4.411117407	4.207024155	4.691931373	4.320293459	4.599446058	4.68784582	4.606281795	4.25739605	4.57607457	4.391692772	4.682884723	4.650800357	4.88795721
1552408_at	3.475016542	3.746243889	3.022837629	3.834006622	3.396847261	3.210367705	3.392596473	2.985425881	3.899858612	3.298318664	3.432333559	3.228088402	3.538940212	3.099215336	3.695589564	3.461456574	3.533688619	3.347738153	3.222543038	3.353568026	3.410917479	3.679480172	3.128223391	3.595299443	3.157836993	3.402729914	3.418832871	3.373483096	3.105588512	3.150144932	3.123728209	2.952614689	3.58265737	3.075848186	3.772582869	3.267627338	3.537727624	3.015723853	3.297872817	3.086477086	3.269952008	3.575552669	3.530447005	3.318643172	3.140982107	3.350382727	3.46293812	3.327542154	3.218177851
1552409_a_at	7.003631649	6.939907625	6.280544407	6.95980708	6.780132923	6.549666869	6.825322911	6.602594255	7.225564447	6.672624381	6.861832199	6.629510717	7.047151596	6.614909831	6.857604393	6.967874812	6.902188966	6.496675144	6.568613275	6.730385384	6.919263459	6.500113235	6.870024126	6.492705177	6.742354947	7.153587231	6.793846567	7.070147661	6.463507475	6.328308105	6.628246242	6.707355853	6.953094704	6.467086739	7.044432653	6.320763646	6.971841799	6.497221259	6.738690006	6.449761847	6.486674576	6.733517465	6.721736935	6.443397287	6.709746567	6.663723046	7.147896366	6.890604042	6.6892955
1552410_at	4.803217589	4.784872439	4.250425892	4.545244891	4.536440892	4.613735492	4.567055592	4.441200289	4.831972794	4.41541297	4.859764342	4.501553968	4.288367626	4.445235184	4.467868126	4.590015766	4.535411743	4.59505844	4.992464175	4.807109247	4.737119759	4.269051416	4.397223381	4.601840417	4.475793444	4.683800805	4.078643347	4.647550945	4.582559899	4.390166513	4.613894941	4.2158232	4.578154051	4.555441025	4.635560527	4.645568903	4.562017303	3.992940043	4.804400445	4.237182876	4.429808937	4.631326714	4.708295283	4.235002031	4.435743418	4.381962126	5.02778357	4.740502338	4.568296411
1552411_at	6.591251129	6.600650352	6.366943908	6.531773381	6.431876448	6.703782769	6.508657945	6.320416138	7.320812492	6.620784681	6.569569712	6.459849526	6.593835301	6.094931811	6.61285657	6.634508497	6.682759748	6.318157662	6.558638932	6.517766962	6.555125905	6.455678882	6.305152843	6.461124641	6.600320606	7.010800611	6.39965624	7.153759612	6.284493656	6.323465151	6.343945877	6.272475811	6.771790807	6.102170122	6.707454096	6.420061345	6.444893564	6.093498041	6.712837201	6.496089673	6.205035135	6.731650972	6.538580002	6.038606695	6.634817799	6.35905123	6.980282801	6.616947937	6.436123647
1552412_a_at	3.230004479	3.267756681	3.18252395	3.47643107	3.270286544	3.187198364	3.240399493	3.155705008	3.218276601	3.096175246	3.300900426	3.145040019	3.296682318	3.078284468	3.135950463	3.015977038	2.957982676	3.00359129	3.361165251	3.308719125	3.115115737	3.13287182	3.094368722	3.231254878	3.136980901	3.136511029	3.385316829	3.347217394	3.02143741	3.127808219	3.156701218	3.205400927	3.230496535	2.975435375	3.245283714	3.137634357	3.118516529	2.946946926	3.262493067	3.265012905	3.03499615	3.13042929	3.004771146	3.176207294	2.971766611	2.920848911	3.345055178	3.123975089	3.265403645
1552414_at	5.371721149	5.066899553	4.809267179	5.061381139	5.205212614	5.396555289	5.102161005	5.056914613	5.628174922	4.784397385	5.084629867	4.951064494	5.125701356	4.9457565	5.293228712	5.41074384	5.138742424	4.965886651	4.987125138	5.221927762	5.445976988	4.905119838	5.008692191	5.309042706	5.424912252	5.380528904	5.052245394	5.575113099	5.126074897	4.632223945	4.961262941	4.74834391	5.63196805	4.782214615	5.286772709	4.862177416	5.263638568	4.767640327	4.961923645	4.840411708	4.944586103	4.751336868	5.29158268	4.779147982	5.213197015	5.162003002	5.428137607	5.207401342	4.905779532
1552415_a_at	5.659479397	5.316657551	4.9117295	5.729838437	5.555703426	5.613776703	5.321211964	5.116179506	5.966920441	5.299789261	5.565239599	5.242019202	5.629759176	5.299086994	5.675783638	5.292488362	5.551458793	5.265699701	5.328674098	5.496480629	5.388609437	5.109649421	5.606697878	5.28231432	5.645086854	5.922003364	5.310975461	5.948057257	5.261325506	5.189091703	5.280235924	5.070629632	5.847365181	5.33792813	5.769664738	5.40944616	5.755187839	5.111767107	5.399292476	5.216628697	4.932609825	5.529543097	5.57685524	5.047568302	5.437567295	5.400116039	5.554932972	5.596385491	5.350807367
1552417_a_at	5.287697514	5.691221475	6.072126785	4.770958394	5.052175966	5.87388334	5.324755173	6.228036612	5.207695464	5.820972942	5.333152258	6.262825498	5.030901827	5.928524047	5.692846992	5.67328578	5.899635887	5.732725348	5.771469158	5.374354378	5.63412956	5.893439594	5.364000119	6.113988425	5.080069356	5.416300777	5.49691864	5.070460976	5.863921868	6.375380578	6.020142055	6.317442927	4.785314078	6.186202121	5.141970733	6.285191636	5.488228089	6.365634642	5.724285966	6.211006202	6.100829793	5.262322836	5.755364898	6.24159521	5.707606433	6.086649622	5.503989168	5.13878664	5.58723657
1552418_at	5.025710697	4.711845425	4.883393051	4.492169809	4.601230129	4.622506122	4.582765097	4.825298567	5.246462051	4.585129253	5.141534906	4.482068968	5.029839695	4.65013737	4.857136608	4.588683958	4.79864599	4.500899702	4.412532313	4.769249821	4.423401253	4.544347672	4.768290205	4.299448015	5.090249262	5.192042091	4.746865197	4.906490181	4.49297765	4.625851275	4.717056129	4.466361396	5.198561273	4.79849464	5.12690955	4.475220144	4.722534687	4.76466515	4.684255421	4.685714943	4.365057833	4.605765639	4.458001587	4.37731182	4.695357172	4.750562473	4.334736501	4.690531746	4.582471977
1552419_s_at	6.137995526	6.221321915	5.886671657	6.233545241	6.029293335	6.031421998	6.077793896	5.990031394	6.233897096	5.944048728	6.300420018	5.884810264	5.764486856	6.036180106	6.389169422	6.005051036	6.202115362	6.204441107	5.823766112	6.190296492	6.042944178	6.069998215	6.02705468	6.183481322	6.097139688	6.219714447	6.10206779	6.271143076	5.640393271	5.838480126	5.948009517	5.648737197	6.494942463	5.973935229	6.129117337	6.01986546	5.859293882	5.896937784	6.060392859	5.911706012	5.971353597	5.823348315	5.793584833	5.832065007	6.040849872	6.019527737	6.023554303	6.245249392	6.110919667
1552421_a_at	2.935623258	3.428074398	3.035923236	3.0711326	3.33545333	3.216999861	3.203462803	3.18017519	3.257600738	3.052604619	2.942143753	3.237410658	3.541572392	3.193367645	3.316961493	3.484039214	3.547896637	3.345933128	3.44589819	3.353185416	2.988391556	3.247588111	3.121801145	3.171659026	3.141313449	3.462959648	3.023550147	3.314987197	3.037439141	3.331140871	3.057694588	3.093971263	3.326157525	3.002451125	3.260874773	3.073742359	3.439155558	3.191401186	3.288236637	3.187645037	3.084457488	3.139948426	3.003017509	3.054680278	3.205906647	3.432149336	3.094322992	3.28372147	3.089221751
1552422_at	4.06740026	3.968138307	3.975182064	3.998608132	4.437370502	4.357426832	4.173095687	4.015710641	4.627558387	3.950301599	4.516493213	4.186106629	4.509965891	4.36988328	3.831036653	4.427273485	4.525358797	4.163973553	3.82778169	4.467303732	4.157401479	4.021756833	4.340264758	3.947949264	4.183367296	4.441754741	4.202037921	4.379159484	4.185392613	3.805697924	3.998337791	4.592023218	3.992333776	4.046709687	4.290245581	4.192769334	3.866914491	3.924283318	4.326975047	4.158099564	3.861188317	4.227351908	4.240036984	3.988375829	4.162886915	3.900596519	4.467252537	4.430745294	4.104704993
1552423_at	6.408510911	6.037877622	6.205601119	6.038496718	6.363280323	5.813991854	5.847615924	6.046323727	6.065689745	6.0577448	6.202034017	5.916445107	6.345816885	6.240678594	6.50439217	5.984189358	6.001428804	6.158683824	6.157059725	6.22343203	6.322198557	6.645036023	5.956345686	5.738358506	6.219611985	5.926820502	5.852956119	6.345596688	6.32196734	6.587160484	6.401009583	6.049844887	6.154110698	5.990472279	5.933641297	6.254310047	6.149807635	6.031584626	6.643780535	5.637084262	5.925866797	6.342084551	5.972349049	6.655854246	6.024354625	5.946788383	5.971252068	6.127611346	5.951497308
1552424_at	3.359561801	3.361172374	3.139733037	3.451654119	3.400817535	3.198321325	3.503036324	3.113358215	3.615360902	3.199954018	3.347509975	3.276383213	3.339664193	3.296377675	3.414331632	3.578495455	3.759938687	3.251995216	3.262205278	3.312602535	3.509523406	3.196593161	3.403674774	3.179763292	3.470417841	3.586382924	3.268552559	3.724571814	3.434078273	3.261697826	3.177067513	3.043686734	3.271942364	3.278437416	3.10107524	3.1163319	3.533854183	3.452240115	3.258797971	3.119364688	3.289662969	3.240198875	3.000718484	2.886130734	3.583740658	3.077030245	3.208632202	3.706805643	3.332575962
1552425_a_at	3.63781188	3.695788212	3.564103665	3.801080866	3.715181969	3.56329718	3.541213901	3.304778776	3.75958261	3.568783321	3.5617709	3.748249813	3.613519978	3.546705669	3.596965935	3.700638574	3.229412872	3.639256578	3.71574813	3.864908708	3.13773929	3.420477857	3.489680707	3.596965935	3.604168859	3.933953782	3.504176026	4.040160347	3.344886103	3.600757408	3.543547917	3.553305927	3.444738699	3.876875686	3.870377588	3.380570417	3.600335776	3.522220227	3.758396932	3.564416361	3.509791189	3.502165553	3.660372791	3.437534887	3.685507657	3.690349546	3.80513547	3.691080814	3.612091817
1552426_a_at	8.922095724	8.896341715	9.546602551	8.716725024	9.275207685	9.297101504	8.898567996	9.088736433	8.797108985	8.413897126	8.771837145	9.45755379	9.081040748	9.281183002	8.704443996	8.882172625	8.685216231	9.402661149	9.262373016	9.166666475	8.89396439	9.450062516	9.14424881	8.836460051	8.907122122	8.644822018	9.091195537	8.212822637	9.24832136	9.594839932	9.087413451	9.618367581	8.484623682	9.689686912	9.178924584	9.403960368	9.037273539	9.634249615	9.077885206	9.345390944	9.564635164	8.861451841	8.972359026	9.283384542	9.062327736	8.882299348	8.731272421	9.131419582	9.086904066
1552427_at	3.604716385	3.519916446	3.612695794	3.444135771	3.068533675	3.674867872	3.917735128	3.663166599	3.596818919	3.788550097	3.491909783	4.984722526	3.7702175	3.769864455	3.726016196	3.600974952	3.997745322	3.573444034	3.60291958	3.808683207	3.581726509	3.7569757	3.769465036	3.880620587	3.736560247	3.680362459	3.971703716	3.261802981	3.855554073	3.906934604	3.983251688	4.090851452	3.470848343	4.398429918	3.646686534	3.82587893	3.537209017	4.547670223	3.452719421	4.136859527	3.984710538	3.450646427	4.090092253	3.994705508	3.603408409	3.780289389	3.693251214	3.7702175	3.599949645
1552430_at	2.613221569	2.822690737	2.912489186	2.781980699	2.72540769	2.90951431	2.833193849	2.948146952	3.092585962	2.925855802	2.998401768	2.898828763	2.808991276	2.985107668	2.693188785	3.135950463	2.950844337	2.693551935	3.228188774	2.791348874	3.051530521	2.833260535	2.709158912	2.877153339	2.988284072	2.803271172	2.913136527	2.914310621	2.861694998	2.750910461	2.96664291	2.832764755	2.852301496	2.766656642	2.912609481	2.846087842	3.066984581	2.960469842	2.745739975	2.717558531	2.800738885	2.866116643	2.919303939	2.849273023	2.767756867	2.875791131	2.705107681	3.085648244	3.026252047
1552432_at	6.054158549	5.821360516	5.575890489	5.957191112	6.08107389	5.93620943	5.76441437	5.602504369	5.853598596	5.927513967	5.88089105	5.645736988	6.243471421	5.759944433	5.879374752	6.025656718	5.787697781	5.896057079	5.671651208	5.688977946	5.775660842	5.78020408	5.705273823	5.79385781	5.915587575	6.111078407	5.724425067	6.09628088	5.756601133	5.81314678	5.860895041	5.631119546	6.100509457	5.802363022	5.925008135	5.69799464	6.03861209	5.534979556	5.790582406	5.661354454	5.535462549	5.859508202	5.65401446	5.631835293	5.582185999	5.801331807	5.671181083	5.807583002	6.029189871
1552436_a_at	5.383706548	5.669360353	5.171785448	5.571309226	5.423582412	5.261969012	5.181367447	5.272379492	5.534266416	5.337313026	5.180965826	5.322581354	5.549279096	5.237491534	5.473216444	5.077612909	5.440817773	5.274712071	5.35994437	5.277188835	5.197449085	5.459021641	5.093683506	5.126464996	5.509709925	5.591207286	5.342520785	5.753546593	5.031046581	5.246086076	5.228531177	5.237688495	5.40549187	5.270213946	5.330788839	5.132237225	5.428396717	5.5320049	5.319331975	5.354313406	5.113959493	5.020627685	5.545796516	4.967637371	5.397355209	5.189966186	5.40044172	5.616952737	5.230625482
1552438_a_at	3.451345303	3.615474538	3.421596545	3.654828755	3.804764005	3.595119266	3.387072706	3.445126243	3.512292973	3.415381307	3.720265409	3.262529599	3.596427004	3.322429223	3.599729355	3.515959636	3.968396652	3.415407248	3.615569928	3.753196003	3.522181389	3.583912816	3.623645341	3.560133467	3.580330719	3.854062614	3.676385222	3.568287038	3.647472029	3.380155867	3.387782478	3.625195054	3.925000458	3.684272029	3.752630835	3.693542519	3.642727404	3.338251785	3.737373819	3.57843819	3.30231673	3.572455763	3.648088345	3.594784841	3.564767767	3.52842838	3.555530602	3.276358387	3.639766769
1552439_s_at	2.926713316	2.756525654	2.882456552	2.848758661	2.636096082	2.703105777	2.968590298	2.601238857	2.842418927	3.012357541	2.882456552	2.751516904	2.798036191	2.843814606	2.849357304	2.929378089	3.268416203	2.93321376	3.042584361	3.156499983	2.800351888	2.811495194	2.920218791	2.7437205	3.09867057	3.086807921	2.966754625	3.123359612	2.759042933	2.895113979	2.525613247	2.768865294	2.898834998	2.977290782	2.971930215	2.793184978	3.016711307	2.778505633	3.050784618	2.917658477	2.735426625	3.049421	3.136405128	2.787779702	2.960790213	2.698924571	2.968590298	2.984122356	2.882440639
1552440_at	4.130359548	4.044014424	3.866609292	4.284420014	3.96681488	3.859684275	4.195049958	3.813366334	4.231865199	3.822772348	4.112582743	3.934056381	4.36358869	3.988743886	4.163813837	4.047325822	4.364546821	3.830678336	4.072428302	4.287388539	4.093020075	3.939107846	4.537868745	3.899718562	4.028852135	4.421163179	3.955662558	4.400659253	4.240360666	3.802208646	4.178318456	3.917313943	4.174253868	4.026684149	3.83964149	3.943321354	4.194577892	3.871916625	4.16522538	3.786326427	3.935286317	4.067869396	3.835266734	3.709787742	4.278214734	4.037019912	4.325299123	4.716708221	3.993775192
1552445_a_at	4.146745242	4.603552897	3.97120106	4.256668504	4.543243639	4.304678732	4.334491721	4.177340349	4.406701547	4.097985115	4.096909269	4.137273813	4.176110277	4.147213001	4.251031347	4.301618592	4.408797942	4.174552416	4.29743954	4.243483852	4.425894423	4.077411829	4.007846561	4.238585206	4.120619242	4.713586956	4.230088926	4.349918092	3.985510991	4.063027057	3.97068739	4.054846448	4.876116884	4.025504152	4.602376667	3.898918414	4.507523246	3.800757555	4.233453194	4.153890059	3.848832206	4.265307734	4.080045214	4.035203733	4.395600862	4.169228426	4.275403396	4.174031825	4.117858411
1552448_a_at	3.68537216	3.698055811	3.24017075	3.650880682	3.729265633	3.502448735	3.437471777	3.419240744	3.856877584	3.474193412	3.346390764	3.591525122	3.293764839	3.261329894	3.527797848	3.62061313	3.827250225	3.492376394	3.656197251	3.596639242	3.543513732	3.50224784	3.472851556	3.455896663	3.289838205	3.50983612	3.30638534	3.710244658	3.287141055	3.306705759	3.380115622	3.510524193	3.487154438	3.237268806	3.695865729	3.597784415	3.466038435	3.242640345	3.436662868	3.374779565	3.34814825	3.483962031	3.465383746	3.314946384	3.417824342	3.591180403	3.452852971	3.441850161	3.424931995
1552449_a_at	5.390740147	4.742766985	5.015199839	6.077563028	5.72958396	5.389144563	5.595916986	4.931960935	5.657158607	5.242496641	6.768664742	5.100783092	5.927702979	5.787273207	6.233766064	7.3344501	5.712354294	6.512559732	6.17808775	5.345184411	7.093661653	6.020097856	6.942843313	5.320134886	5.197438359	5.240739452	5.839864399	6.239920636	5.455236069	5.035610352	6.053311516	4.869860885	6.097851798	6.433452521	5.585580279	4.988225659	6.589701809	5.639790101	4.976652288	6.580141474	6.340366203	5.043590582	7.252201504	5.301969594	4.930321948	6.156292391	5.345101636	5.929595427	5.453651659
1552450_a_at	5.343522157	5.685579718	5.411500843	5.627783818	5.601125436	5.492684363	5.607644102	5.117993507	6.025889761	5.464938246	5.636202999	5.28647851	5.67723908	5.478399653	5.515029207	5.503362511	5.762122975	5.55505281	5.519839526	5.491451568	5.435523929	5.349856185	5.5486845	5.320308015	5.623022962	5.821043533	5.586831899	6.157014546	5.410572102	5.276014789	5.333411975	5.139049054	5.425334055	5.217330237	5.572850086	5.433605568	5.464255392	5.055934818	5.506528368	5.427443856	5.391045153	5.541970837	5.334718391	5.237467921	5.385797939	5.400951957	5.426005021	5.727960901	5.523912973
1552452_at	3.912566986	3.86950041	3.477517034	3.915932485	3.977984561	4.232344955	3.760148655	3.924062075	4.079963309	3.684585824	3.980280925	3.730402287	3.645527155	3.716018841	3.939471159	3.831380682	3.817215925	3.943079574	3.894326963	3.860117657	3.846852632	3.831635077	3.770226704	3.799576374	3.979268418	4.020176044	3.852278232	3.934674256	3.987316661	3.74200163	3.744845182	3.821999597	4.106174205	3.841995016	3.792568259	3.744022915	4.039683753	3.700792239	3.844981791	3.686010925	3.828462516	3.960308108	3.986763375	3.772973166	3.843856789	3.845982235	4.129683847	3.872408003	3.959678407
1552453_a_at	4.172312444	4.022503726	3.917965245	3.997406036	3.877041169	3.841823795	4.217591203	3.835558934	4.04739045	3.838931553	3.964971873	3.952003988	4.273729507	3.951883508	4.361954895	4.300973652	4.184380518	3.907790682	3.862619902	4.060662744	3.946019883	3.901139145	4.205440187	4.066039755	4.027375827	4.493456753	4.04699536	4.069020702	3.851523286	3.882764182	3.796358766	3.804996392	4.048759075	3.916847306	4.389314745	3.698430149	4.178412007	4.016203068	4.006121826	3.898464289	3.968453247	4.184536731	3.952294922	3.888346242	4.21159902	3.87137625	4.10977146	3.96627064	4.039256491
1552455_at	3.131298286	3.196100282	3.356614339	3.12088098	3.430428732	2.860979932	2.994519181	2.96906412	3.15543003	3.053624547	3.072477827	3.072955211	3.090232925	2.904397187	3.021201069	3.110493766	3.025017082	3.135076236	3.015080157	3.345203249	3.216833366	3.083132664	2.788387382	3.151808293	3.286539512	3.220926305	2.965167855	3.058512211	3.006803923	2.980424721	3.156860436	2.880585706	3.144703835	3.100668617	3.21297921	2.943899309	3.09827712	2.931864893	3.172149217	2.884797378	2.994278654	3.161284844	2.858826694	2.987695613	2.865001505	3.194426435	3.060959002	2.888304141	3.019126097
1552456_a_at	5.388934578	4.789310659	4.448624657	5.250953439	5.329697311	4.989030567	5.089599519	4.970876167	5.346056013	4.583317479	5.196579935	4.989854013	5.351265854	4.723987432	5.096538255	5.457234711	4.927847287	4.791574004	5.065532764	5.285961168	4.662880385	4.643036015	5.67474279	5.215371276	4.612070543	5.177257847	4.628652461	5.653141508	4.840447584	4.928645759	4.707217337	4.640075272	4.970876167	4.345817541	5.336628607	4.620479473	4.809349475	5.038354773	5.227541717	5.043293666	5.035030081	5.110323844	4.894040281	4.577164534	5.26080368	4.754352924	5.277693847	5.477711924	5.021456949
1552457_a_at	3.389567955	3.699055167	3.355593538	3.360699879	3.92537178	3.344086875	3.384990257	3.310610854	3.707140343	3.560295561	3.497607202	3.406685511	3.449959919	3.542199697	3.819449619	3.874989554	3.489799955	3.503475186	3.601528942	3.996978474	3.720799991	3.166347512	3.447012876	3.139903744	3.57615717	3.564290872	3.658904486	3.761438645	3.33129125	3.478167919	3.425693729	3.34311924	3.261583566	3.378719339	3.904269617	3.489517676	3.650491421	3.430870858	3.273737797	3.280991395	3.439086131	3.71110936	3.260907929	3.472264812	3.445995281	3.513851335	3.508004411	3.313677135	3.477200302
1552458_at	3.969149405	4.296760938	3.355084689	3.764044102	3.833359901	3.868208934	3.838349299	3.267589284	4.308531469	3.657923016	4.18208856	3.397514491	4.162503137	3.500294744	3.862778827	4.122664579	3.789507673	3.799036563	3.626284137	3.956964101	3.88793183	3.355594388	4.009208722	3.707852571	4.32149075	3.986933208	3.751092521	4.120721827	3.617805506	3.655301142	3.468940228	3.439825484	4.233479814	3.80668752	3.994588649	3.4215582	3.693542519	3.430556923	3.821307074	3.535676152	3.527516462	3.796792281	3.92480534	3.631200691	3.907250128	3.864758073	4.005860635	4.142648338	3.71881339
1552459_a_at	5.012673046	4.841408706	4.814653506	4.955206014	4.895484904	5.01964417	5.16138676	4.944228031	5.144362355	5.013506578	5.1310576	4.934042397	5.301039355	4.84774887	5.118231937	4.375079499	4.995436056	4.720830765	4.974651842	5.030894301	4.922693757	5.080383491	4.879416259	4.510218638	5.174587702	4.558750731	4.890571257	4.801919563	4.5757599	4.763169354	4.873510837	5.177667769	4.745118015	5.01558082	5.055902591	4.947901711	5.153083301	4.772740174	4.828873005	4.84012762	4.848619111	4.918554124	4.57574263	4.581343392	5.242439518	5.084115643	4.808893695	4.911496987	4.667610361
1552461_at	2.929923027	2.959514729	3.04163337	2.974375577	3.071305001	2.881945308	2.836738872	2.868457902	2.844446773	3.470676468	2.580996998	2.884194802	3.000718484	2.932142635	2.786929334	2.950111945	2.776045817	2.860582752	2.767344689	2.892391927	2.843009511	3.106108496	2.601772272	2.91526425	2.827143407	2.946282602	2.860593795	3.038425045	2.741286702	2.89049299	3.027456277	2.846789817	2.88401516	3.075654089	2.824153587	3.101131422	2.8614027	2.866687869	2.955348875	2.726265666	2.8430258	2.865002918	2.953036128	2.965243836	2.705810086	3.079089103	2.829885701	2.642791632	2.902843849
1552463_at	3.342075721	3.261393488	3.15810851	3.31986565	3.147693334	2.992092918	3.153024808	3.207875458	3.330955425	2.920420535	3.195263516	2.758662455	3.22361908	2.756897251	3.170097752	3.295926965	2.995593981	3.138123094	3.167201391	3.175444972	2.962225141	3.056096424	2.965112582	3.035338175	3.07360053	3.298567139	2.972865685	3.130388103	2.901428777	2.918634799	3.131484809	2.914820458	3.385416114	2.936536872	3.219319916	2.861075829	3.145195749	2.994683325	3.209041451	2.864759045	3.009479244	3.154352315	3.240019709	2.856995818	3.01412619	3.145491503	3.503760077	2.932644841	2.951367533
1552466_x_at	2.918313821	2.951628356	2.886705443	2.754832805	2.910475866	2.981868021	2.725867744	2.754229241	2.700845794	2.931751789	3.162619718	2.682632851	2.752736097	2.594904133	2.813269701	2.922715077	2.63830733	2.802378341	2.850783978	2.659308265	2.733049197	2.83110126	2.804038779	2.862236004	2.95436425	2.85411633	2.82154079	2.714765516	2.852500835	2.767389601	2.700011738	2.87652	3.147795075	2.749619901	2.706917793	2.749619901	2.977028849	2.822706143	2.75154386	2.717922813	2.648221678	2.894615349	2.822327893	2.835688376	2.822773464	2.743211087	2.912623178	2.889560648	2.72869828
1552467_at	6.040415924	6.37138879	5.44031342	6.056405078	6.059937327	6.03702741	5.951600885	5.799222057	6.087036995	5.937040166	6.086809668	5.66418912	6.096810579	5.803976151	6.232314611	6.040596654	6.170667375	5.736538129	5.824781502	5.924547786	6.009911377	5.902543655	5.789510681	5.873920834	5.942726903	6.237217718	5.911644967	6.425018688	5.845703988	5.605950283	5.770083078	5.772758417	6.237888993	5.734436838	6.114063516	5.726274521	6.005290543	5.571122006	6.028550657	5.644900819	5.797220458	6.031156415	6.012981468	5.701985812	6.17601304	5.898008988	6.173315934	5.915306616	6.040612079
1552468_a_at	5.592812543	5.671698544	5.245881909	5.662327954	5.393590089	5.378659906	5.254359374	5.292289741	6.041155757	5.339094413	5.408149148	5.258047873	5.431153737	5.102084718	5.473484195	5.438156736	5.630335454	5.393441484	5.225756288	5.525837574	5.412551802	5.190877806	5.464067375	5.322001995	5.24712596	5.46161461	5.281609145	5.698590388	5.227975583	5.304523985	5.24893534	5.104325907	5.936728909	4.983261026	5.562803824	5.335334985	5.533718713	5.072666364	5.517007006	5.072211848	5.305030595	5.408325458	5.529001724	5.465334449	5.452283442	5.360653829	5.79520593	5.156341848	5.258448724
1552470_a_at	4.316946519	4.445558026	4.506889256	4.818520301	4.386823225	4.387583248	4.570062938	4.213412852	4.461350646	4.155231432	4.419584691	4.486888723	5.025338317	4.223899678	4.573933006	4.30227442	4.352617773	4.484128311	4.554600146	4.447197923	4.579629925	4.457219608	4.500370727	4.403635086	4.686188478	4.838256204	4.324389227	4.498280292	4.373543009	4.341854275	4.054405756	4.386472561	4.762880989	4.493839594	4.441236841	4.340894613	4.370431764	4.237189932	4.159938052	4.107381006	4.249147134	4.484717403	4.223899678	4.099867443	4.686011714	4.419185722	4.138813574	4.801677006	4.419793973
1552472_a_at	7.57812115	7.337686188	8.665142015	7.538896693	8.241317799	7.448633706	7.482338927	7.334713692	7.000268133	6.883882142	7.320854488	7.986979809	7.444801701	7.884020514	7.502242189	6.909211916	7.390486444	7.864148401	7.410350083	6.99846379	7.260075014	7.721471219	7.192495519	7.010223069	6.714387932	6.895447063	7.189927738	7.185786278	7.866497368	8.244844157	7.893837559	7.997821244	6.944111849	7.844664152	6.921736711	7.625771673	7.150042044	7.658867126	7.513220812	7.158624607	7.803032077	7.410533763	7.183222142	7.727268741	7.134902087	7.212382526	7.005112589	6.937264426	6.452817211
1552473_at	7.739213398	7.858589623	7.514919603	7.814591647	7.470299885	7.717337075	7.762244747	7.565266708	7.904366374	7.634141226	7.322277362	7.591921632	7.218485782	7.361743941	7.45827608	7.404129784	7.727302092	7.220833183	7.455339059	7.771291218	7.524911474	7.426624139	7.455018765	7.499243095	7.434062538	8.026105689	7.331765118	8.241403275	7.551087138	7.387537313	7.500915701	7.267332301	7.744934752	7.276127804	7.679395469	7.505816078	7.510904971	7.154717384	7.438320573	7.446983034	7.251753765	7.588876968	7.549477485	7.241901479	7.515948146	7.583772378	7.616037976	7.467724941	7.773270667
1552474_a_at	6.45515057	6.591770387	6.196818561	6.458541968	6.288841799	6.342966179	6.309047227	6.292557658	6.687700452	6.394160572	6.263223042	6.252388975	6.736511512	6.134193035	6.252863096	6.399780684	6.656032471	6.512682317	6.33598927	6.52835112	6.490360124	6.117074571	6.242791634	6.238683107	6.192142791	6.745655044	6.170729963	6.780770609	6.416368597	6.156674093	6.047704998	6.078422171	6.585798911	6.226633004	6.323639464	6.363785404	6.34192402	6.178452625	6.309993948	5.873486118	6.16704677	6.203618282	6.383494835	6.027063927	6.261293501	6.428082918	6.2920581	6.146423402	6.31431622
1552476_s_at	5.477531868	5.740270023	5.376950914	5.837345302	5.812132663	5.609508491	5.654316076	5.361944882	5.918942207	5.608096891	5.528567513	5.575148194	5.563326823	5.293088426	5.569325297	5.647904093	5.772688292	5.543160102	5.720130318	5.53651398	5.646330337	5.125548145	5.352854652	5.239648796	5.368556149	5.994168497	5.750697227	5.777479838	5.550375295	5.460772097	5.660619674	5.410649579	5.557340037	5.274019778	5.692990952	5.561350763	5.897471474	5.317640239	5.55599347	5.151867501	5.205512904	5.612100833	5.804803033	5.376769839	5.623196888	5.415548907	5.566990699	5.531497566	5.745869345
1552477_a_at	3.264712817	3.141036006	3.007076679	3.299485586	3.224911624	2.938370088	3.130457676	2.712375812	3.187247696	3.241152715	2.723083988	2.945562088	3.000718484	3.240805286	3.08472006	2.999740448	2.846532015	3.159093388	2.882913161	3.29518655	2.905927462	2.877182652	3.162902686	2.87356673	3.014706442	3.275475656	2.997758746	3.325788364	2.922442541	2.991592097	3.039303982	2.989975975	3.089477727	3.211299439	2.942684804	3.133678142	3.106980378	2.833303028	3.087416882	2.883083307	2.860819587	3.200925036	3.080315395	2.904168172	2.948202974	2.818050972	3.250562947	2.969402338	3.076693379
1552478_a_at	3.107268823	3.464058771	3.207099164	3.422356102	3.447870348	3.31514033	3.318883202	3.088469403	3.644218383	3.344727092	2.956922695	3.117379986	3.421889611	3.274752316	3.219780876	3.326410472	3.129852078	3.387045442	3.456593663	3.287619527	3.335047992	3.234338913	3.541473932	3.06485794	3.283561992	3.579648704	3.258332989	3.493428902	3.39393163	2.939352875	3.394096351	3.063690256	3.55543273	3.217034814	3.778298916	3.158030065	3.370895578	3.230810843	3.40614963	3.226238074	3.172724322	3.056503546	3.197498387	3.163170678	3.24673342	3.293956934	3.444397978	3.441622607	3.278193426
1552480_s_at	9.931473426	9.085838279	9.851397493	8.396579667	9.927220175	9.578674653	8.612437898	9.166850012	7.705048382	9.022628689	9.20868311	9.094535555	9.261675197	9.459699954	8.58992867	8.924085259	7.623295982	9.418232558	8.61958617	8.273883889	9.013051231	9.108316015	8.943739945	8.49876227	9.04529546	7.910811575	8.244029106	9.114376951	9.41106023	9.956075753	9.628165368	9.821183117	9.187419755	9.360347306	9.326615194	9.80206349	9.471067227	9.679995979	9.602749735	9.189875058	9.739805252	9.336519474	8.546636484	9.610508726	9.05873473	8.584897331	8.572617756	8.786973666	9.285429146
1552481_s_at	5.173752411	4.998096232	5.65980455	4.823894351	5.078210668	4.994966049	5.186891733	5.28193626	4.710574369	5.188605393	5.168665842	5.202510607	4.83071219	5.0114266	5.131548929	5.316605488	4.793906726	5.163614552	5.006507918	4.32758182	4.740956501	4.943677916	5.237139131	4.996414422	4.952880154	4.388065728	4.482721057	5.096851053	5.167715092	5.736775383	5.333937149	5.586839447	4.805897656	5.477354806	5.104342413	5.896852377	5.104035497	5.274906879	5.361853968	5.366924494	5.417304064	5.18863466	5.456626804	5.220893355	4.873110865	5.159068891	5.196655969	4.966345488	4.620750142
1552482_at	3.045533869	3.143798663	3.214656103	3.284713987	3.355003523	3.15493395	3.120586723	3.283358495	2.790717339	3.363007426	3.324664743	3.097912	3.198065932	3.075873376	3.215257632	3.408663232	3.277985854	3.366989127	2.902830879	3.260674748	3.290322901	3.325934462	2.853255559	3.063068586	3.165578403	3.347607745	3.092116582	3.340303896	3.38108487	3.106578949	2.959367408	3.151048133	3.016682698	3.078181887	3.17128849	2.981020062	3.162065181	3.076347488	3.142408819	3.187645037	3.16727756	3.273323112	3.221467303	3.339023233	3.316788897	2.950849775	2.993759601	3.109256882	3.383949882
1552484_at	6.222281053	5.861496106	5.592629498	5.778497512	5.874884963	5.875342969	6.078915054	5.700113403	6.22545055	5.836145726	5.882315724	5.617246009	5.989762503	5.414440624	5.980828644	6.201877619	5.779797373	5.794676593	5.780422092	6.10522217	5.805781421	5.933881449	5.84332517	5.349234894	5.792163019	6.867883174	5.766294901	6.398904016	5.771449163	5.493380136	5.741800772	5.687442807	5.972055172	5.644312812	6.054545252	5.822764754	6.177325418	5.711363598	6.063416894	5.716915703	5.830727683	5.913054912	5.881774693	5.307957636	5.814004594	5.791635578	6.190884378	5.716428298	6.076892434
1552485_at	5.75956875	5.114988881	5.733868574	5.694047565	6.172278148	5.096584979	5.056086252	5.519675079	4.932286439	5.480326154	5.116513618	5.374587562	5.355738097	5.646953702	5.598355112	5.187956925	5.225505476	5.777349731	5.436807027	4.775856805	5.883887848	5.79464266	5.335066259	5.57252053	5.115576916	5.298229296	5.495966877	4.730380871	5.323017002	5.837405398	5.721278079	6.126317873	5.13293143	5.882654392	5.253683464	5.805915067	5.274130366	6.346558428	5.730712485	5.521094716	6.4091108	5.443473335	5.309779848	6.030568282	5.52795595	5.519547788	4.866019921	5.478108439	5.258448724
1552486_s_at	6.539285965	6.353646951	7.666336124	6.949161584	7.576183687	6.501043001	6.515580948	6.610337567	6.567198594	6.375169772	6.591481148	7.093026151	6.596224174	7.100410566	6.508713095	6.431109326	6.71441261	7.173192366	6.620939173	6.123195056	6.499563355	6.588930424	6.453777971	7.088840332	6.019025217	6.152676376	6.684624459	5.846937373	7.099306725	7.251100454	7.101606778	7.628825615	6.077676421	7.598982505	6.089956963	7.044603168	6.515081282	7.083512883	6.758475141	6.962176094	6.987744978	6.772077318	6.581439597	7.009285433	6.862623284	6.724481828	6.327897883	6.793983793	6.410159642
1552487_a_at	2.643295691	2.6923636	2.969350536	2.73713197	2.834061394	2.5916492	2.761819582	2.556404719	2.775194657	2.608682761	2.648806659	2.701751859	2.750891705	2.636221967	2.906389945	2.749427737	2.855647779	2.859917612	2.600106008	3.071350082	2.591348673	2.795947547	2.901158954	2.655079746	2.685876376	2.628116887	2.701001068	2.691565519	2.765840159	2.611829373	2.673162064	2.580056564	2.713449316	2.804603142	2.632033449	2.750155199	2.728110251	2.743315235	2.844306705	2.831942175	2.494599904	2.979573542	2.724540001	2.717143282	3.074490343	2.666692119	2.796297406	2.517136297	2.716730865
1552489_s_at	2.632959475	2.789033528	2.865904933	2.951938031	2.80848896	3.082281591	2.811794553	2.750261081	2.761177742	3.058210772	2.732651756	2.848347374	2.806752547	2.745069291	2.964285756	2.659508586	2.725532861	2.6203521	2.73246876	2.87178191	2.766013371	2.83883921	2.76941997	2.674361189	2.624899524	2.625604862	2.553198363	3.155176142	2.687248134	2.681386632	2.913792286	2.687891713	2.967061931	2.770610578	2.822023081	2.701829375	2.75976409	2.686855248	2.650268249	2.544489094	2.710589142	2.753247358	2.680789658	2.955651788	2.601119539	2.736391883	2.969641257	2.724263083	2.642685164
1552490_at	3.568894598	3.602871165	3.613581594	3.429539514	3.563905662	3.276209123	3.744218374	3.850605512	3.185139279	3.482589822	3.411822911	3.465666218	3.532525559	3.525550549	3.605576983	3.717202815	3.52853056	3.68210865	3.528997276	3.315785578	3.459425529	3.508040855	3.847715185	3.580857594	3.080274511	3.567249446	3.288994299	3.653291483	3.587121602	3.590536192	3.623525664	3.465539872	3.747831495	3.700422683	3.335289132	3.492841371	3.51444894	3.582685375	3.624653057	3.433134576	3.497913757	3.628142688	3.546524608	3.620170904	3.591884904	3.327237328	3.451792652	3.416241668	3.719845974
1552491_at	4.515368176	4.492714465	4.253336333	4.704035212	4.628978263	4.474577729	4.502229205	4.29331169	4.804500304	4.17239885	4.457743015	4.439029654	4.807422802	4.22793834	4.506520772	4.611834779	4.861663975	4.478257731	4.333321457	4.533675888	4.493772638	4.237626289	4.572112494	4.495466213	4.305206143	5.025052649	4.443631949	4.82215303	4.514286632	4.399508371	4.307593643	4.359575714	4.815468368	4.427046954	4.630470848	4.265485128	4.342714753	4.296837404	4.323035082	4.32017196	4.224480553	4.700287108	4.272163914	4.201539323	4.418535574	4.21242422	4.568760949	4.523666741	4.47912002
1552493_s_at	4.155525711	4.038310001	4.059985658	3.946512322	4.091455596	4.083737528	3.909939507	3.806295328	4.455345257	3.933118527	4.09968152	4.026066706	4.543452586	4.092850839	4.06758212	3.828978932	4.138011662	4.24225601	3.920972092	4.052209277	4.031387069	4.221833693	4.129539171	4.066761567	3.960986169	4.245885451	4.101052632	4.177192968	4.027053159	3.824643964	4.072028579	4.085926351	4.102003633	4.030291503	4.243375974	4.238156002	4.455097097	3.80596901	4.042942791	4.043088563	3.677140354	4.068118211	4.267127465	3.95485386	4.196577446	4.007915068	4.160893251	4.241285829	4.120635544
1552494_at	4.086731172	3.94390759	3.637270769	3.812317986	4.204543576	3.662490989	3.998764989	3.826787909	4.147880166	3.956027017	3.772752231	3.721402604	4.158667278	3.809568196	4.193950825	3.668433043	3.862450688	3.87088352	3.943614789	3.877981178	4.156280783	3.864932033	4.016680549	3.871095201	3.768687547	3.985897145	4.204259666	4.037317369	3.857559649	3.620198277	3.779508059	3.659732604	4.083932326	3.646545863	4.00693605	3.908196275	3.945737019	3.841660936	3.880612395	3.792710515	3.868139262	4.208474608	3.904042705	3.621281243	3.946769719	3.868278809	4.062774794	3.871874999	4.244312096
1552496_a_at	4.108402884	3.95003016	3.991567354	3.943139809	3.904645908	3.832962044	4.029545946	3.852463518	4.407823003	3.945664095	3.934018453	3.861950078	4.198843282	4.045029657	4.585643188	3.84299389	3.849455074	4.046191116	3.989645649	4.019356905	3.983032046	3.91446993	4.177443659	4.199353802	4.055895828	4.276733935	3.89741651	4.230398607	3.819647833	4.010279671	3.695852455	4.080153614	4.31637841	3.596615666	4.140238152	3.815945488	4.13170368	4.224072326	3.977311023	4.004728188	3.627610804	3.966859218	4.047977304	3.940172386	4.181296113	4.085006512	4.05931112	3.857089167	3.846183569
1552497_a_at	7.339237215	7.551414087	7.087977715	6.573339711	6.87793253	7.513871124	7.477226094	7.933985326	7.408965547	7.222223768	6.751027211	7.45689439	6.939675407	7.113184174	7.261817603	6.911961717	7.669725423	6.661464113	7.454854935	7.528432469	7.291003791	7.092406449	7.620790365	7.924399877	7.432610252	6.88809555	7.045973667	7.536040613	7.471751709	7.534312443	7.252101809	7.760276073	6.731739097	7.497120372	7.168712162	7.700280247	6.948953259	7.721855095	7.151573991	7.845042711	7.86216569	7.58154312	7.461053973	7.242236645	7.282745414	7.216679372	7.935123005	7.089467087	7.011898876
1552498_at	5.712785202	6.016778059	5.687824099	6.089993081	5.839302664	5.699879096	5.892144489	5.495369216	5.692085002	5.473393624	5.959068265	5.525888627	6.061357498	5.250493876	5.792689631	5.949413843	5.764647536	5.757758611	5.560052441	5.685621991	5.95137045	5.514691124	6.05508679	5.430879277	6.086610697	5.899213772	5.725471236	6.04722586	5.796746547	5.625269466	5.509829288	5.27602832	5.889640038	5.401745761	5.968877895	5.465319943	5.922544146	5.325890168	5.936823343	5.552445291	5.451843366	5.487241869	5.478315727	5.512158163	5.676603327	5.711280818	5.934365302	5.933089831	5.764526552
1552499_a_at	3.696089823	4.073677639	3.731062064	3.906444634	3.76254234	3.690623883	3.724304096	3.776656858	3.947749943	3.945287157	3.805453677	3.785164765	3.815457413	3.606641254	3.860626648	3.942041858	3.725213494	3.686844965	3.544541996	3.873109585	3.937768112	3.613859761	3.784797006	3.708443524	3.548551835	3.758443349	3.502751353	4.288601795	3.776656858	3.81666469	3.636403664	3.800474758	3.819808766	3.638224295	3.731062064	3.696881226	3.906127349	3.714633902	3.644988521	3.641652815	3.861188317	3.772265996	3.812565434	3.935538331	3.924967672	3.80102865	3.637766709	3.792994225	3.800474758
1552501_a_at	7.416475097	7.278416369	7.198752658	7.437845552	7.075807195	7.123758838	7.209826925	6.790160018	7.566831543	6.916394185	7.168599208	6.837136696	7.114267048	7.124594479	7.059754004	7.379809871	7.107563939	7.340367273	7.438631588	7.385389609	7.30818038	6.904570095	7.120412102	7.434551938	7.491482517	7.369249294	7.341130953	7.397327945	7.174431312	7.009229778	6.767014761	7.167692876	7.158540166	7.11016205	7.222273523	7.218280352	6.925653587	6.550079891	7.236658811	7.104538356	6.973331792	7.296838604	7.36355188	7.099899908	7.44714592	7.086335957	7.323386174	7.924730037	7.383684341
1552502_s_at	2.954381194	2.856821955	2.98408084	3.204878377	3.294881428	2.827908551	3.072702917	3.239465247	3.018475532	3.000718484	3.275050484	2.676486635	2.856369093	3.201433441	2.79735674	2.86466036	3.280632429	3.013915396	3.058442855	2.981350083	3.007678909	3.286539512	2.756437502	3.244471051	3.157328059	3.281455797	2.923657293	2.811095177	2.955436542	2.954864142	2.739561355	2.971338533	2.857811937	2.934710574	2.84459273	3.010239502	3.085152796	2.905616136	2.967037393	3.102294515	2.879529647	2.865002918	2.972062766	2.990440852	2.875475811	2.976420861	3.074467124	3.018528233	3.046556806
1552503_at	5.210688004	5.400437391	4.808217071	5.45467734	5.37804367	5.140393984	4.923579924	5.332780796	5.525603684	4.999527206	5.234340602	4.954996334	5.178919346	5.141858984	5.216617567	5.527448446	5.145604042	5.022578336	5.19713394	5.40968168	5.233960576	5.120493138	5.228144753	4.806957568	5.218506088	5.348849001	4.893899619	5.358420243	5.029926099	4.98552944	5.027451937	5.032451097	5.268449	4.849201943	5.475401231	5.287953111	5.375443169	4.875920476	5.314300068	5.03640884	5.048397537	5.112407015	5.090026161	4.97411222	4.97126226	5.15217131	5.342435401	5.508213147	5.521314794
1552504_a_at	4.892994195	4.802197848	4.750723632	4.967906648	4.727593879	4.519068498	4.640658486	4.400638203	5.529489829	4.595352684	4.854998451	4.390496373	5.022808225	4.436421159	4.893802199	5.131178848	5.265345237	4.768896143	4.615193381	5.079681594	4.78026413	4.562591818	4.967906648	4.807577223	4.804464606	5.175587693	4.766599802	5.135202806	4.955288356	4.565692957	4.526725011	4.591868737	4.850181889	4.463791007	4.898926073	4.371373792	4.67156891	4.602707168	5.083921864	4.684801391	4.337523555	4.672173027	4.779861092	4.16305299	4.872027385	4.561871513	5.210879842	5.188700196	4.803828712
1552506_at	3.847755294	3.875006264	3.838512578	3.737599144	3.997669215	3.769463932	3.772434115	3.566542806	3.877098615	3.810278084	3.834587257	3.6529532	3.507455917	3.864445128	3.892492406	3.552325651	4.028691892	3.794966987	3.840937288	4.112704957	3.710198557	3.739235094	3.811242451	3.677654121	3.684659128	3.86421028	3.870808339	4.383131646	4.07475525	3.793234646	3.759283572	3.692882003	4.136434147	3.728891005	3.957534335	3.894350203	3.940868364	3.828181939	3.87612358	3.666902465	3.637234945	4.015841701	4.173424879	3.776801106	3.832944709	3.652955891	3.782442031	3.863480606	3.990103812
1552507_at	4.099320707	4.316428511	4.085114182	4.427418187	4.077255127	4.104836999	4.544126353	3.822850289	4.114006559	4.08562241	4.067488371	4.108439116	4.13170368	3.850492531	4.37018964	4.058882526	4.582179476	4.206021936	3.905583135	4.19082812	4.322076153	3.787063396	4.179565877	4.110580016	4.08287284	4.156480144	4.069191352	4.254086507	4.231717571	3.723748142	4.126083378	4.109242202	4.262929952	4.19882889	4.599945706	3.920319683	4.253823056	3.39194894	3.983253097	3.896759082	4.109932436	4.107269932	3.966839567	3.832291603	3.96750144	3.986718242	4.280074365	4.055880718	3.968954097
1552508_at	4.627574803	4.925825724	4.244273625	4.63476235	4.928753638	4.621557803	4.756217742	4.452812086	4.770682233	4.964438591	4.766815399	4.507954445	4.94835276	4.211091277	4.971970932	4.603657761	4.904286965	4.730271346	4.852943996	4.630969475	4.306885297	4.533970857	4.787781548	4.372823576	4.503041886	5.026639307	4.628939543	5.001659387	4.627932812	4.618206449	4.740145108	4.595333583	4.879561815	4.336361897	4.883711113	4.379943689	4.634772029	4.358964058	4.729375507	4.390797191	4.391290609	4.651870527	4.492392912	4.384573872	4.526921741	4.567778917	4.601149616	4.381566799	4.691594769
1552509_a_at	3.465967604	3.174516464	3.181367058	3.134709594	3.202558436	3.125986696	3.308325212	3.320572198	3.424487338	3.603431474	3.232634847	3.084121656	3.181864927	3.064936412	3.285082602	3.069065371	3.175444972	3.088592315	3.178752264	3.32370856	3.471147998	3.369184718	3.241480606	3.120839418	3.30118389	3.511050548	3.269403061	3.452852971	3.112041228	3.109433523	3.189809397	3.230232123	3.423887218	2.994530939	3.430149923	3.405778084	3.343408461	3.190922478	3.329790641	2.959641432	2.968407729	3.229502188	3.261997056	2.854446231	3.0683691	3.216280343	3.628147796	3.205716464	3.265186229
1552510_at	8.489765988	8.806739052	8.203667583	8.480711319	8.60166995	8.463888226	8.707532508	8.120090815	9.168388192	8.38936779	8.696567121	8.254861989	8.684543476	8.352182263	8.505004238	8.654902098	8.830995532	8.379743713	8.548434708	8.673829993	8.471112322	8.313260878	8.286243095	8.332418091	8.292894207	8.789141706	8.431422361	8.98041016	8.498337394	8.221550675	8.300108606	8.061681405	8.700268015	8.227747888	8.571601381	8.132703786	8.513077788	8.239269924	8.54176356	8.324516478	8.11389819	8.526388716	8.451041218	7.908566909	8.598156331	8.304201695	8.790595489	8.776260106	8.660253519
1552511_a_at	2.931224134	3.07317279	2.979525849	2.978820899	3.021816979	2.845421522	3.024855571	2.713051909	3.017395862	2.869453703	2.987657968	2.712468077	2.963228537	2.748052186	2.948428954	2.958436354	2.86510158	3.017236362	2.931905529	3.07423999	3.107005958	2.762311692	2.766662722	3.052226074	2.912739132	2.914123976	2.888371792	3.036630352	2.563328648	2.765113121	2.917496258	2.741295639	3.086162361	2.926320327	3.285122956	2.932803434	2.827532314	3.048085846	2.810621195	2.821784223	2.799061717	2.81279522	2.949872897	2.747374971	2.916977225	2.926550015	2.919828359	3.068896995	2.766564146
1552514_at	2.885647651	3.109426765	3.125334373	3.045240376	2.972081028	2.842560339	2.948385901	3.309086795	3.255192734	3.000718484	3.054211405	3.136054826	3.137062623	3.191203651	3.01385884	2.958037272	2.861706553	2.926580818	3.227688925	2.96157055	2.970717446	3.091715833	3.038350696	3.30801152	3.042183778	2.932994438	2.975490995	2.840305049	2.936464866	3.00245011	3.08789058	3.094497303	2.991896908	3.042371479	2.974915996	3.143761987	2.966930352	3.253177455	2.973469144	2.828024164	3.187475717	2.949679368	3.042802192	3.057800902	3.111856504	3.085612545	3.261530709	2.718619508	3.031942314
1552515_at	4.372279823	4.645098209	4.288342813	4.720960609	4.674763202	4.522718152	4.407570091	4.111227403	4.557561196	4.320538663	4.508414292	4.310850352	4.597496262	4.301911651	4.489822649	4.731669743	4.580199576	4.548602602	4.523089134	4.600754681	4.381584188	4.271282417	4.519043614	4.265752946	4.647501322	4.668359855	4.313007719	4.381881155	4.466696788	4.218792114	4.319705078	4.268246406	4.46748171	4.257344705	4.502166272	4.296113336	4.590927952	4.154619604	4.386078448	4.285306201	4.364708349	4.648136701	4.416782156	4.238238299	4.377936922	4.410580308	4.334680823	4.580199576	4.391156245
1552516_a_at	5.472049653	5.02590995	5.181269131	5.382933422	5.887638072	4.984691058	5.172478328	4.728427469	5.032364117	4.6948246	5.649690509	4.996154316	5.384702419	5.309970502	5.065174799	5.371619188	4.791104088	5.092184319	5.103668857	4.823016154	4.909104048	5.295967361	5.012693626	4.889659901	5.075577805	5.446408447	4.884466647	5.305687612	4.629367555	4.890857908	4.945353085	4.835653234	5.929240883	5.272056942	5.662716148	5.091238949	5.73199358	4.903978582	5.189553938	5.167562477	5.061489125	5.092733249	5.108170112	5.294090922	4.967360975	4.976362241	5.34012353	5.280766358	4.941888541
1552518_s_at	3.039275337	3.013750698	3.127401863	2.79735674	2.934314659	3.134547021	3.155645284	3.275561523	3.316002914	2.983171989	3.159121452	3.689710515	2.972253161	3.266908705	3.059833375	3.101468277	3.054544274	3.085612545	2.917283914	3.188287756	3.0845951	3.076432783	3.234125867	3.392601788	3.440405618	2.919248945	3.131236647	2.964192695	3.198107959	3.12071908	3.22074419	3.458894797	3.154563884	3.557400358	3.072920738	3.339475204	3.125860393	3.137704991	2.90282965	3.639037498	3.140180982	2.773819689	3.230832622	3.131236647	3.063001957	3.089605421	3.019240981	3.219222675	3.119076354
1552519_at	5.544446243	5.274258332	5.440558201	5.353413836	4.786594823	5.952920183	5.648497704	6.3607402	5.757507805	6.63343123	5.886094895	6.233051368	5.793667829	6.003299981	5.417065664	4.902106734	5.829426913	4.78825798	5.4671543	5.656090626	5.861417471	6.096958151	4.867680701	5.113865027	5.4671543	5.520454943	5.668669099	5.678224494	5.85435174	5.848442951	6.401501663	5.54391483	5.653279661	6.272920927	5.635001769	5.299416068	5.378679498	6.026997651	5.610710755	6.352251795	5.625384602	5.473106233	5.922000268	5.763486703	5.648243183	6.211932234	5.588203241	5.312693836	5.992172123
1552520_at	3.124300351	3.218947637	3.033884431	3.387913316	3.277214543	3.260478762	3.237650916	3.097702366	3.319114119	3.413527538	3.408543893	3.129487449	3.490368685	3.285586099	3.227495987	3.436621678	3.605325222	3.166563592	3.068015044	3.326038239	3.328862704	3.198677628	3.136361967	3.202407691	3.245536638	3.225198178	3.393438807	3.385552673	3.09702451	3.129861036	3.249226609	3.265067194	3.456518275	3.276050958	3.282460376	2.860979932	3.246866553	3.015210991	3.397847893	3.277916829	3.037966069	3.167188998	3.208195851	3.399555365	3.2904433	3.11799508	3.156877873	3.329815546	3.149929761
1552521_a_at	2.666605059	2.606480482	2.850084539	2.714072374	2.80848896	2.745854843	2.747667456	2.581580338	2.71405654	2.663277074	2.674361189	2.599551365	2.767537181	2.618967513	2.553702959	2.938335506	2.708989815	2.761177742	2.577748153	2.652376133	2.726798005	2.677335974	2.50762424	2.713051909	2.536918801	2.761805488	2.446292909	2.784352395	2.761177742	2.71405654	2.69267163	2.861124369	2.825915131	2.581724208	2.825738874	2.776722137	2.638981928	2.667872839	2.51056034	2.369993861	2.875324981	2.55968477	2.607822786	2.58084491	2.697476644	2.659342308	2.742601455	2.550060416	2.658460588
1552522_at	2.529109103	2.704005078	2.479023296	2.648612336	2.61580664	2.474640176	2.592741657	2.79735674	2.602583937	2.58942046	2.546966487	2.446148171	2.435494908	2.370986322	2.748052186	2.893942736	2.5858076	2.551481442	2.535158782	2.851223874	2.766013371	2.590164981	2.843733956	2.531624587	2.348993071	2.616324543	2.543649021	2.510753238	2.634254303	2.510395362	2.524392324	2.464648923	2.871218899	2.653476891	2.528260814	2.606667732	2.582117302	2.493306625	2.699007532	2.782034524	2.49546407	2.701795733	2.749671891	2.437582237	2.55511592	2.400173168	2.614071929	2.490187502	2.700049387
1552523_a_at	4.093783768	4.04601959	4.242760364	4.368184179	4.390556502	4.146326944	4.246656176	4.145842758	4.252696247	4.314841663	4.070889573	4.366165447	4.470535989	4.010778994	4.408401095	4.164216576	4.319908675	4.382238623	4.214153202	4.140456697	4.227317611	4.18967428	4.176195451	4.013267598	4.061566849	4.186310075	4.166959366	4.351643074	4.072544739	4.352977178	4.241472646	4.116073983	4.401376982	4.190919244	4.51006151	4.14988785	4.469866083	4.218904648	4.195958357	4.127724713	4.165617093	3.979496582	4.161359626	3.880453313	4.421557114	4.032634608	4.195298945	3.92682262	4.16484788
1552524_at	6.499832625	6.352133026	5.863535884	6.1838401	6.292654934	6.231405968	6.279546972	5.813797852	6.865913191	5.868224782	6.286139402	5.880198533	6.355806854	5.86663313	6.455766492	6.329746474	6.581115793	6.13186048	6.14478068	6.263069998	6.278072872	6.227625234	6.185313909	6.252474436	6.272441901	6.858713708	6.344240333	6.805205002	5.984628313	6.054701806	6.154292958	5.919147956	6.460959281	5.687824099	6.542988149	6.13109117	6.418942034	5.626480144	6.503728785	6.216823581	6.003868185	6.566854531	6.100035873	5.615217464	6.044897679	6.046581952	6.736227017	6.653904416	6.436745748
1552526_at	4.453693343	4.712210814	4.392046841	4.451042673	4.509015503	4.329255063	4.608432391	4.081460619	4.163425285	4.353394528	4.33805122	4.286706405	4.411201934	4.127987743	4.55248138	4.162833443	4.734467539	4.430269078	4.488034587	4.512146208	4.468533778	4.094681269	4.408184549	4.420054342	4.671459345	4.633456791	4.279233033	4.710277146	4.242585312	4.373646206	4.336994806	3.974060219	4.493050167	3.811347139	4.47349135	4.411046883	4.690576466	4.332051832	4.605350206	3.784819935	4.389744	4.418915505	4.412379427	3.947263667	4.195779121	4.219586205	4.455242354	4.393360761	4.416881281
1552528_at	6.367999297	6.297328014	6.217023633	6.45149736	6.253965771	6.278870395	6.394897692	6.247175299	6.670235632	6.35922414	6.19577281	6.404661115	6.490605675	6.278016111	6.353692602	6.097528436	6.326656665	6.30246053	6.307600151	6.397073974	6.306211158	6.295075347	6.213407462	6.36840248	6.254401702	6.776090161	6.340853419	6.345732118	6.20508819	6.142141682	6.173042244	6.048429734	6.224057046	6.199626662	6.286174068	6.300715981	6.316304529	6.448806647	6.412150774	6.375307293	6.273275024	6.120954818	6.377355493	6.178299792	6.26515059	6.280350736	6.20898975	6.314954283	6.320618822
1552531_a_at	3.604179701	3.956190905	3.489340586	3.868260633	3.815003857	3.505880195	3.796298316	3.453381088	3.871927559	3.477865062	3.589258201	3.72006874	3.777138114	3.844284622	3.775999389	3.96029498	3.517272446	3.604179701	3.401612352	3.537564855	3.578204686	3.360239636	3.721716295	3.64893647	3.602129692	3.376536448	3.833011204	3.532085195	3.625492188	3.38723009	3.590855018	3.42600477	3.621002136	3.591529369	3.766320504	3.655828948	3.699800134	3.57035274	3.638878068	3.22703292	3.55209231	4.137273813	3.828683213	3.565982035	3.458092186	3.513097811	3.434169217	3.496410991	3.590607901
1552532_a_at	3.512000496	3.223879706	3.2418982	3.403636088	3.580864167	3.582200058	3.719074541	3.370686534	3.712781238	3.378364364	3.500732698	3.33304796	3.403697215	3.298567139	3.369835446	3.334146163	3.677015821	3.523574181	3.402266097	3.304232856	3.424497688	3.29149252	3.702214741	3.715258335	3.62315842	3.397448618	3.455950932	3.60832812	3.668770613	3.45089182	3.287444989	3.454031524	3.634406533	3.423669045	3.429235438	3.462588634	3.382195308	3.317206818	3.558367417	3.419172425	3.273653824	3.437623171	3.425393881	3.493419667	3.244264265	3.714239559	3.479284011	3.507197813	3.369835446
1552535_at	5.634878569	5.809638131	5.41218892	5.783376556	5.659119213	5.343870743	5.715187066	5.551972107	5.930687955	5.55621604	5.762985649	5.573957722	5.524206215	5.30663141	5.704808578	5.857925164	5.637231704	5.504539803	5.539281798	5.311905006	5.532156758	5.613150175	5.582725883	5.353238091	5.69536596	5.629789705	5.669397208	6.03831982	5.55774779	5.365071675	5.270065886	5.244510214	5.803098559	5.237506849	5.660539435	5.365848682	5.675997784	5.26663109	5.618494502	5.221547044	5.479029417	5.76012932	5.522377181	5.323175004	5.774359995	5.415018293	5.560242607	5.678490264	5.676188622
1552536_at	5.417359827	5.552611982	6.26811376	5.509868004	5.039630251	5.495966877	5.623477528	5.45283134	4.836991615	5.867206693	5.61862793	5.362575639	5.223202208	5.595686066	5.086761434	5.661354454	5.022163115	5.568273986	5.606611229	5.324531762	5.721362663	5.812520575	5.398191136	5.215998635	5.237442932	5.065548428	5.463806347	5.237462682	5.606990638	5.458672715	5.72278127	5.665585894	4.997530324	5.553191169	5.261412504	5.575104969	5.199018653	5.418223358	5.564101681	5.563673947	5.488244381	5.391026369	5.665571555	5.446692863	5.627759892	5.674954006	5.257914081	5.11844075	5.493502598
1552538_a_at	3.391056082	3.354864656	3.33545333	3.410605605	3.563089475	3.624227259	3.313677055	3.356366075	3.615677495	3.238729467	3.44553737	3.217875672	3.645171964	3.357609463	3.514231205	3.804266314	3.525248896	3.289315929	3.265223122	3.550781	3.383865589	3.153141626	3.353140933	3.416232221	3.342075721	3.838632015	3.361013248	4.047612009	3.599706075	3.107155384	3.273573871	3.252760111	3.500523745	3.248067768	3.599401922	3.383690949	3.689685752	3.189460712	3.483286137	3.244976182	3.488790352	3.446523413	3.411576487	3.32856598	3.67922662	3.181668414	3.628878714	3.834137	3.359889653
1552540_s_at	6.003771842	6.032951508	5.769184592	5.879745331	5.965296187	5.958102276	5.861894576	5.522287948	6.381786519	5.71983908	5.882602906	5.930369698	5.952285108	5.833576452	6.064442826	5.88970775	6.096667849	5.688900133	5.843599553	6.155403502	5.963472363	5.835900013	5.890887473	5.837707372	5.838145185	5.796673729	5.891266677	6.167557843	5.692281664	5.615952272	5.780159839	5.652601064	6.153456105	5.78360026	6.137562414	5.796271289	6.209172098	5.629159088	6.144408536	5.787863937	5.688655692	5.910531671	6.095912714	5.762958608	5.876157906	5.882022829	5.788327061	5.768091955	6.084244157
1552541_at	7.838185333	8.323141865	7.242061153	7.660282326	7.701284272	7.759686646	7.920897223	7.580676824	8.568029385	7.485966443	8.177117604	7.581191845	8.11249573	7.631643753	7.944890615	8.091764815	8.359759446	7.569862453	7.752996228	7.975233431	7.830271791	7.699843079	7.727385747	7.736213277	7.827585829	8.32661803	7.812309571	8.562084102	7.743305482	7.483454807	7.293607699	7.279061506	8.190893177	7.192781646	8.245636824	7.577171742	7.863535762	7.26681815	8.016476445	7.37750376	7.661051826	7.855122454	8.039848289	7.691377871	8.357657751	7.73500949	8.089035403	8.212377167	7.957873968
1552542_s_at	7.473909458	7.575274456	7.683987066	6.812027565	7.442643151	7.61000572	6.965165205	7.162365249	7.3867613	6.80854455	7.655841658	7.813335047	7.257035316	7.696893991	7.361421225	7.104986889	7.190970307	7.592479354	7.577961259	7.33617624	7.037449178	8.155346184	7.395331809	7.002767549	7.279218254	7.133127509	7.776843987	7.175221829	7.534519999	8.3078638	7.305803312	7.698735849	7.292126689	7.97930708	8.031753862	8.214965938	8.138783971	8.153690927	7.400329727	7.527077792	8.329135338	7.683442845	7.170237282	7.547396807	7.692303989	7.277124281	7.242427648	7.409017597	7.33755653
1552543_a_at	4.718039853	4.876315516	4.764945135	4.889176349	5.186119103	4.689957045	4.614992126	4.688055534	4.892937058	4.869611665	5.137325701	4.531306649	5.076375677	4.88127741	5.082391935	5.013964248	4.818674624	5.153646788	4.790068015	5.10642393	5.069659938	4.966605216	4.94734262	4.68908017	4.76877341	5.171865339	4.967971234	5.291674386	4.733901021	4.754625303	4.889369516	4.534674385	5.366366123	4.696248287	5.033363598	4.664273973	5.039967802	4.334627347	4.828696342	5.061674059	4.802909799	5.16382921	5.53751608	4.889534874	4.687218469	4.949194948	5.046106892	4.909709177	4.813006365
1552544_at	4.245864042	4.176870308	3.860096205	4.463973424	4.315736218	4.225626154	4.240310414	4.007892291	4.490573295	4.423642213	4.115712981	4.055478928	4.20070548	4.248081391	4.398507654	4.50480808	4.599579495	4.123497785	4.243399689	4.460372911	4.513892504	4.112677436	4.140238152	4.33974209	4.180562931	4.38627628	4.535835397	4.402435581	4.215153905	4.04659376	4.018761201	3.801462237	4.784220225	4.014029468	4.260301538	4.075364418	4.326501861	3.972582059	4.234100657	3.998069664	3.906335772	4.068355151	4.406796466	3.964016686	4.130835062	4.12389017	4.275912322	4.558666996	4.166578498
1552546_a_at	3.9895577	4.120348909	4.339930854	3.722796141	4.180015934	4.130877204	3.784006873	3.748215391	3.970578662	3.349013137	4.279954941	3.921314564	4.09632804	3.948166734	3.469368263	3.751619974	3.657712796	4.470674825	3.997695277	4.297002145	3.887310869	4.219290884	4.078643548	4.144507433	4.029301098	3.851799962	3.668679388	3.710436567	4.324087928	4.124780017	3.600797244	3.974060219	3.67944306	3.978647009	4.032175114	4.365554042	3.592435401	3.865382699	3.999612317	3.903288605	3.958502954	4.095585836	3.84160164	3.864861309	4.233947883	3.942444701	3.948594344	3.966943488	4.034251423
1552548_at	4.129521422	4.269488054	3.859341382	4.047883379	4.817316406	4.163714181	4.317106338	3.850605512	4.454098813	4.051258901	4.18084385	4.186711851	4.500712788	4.386110718	4.232642979	4.018971001	4.646584797	4.480061127	4.203815338	4.360371754	4.154599656	4.076332271	4.374300459	4.179886919	4.136152962	4.462046786	4.375044127	4.430475711	4.221943327	3.968793171	4.144760968	3.801661061	4.308060832	4.191510671	4.412530766	4.023703738	4.070246274	3.887339694	4.402261742	3.974862673	3.934927828	4.153796033	4.279273482	3.903351182	4.232990352	4.127199681	4.319850868	4.278420353	4.070669697
1552549_a_at	6.420741843	6.519157076	6.345763846	6.33630458	6.394092371	6.307184961	6.545906169	6.028978666	6.362089953	6.412831778	6.494643341	6.205946417	6.325915515	6.146753848	6.3470245	6.293603919	6.120746933	6.027299397	6.192282468	6.489848294	6.482711306	6.135155146	6.073964039	6.367294027	6.325243131	6.524587965	6.521223322	7.144937737	6.501623797	6.206183242	6.252118878	5.984628313	6.493220644	5.768108891	6.258277249	6.024168042	6.325790224	5.936057481	6.444701274	6.096400536	6.070074777	6.230152614	6.342676363	5.807251716	6.449657886	5.934320995	6.395176699	6.663142259	6.461682904
1552552_s_at	4.364206453	4.726443828	4.329961272	4.531862338	4.059424501	4.605218389	4.100023856	4.824204712	4.344600134	4.544186365	4.325883097	4.709344126	4.71323167	4.933905266	4.522889504	4.537008307	4.299898436	4.368412209	5.035320414	5.011287304	4.308372498	4.175269773	4.060142246	4.154040159	4.495020396	4.546055959	4.629752306	4.544933174	4.965355885	4.16059969	4.965297857	4.411572456	4.737765433	4.517071208	4.059424501	5.158170783	4.421468685	5.88751524	4.547860451	4.427980128	4.113998463	4.512621801	4.882840403	4.627629857	4.817996598	5.335869548	4.245956769	4.474143903	4.230285795
1552553_a_at	6.521879864	6.645169719	7.762588935	8.404524738	8.054193507	7.116383	7.310575349	6.487817476	6.540776681	6.672264547	7.015577615	7.910567718	6.475383509	7.503561964	7.169913714	7.084262025	7.071550152	8.48304142	7.171773523	6.882974083	7.301015944	7.411091401	7.329998406	7.039024369	6.738991457	7.362537519	7.629756711	5.862587878	7.409049893	7.466961981	6.966873658	7.251397995	6.098923437	7.238029102	6.428465656	6.762467458	6.471183571	6.51740859	6.561556608	6.476886822	7.236929494	6.442417122	6.6164919	7.229903596	6.845720479	6.661247771	6.289329945	6.871792559	6.817239416
1552554_a_at	3.638629785	3.984614592	3.88746285	3.999205482	4.160073848	3.849578694	3.578594379	3.721541295	3.529944944	3.502133344	3.657708674	3.978121687	3.406989369	3.710246255	3.851105993	4.137555229	3.39093387	3.903863378	3.469898858	3.543828066	3.625148076	3.837314842	3.883706131	3.388653244	3.50177154	3.488648866	3.693542519	3.697542406	3.78434729	3.366437052	3.647472029	3.872017604	3.692511196	3.557163661	3.949655392	3.940953841	3.51295653	3.417954128	3.731787677	3.502430544	3.46230672	3.756604076	3.713439682	3.874062526	3.739639781	3.422009396	3.594735957	3.823154538	3.499001262
1552555_at	6.161776727	6.215199212	5.537404707	6.534703665	6.385959827	6.112958995	6.126280105	5.850691638	6.692432426	5.938619701	6.107376051	5.658062473	6.419944118	5.831105517	6.235443634	6.257327442	6.147597915	5.978536491	6.160452188	6.165330302	6.27947171	5.760524135	6.297891889	5.73922461	5.997195905	6.521946492	5.860454158	6.453497109	5.948295878	5.956183534	5.674301879	5.743709686	6.588401251	5.683465376	6.448172956	5.726829353	6.347035934	5.658631945	6.175940257	5.550810719	5.782311105	6.202044527	5.912400586	5.624530247	6.170462231	5.958048661	6.220851315	6.039921874	6.106212885
1552557_a_at	2.986733749	2.678918719	2.80581047	3.124518014	2.991360459	3.094503298	3.049148135	2.989587771	3.064698813	2.891058408	2.84804004	2.92880694	3.199502863	2.649910926	3.124464797	2.971929403	2.936056546	2.89608243	3.293993351	3.049631315	3.258497936	3.19096214	2.958496533	3.002741629	3.045718496	3.168532843	2.909382365	2.981059123	3.04705383	2.92658165	2.994232825	2.828515105	3.1421932	2.826440178	3.058380701	3.328055143	3.055569611	2.822850894	2.955176557	3.118200517	2.870128245	2.64806583	2.915955454	2.927102563	3.004810726	3.016698894	2.746424283	2.68029581	3.150488695
1552558_a_at	7.014827798	7.242542371	6.601839036	7.166148712	7.159792475	6.943894031	6.980233104	6.749335939	7.238070307	6.669954999	7.219865401	6.489245603	7.500402197	6.87603228	6.981625358	7.250189106	7.218778598	6.845918397	7.127193176	7.12360114	6.810851567	6.597202365	6.805474836	7.232690697	7.036474931	7.805424622	7.252716547	7.568156241	7.067149648	6.595388736	6.797767976	6.725436559	7.282685766	6.853455597	7.267417654	6.621601096	6.797999255	6.721736935	7.273797145	6.788217267	6.466003693	6.977355716	6.899717445	6.586029762	7.246236441	6.770796968	7.309064655	7.571960525	7.013081161
1552559_a_at	4.155662198	4.558026643	3.943123844	4.209390136	4.166171208	4.30248613	4.430100137	3.801301356	4.34022689	3.955694038	4.448978463	3.931970186	4.194495388	3.968552529	4.113210098	4.098662816	4.328464585	3.957994611	4.17200724	4.26961763	3.991612691	3.949891492	4.1255102	4.032598961	4.137134914	4.495791409	4.252194928	4.393246303	3.860793955	3.683621756	4.078481952	3.842485839	4.461460837	3.852594648	4.078478641	3.778400686	4.097380897	3.927364345	4.282891128	4.035653668	3.829488049	4.208102576	4.00664429	3.698480105	4.034269733	4.010712429	4.258652968	3.954840633	4.325517009
1552562_at	4.389386847	4.654527869	4.287789151	3.916126702	4.38734645	4.707082617	4.473835618	4.417163451	4.614441067	4.384573872	4.284514423	4.613416631	4.033875846	4.322080113	4.529378313	4.550592793	4.719513058	4.410112332	4.224278337	4.45239907	4.188776513	4.403334025	4.657162708	4.310431743	4.616139964	4.557246299	4.604543356	4.320229858	4.131498313	4.433317121	4.571404285	4.656541722	3.817134299	4.667711709	4.240779884	4.485917674	4.410700769	4.637742828	4.384422537	4.498144231	4.690607695	4.693995621	4.436401063	5.089094189	4.653233948	4.455933473	4.325663715	4.251740529	4.180621483
1552563_a_at	5.32730954	5.239808653	5.637340092	5.627783818	5.514559705	5.275552681	5.415032129	5.547337181	5.407631666	5.615165839	5.624386226	5.121181878	5.684886929	5.510849973	5.214292867	5.794481472	4.940453183	5.261985966	5.533664452	5.55599347	5.53806003	5.523012621	5.541120719	5.566087155	5.835122527	5.645559829	5.564156205	5.618786841	5.644568024	5.716487845	5.653564534	5.355225722	5.695192774	5.553870262	5.949390044	5.550707281	5.814655231	5.89158155	5.687824099	5.606267473	5.670712309	5.663541461	5.767541259	5.314875621	5.756141197	5.908292358	5.538471023	5.52023728	5.960093984
1552564_at	4.151718836	4.061559774	3.975603736	4.019425187	4.071777536	3.855652649	4.028109429	4.029831724	3.783716838	3.993943795	3.907859278	4.231481904	4.272515858	4.098030875	4.105057184	3.966445102	3.83488344	3.691409656	3.909403892	4.200263973	3.957749054	3.822919885	3.803234655	3.89982397	3.933616213	3.825527312	3.984334994	3.998769904	3.888977823	3.833761024	3.95060056	4.000913112	4.118466395	4.002791968	4.262806987	3.971172904	3.993324946	4.082120677	3.856185125	3.919885526	4.059883851	3.973316113	4.024720613	3.740030812	4.090225115	4.073017591	3.852820896	4.058425715	3.864002902
1552566_at	4.42925907	4.22734455	3.37387368	4.329892844	4.385818121	4.209594978	4.009968818	3.872059715	4.473675406	4.219593637	4.181865212	3.962534722	4.377355852	4.00742609	4.2313533	4.279923102	3.935050728	4.244513619	3.882764182	4.214165625	4.013337711	3.964299811	4.137252161	3.77338771	3.909343605	4.103721464	3.770341925	4.489053288	3.71772937	3.795186426	3.821645057	3.778661707	4.242771803	3.730451061	4.447991428	3.977271671	4.148724755	3.630596499	3.917251758	3.717307254	3.837132171	4.445563208	3.943888019	4.029584306	4.100736734	3.647472029	4.268488295	3.91373422	4.28096754
1552568_at	5.23771057	5.331454261	4.340891614	5.48389598	5.454447721	5.066482077	5.139973414	4.636710793	5.889597989	4.749075933	5.438086481	4.877096497	5.082683653	4.739703511	5.086403038	4.907737342	5.517601295	4.936775234	5.428456258	5.258512658	5.243575664	4.691779938	4.840447584	5.055567587	5.286958478	5.345727525	4.932835417	5.899010972	5.095512285	4.932963691	4.969150646	4.665278579	5.640898978	4.290127454	5.189785901	4.825601348	5.089708927	4.579707562	5.333974651	4.604848358	4.660034157	5.196706451	5.100213744	4.527987938	5.060198506	4.816701663	5.384340576	5.31604205	5.17831445
1552569_a_at	4.828177104	5.09981472	4.6082988	5.029920994	4.948489697	4.889149589	4.900424818	4.619344389	5.014923845	4.839556728	4.842137623	4.741456027	4.744099966	4.747251924	4.824624831	4.833279263	5.065892093	4.830440928	4.971070407	4.7722451	4.937337052	4.57013761	4.768093054	4.76796993	4.721239449	4.981492305	4.885388115	4.869860885	4.789103042	4.602862603	4.779054617	4.614660928	4.819220276	4.620319486	4.999500171	4.631494925	5.138321851	4.610069351	4.941867842	4.855983	4.703166629	4.984257788	4.824569265	4.801258607	4.873214426	4.577388458	4.817973369	4.643242187	4.961504284
1552570_at	4.378348724	4.510692502	4.12938607	4.396374619	4.566471102	4.281280866	4.402667545	4.140664701	4.708109179	4.361864258	4.745805235	4.123339621	4.3857062	4.354768773	4.602280551	4.32623433	4.532807109	4.228229985	4.361050471	4.606674356	4.458306889	4.161276502	4.352263527	4.305509085	4.322596757	4.416108551	4.252852793	4.436191544	4.151327197	4.192389046	4.189946474	4.012755892	4.553976283	4.235529704	4.392693238	4.049880121	4.855861638	4.020827148	4.603164045	4.102325305	4.218688577	4.49134763	4.428803922	4.0391112	4.252696247	4.190621525	4.656199538	4.350171041	4.475826448
1552572_a_at	2.632904169	2.776929283	2.573313906	2.729900694	2.675029529	2.665820676	2.587393942	2.690901925	2.61054214	2.701468803	2.664941367	2.689761198	2.592583671	2.806468031	3.029879395	2.712377128	3.066873901	2.501465111	2.56714523	2.718968084	2.734303348	2.750139086	2.605755476	2.752792457	2.501465111	2.72739815	2.474861647	2.938172295	2.60667361	2.837873008	2.688212614	2.584524116	2.607380425	2.655415822	2.562876463	2.672998788	2.616036984	2.732318287	2.617017719	2.676416128	2.621102344	2.585738343	2.459518682	2.810919155	2.626087655	2.79857074	2.770563861	2.535328889	2.71949464
1552573_s_at	2.839893625	2.877650886	2.645303018	2.648323228	2.765074118	2.777855267	2.765178655	2.602607802	3.051149922	2.733787957	2.814220348	2.472145768	2.904001643	2.841469276	2.786605874	2.878729564	2.902725857	2.729057496	2.734062186	2.859937939	2.89360334	2.676705112	3.005200614	2.775108797	2.766519491	2.871587284	2.92873168	2.997486534	2.66336595	2.569102518	2.798311507	2.665172024	2.94788763	2.683004515	3.030909091	2.562787928	2.794561237	2.647530495	2.764308128	2.597438689	2.803330856	2.836418547	2.793717251	2.536833513	2.999305586	2.660692053	2.839841372	3.02841669	2.775108797
1552575_a_at	3.623031671	3.867999052	3.494725221	3.642329399	3.644790593	3.598037311	3.578526837	3.380578543	3.640266969	3.572587502	3.476353293	3.570983365	3.807223985	3.456056134	3.355081103	3.578495455	3.768652839	3.676844105	3.368703523	3.772521684	3.55622441	3.555353958	3.470395972	3.553442529	3.434755021	3.571170994	3.345466223	3.689720089	3.3910009	3.488967806	3.806077857	3.417307522	3.944411074	3.53614709	3.673726245	3.482287238	3.46635331	3.553098107	3.809583182	3.371781648	3.309860314	3.709344954	3.35851121	3.571235174	3.288011884	3.458955584	3.590116776	3.620570628	3.797025152
1552576_at	4.367170361	4.388329257	3.832688174	4.2768841	3.933467733	4.137285432	4.358181603	4.02072986	4.232492011	4.28161838	4.117871906	4.374731519	4.130560648	4.197875433	4.000682983	4.097527813	4.444549177	4.106547172	4.333321457	4.381068176	4.214972538	4.18208856	4.469632755	4.262780058	4.372378782	4.366646485	4.209631576	4.52391071	4.297901503	4.396274088	4.502208208	4.090089722	4.023574597	4.423778058	4.271342736	4.211854192	4.452454324	4.114696297	4.204153149	3.988967094	4.145334284	4.240480315	4.251791698	4.206239468	4.401412774	4.139166502	4.22260495	4.233007487	4.306229686
1552578_a_at	3.145915936	2.885315293	2.78186362	2.835705335	3.014405114	2.78608869	2.93002864	2.752213291	2.87741739	3.021414603	2.936499775	2.717019264	3.06418461	2.859807627	2.748052186	2.879336628	2.83291555	2.489390127	3.076990239	2.778121294	2.755814437	2.67433825	2.884589986	2.871135031	3.403108068	3.076441989	3.154493225	2.884589986	2.6539314	2.906439639	2.994231146	2.869057237	2.976292677	2.713086939	2.817243111	2.759864248	3.073667577	3.092585962	2.890450407	2.883864679	3.032514092	2.96182686	3.037518987	2.76074572	2.900122735	2.815498312	3.118858508	2.868323334	2.907080995
1552579_a_at	4.17805489	4.175591559	3.589054574	3.883019215	4.312663129	3.782958734	4.043574554	3.691408411	4.333340384	3.960945039	3.991026107	3.971202048	3.579255684	3.792959602	4.383800919	3.725339836	4.40241886	3.828163729	3.852129868	4.052647677	3.810777443	3.830899698	3.97770307	3.751542306	4.107428985	4.51541468	3.85076942	4.098229663	3.595313342	3.835052914	3.983374842	4.042403392	4.461787248	3.689846473	4.274790657	4.001749863	4.272005283	3.632313156	4.159172071	3.961532044	4.392805358	4.142323553	3.839594347	4.101867615	3.99949556	3.868597847	4.36746323	4.303105346	4.154971148
1552580_at	5.932480435	5.714374983	5.54947313	5.647278568	5.944694828	5.794529131	5.906161831	5.336574513	6.092982535	5.803076522	6.033702232	5.517636486	6.430856636	5.69444058	5.63333808	6.319996592	5.940865479	5.769051384	5.76733291	5.775316519	5.654617026	5.421743512	6.067927024	5.571613441	6.031956078	6.00671011	5.81978119	6.53929932	5.831833604	5.671941588	5.433937842	5.694856436	6.071292346	5.424270576	5.847211422	5.545137	5.844046687	5.585499292	5.897687106	5.748167248	5.66639403	5.782030688	5.909315761	5.328648984	6.024354625	5.731603014	6.119291297	6.496805396	5.897264556
1552582_at	3.29740857	3.337581103	2.85208489	3.090332463	3.544701319	3.642328636	3.296400937	2.871590772	3.319091834	3.2913054	3.592014716	3.336462533	3.950622373	3.339353031	3.671401705	4.133823564	3.842977059	3.04333971	2.88435292	3.347270652	2.980251681	3.087713515	3.284826314	3.175037823	3.505773614	3.298567139	3.117516845	3.283864998	2.843923293	3.173687075	3.132701843	3.263751076	3.208946288	3.400400904	3.135950463	3.062668196	2.994748098	3.216304156	3.08009032	3.29740857	3.304556343	3.368921997	3.375915397	3.452862598	3.189421413	3.378588268	3.264880536	3.70510904	3.343472578
1552583_s_at	9.359371184	8.136874215	6.337763084	7.748811957	8.638805565	7.048352764	8.426224002	7.264248646	8.194785682	5.68571519	9.644539666	5.504504406	8.689575962	8.231915555	8.291189021	9.281057944	8.64532671	6.907824043	8.668878678	8.673444495	8.716077039	6.735423518	8.270063848	7.260544246	8.749123308	8.724172179	7.980966625	8.407268597	7.528314791	6.883448253	7.06050775	6.391745823	9.716753359	7.971395807	9.993905154	6.60652661	9.520794066	6.352800293	7.980984571	8.097661864	8.067690894	7.891639575	8.241703001	7.353992928	7.818710753	7.333563317	9.588253077	8.753022389	8.23874071
1552584_at	7.849516447	7.396275478	7.94540063	7.223460527	7.643411571	8.083388975	7.55855516	8.102826234	7.418966196	8.203952704	7.302110209	7.936350673	7.03139384	7.526917688	7.438481648	7.805724912	7.881214322	7.720173928	7.916248885	7.714830088	7.714159365	7.765506712	7.874044271	7.915983419	7.907302277	7.302842942	7.497558505	7.699048132	7.580027572	7.782653005	8.226404052	8.559445161	7.247726301	7.963603939	7.306717438	8.542477169	7.575053451	7.948060942	7.482698341	8.311049962	8.230444506	7.905002159	7.740268048	8.164928512	7.851069549	7.894692559	7.937201653	7.603450695	7.555552149
1552585_s_at	3.225426368	2.83536519	2.706129289	2.833611851	2.856655771	2.972969587	3.030728003	2.754566475	3.159895062	2.895792083	2.942715773	2.894187946	3.038428533	2.8733906	2.844158024	3.032454167	2.911783525	2.864060931	3.01640677	2.939309252	2.932390942	2.853990062	3.124080671	2.766565482	2.988220397	3.141914275	2.760380156	3.013538087	2.865242918	2.803539526	2.919499759	2.817791437	3.078739597	2.822179757	3.058692387	2.862088948	2.923921819	2.725058943	3.124080671	2.783200884	2.873961574	3.01823683	2.864277902	2.691155856	3.080450026	2.924071335	3.011082175	2.962951539	3.197743023
1552586_at	5.176510242	4.676343013	4.521553537	4.961472918	5.025934944	4.767407637	4.781919852	4.685088851	5.013130423	4.694676508	4.803275978	4.605923998	4.800857924	4.55293809	4.393212266	4.967645139	4.770348448	4.413345545	4.708041564	4.7477919	4.803836548	4.428619631	4.933811895	4.707954903	5.158039502	5.138944851	4.469511238	5.090274978	4.470655525	4.771197555	4.770348448	4.787285885	5.407723402	4.324443249	5.162952239	4.648633515	5.281136718	4.404669329	5.254815908	4.404669329	4.558725549	4.98140403	4.57750031	4.28624667	4.879729071	4.648523576	4.801922642	4.866835309	4.798444778
1552587_at	3.176171094	3.334059138	2.972182306	3.45299848	3.333096699	3.239889052	3.387253624	3.116879786	3.158618771	3.464203678	3.015645694	3.251234839	3.433427647	3.361666359	3.303556117	3.390110851	3.428611666	3.206030699	3.161910836	3.354833986	3.162284303	3.367767445	3.215496457	3.284578088	3.23503757	3.394173552	3.343340421	3.441252132	3.17947855	3.150852339	3.070153434	2.921266148	3.268507002	3.093925981	3.299494982	3.298077833	3.373534541	3.28825962	3.261466592	3.187645037	3.301490337	3.17007916	3.126485018	3.263401841	3.161669059	3.404459193	3.112975479	3.284083464	3.247198109
1552588_a_at	2.898855105	2.956615316	3.283211144	2.986794269	3.241156989	3.104957155	2.981597936	2.911593161	3.19462454	3.027324507	2.906142788	2.978124559	3.222636043	3.013930041	3.160747564	3.249656809	3.314861339	3.070188069	2.955337702	3.060983198	2.999755286	2.917765923	3.15365892	3.162556486	3.068673627	3.091638085	2.781305062	3.108814759	2.720416023	3.118091753	2.898835155	3.146021493	3.198851706	2.935770095	3.189312179	3.321171822	3.205483629	2.841366335	3.140124396	2.763369611	2.847157326	2.961700145	3.000972659	2.995841087	3.003385834	2.986448665	2.974263821	3.210372207	3.05108116
1552590_a_at	2.961119194	2.926792568	2.705697959	2.989615016	2.819336692	2.911369795	2.906451547	2.713051909	3.036884633	2.982128602	2.987601128	2.642575549	3.103493559	3.034692205	3.000471539	3.126676833	2.640286168	2.789554415	2.968611754	2.930307945	2.833545748	2.607988032	3.064214332	2.790345783	2.71869259	2.93457331	2.703537819	2.947035591	2.899884376	2.931549968	2.643295691	2.682190719	3.083262103	2.541508888	3.030527877	2.626365222	2.966930352	2.660190229	2.658838005	2.89067327	2.740598288	2.832579727	2.878449682	2.711848385	2.80644239	2.73838861	2.776360956	3.043470329	2.815143511
1552592_at	3.303551152	3.507114429	3.123458691	3.733549961	3.492173689	3.179149714	3.489314238	3.181001494	3.581585094	3.435188045	3.216356269	3.179020972	3.396765586	3.178851509	3.64793915	3.194018161	3.174538913	3.314072019	3.294431617	3.393199326	3.626651721	3.136339957	3.282706429	3.29004316	3.158355728	3.289899015	3.358381861	3.350669697	3.359646824	3.173821525	3.131298286	3.162475	3.303425408	3.200469215	3.392858858	3.170192309	3.298886879	3.441288824	3.330288632	3.013724974	3.025517091	3.45598115	3.271753606	3.213432146	3.370587009	3.227406294	3.171642923	3.422831161	3.399033873
1552594_at	6.10937432	6.258966185	5.771099422	6.153066293	6.630925674	6.090807487	6.057385085	5.70809987	6.436688707	5.832175634	6.139024673	5.642429503	6.304286852	5.916044819	5.963522434	6.148773291	6.256096935	6.109559551	6.234501369	6.328078735	6.268359695	5.927877812	6.082432667	6.053782012	5.950911013	6.444036357	5.836601218	6.468679667	5.820235555	5.909212234	5.963544443	5.777887323	6.420449246	5.471277884	6.13196417	5.898355739	6.134194439	5.635288002	6.145728313	5.740320051	5.839824281	5.742649085	5.962014641	5.715623969	5.968867496	5.987553754	5.842264068	6.016635138	6.232128809
1552596_at	6.873560629	6.95875546	6.516843164	6.494907894	6.741070469	6.708327986	6.596933947	6.62006368	7.133490034	6.773272564	6.680766011	6.527885193	6.646185125	6.69366666	6.857604393	6.642682553	6.784949911	6.783986862	6.615758683	6.760533326	6.723393295	6.581868427	6.64865353	6.715159182	6.787573875	7.099838872	6.775842328	7.195315674	6.637000192	6.522042042	6.692028254	6.510171555	6.95985362	6.623498563	6.919118275	6.564907726	7.093857683	6.540995727	6.754481538	6.348330609	6.452985116	6.750528295	6.484042595	6.532987369	6.813021236	6.611589074	6.954084002	6.975231429	6.881846309
1552598_at	4.077411829	4.418262469	4.235139471	4.022041531	4.094975093	4.1393696	3.926554596	3.757002987	4.629372609	4.305777506	4.326504358	3.988310064	3.876298153	4.141184799	3.956496356	4.251090555	4.263139946	4.031411142	3.714898597	4.212852148	3.906840028	3.821572205	4.26241737	4.044241702	4.132143163	4.656238273	3.9949752	4.27137273	3.88746285	4.07028693	3.938617202	3.882690415	4.174135273	3.975971527	4.078791315	3.989489966	4.07775833	3.984710538	4.237289949	3.978951733	3.720330869	4.13114508	3.920353552	3.797166032	3.972773047	4.024729766	4.378525051	4.357050934	4.312166897
1552599_at	3.437664358	3.45942759	3.237531649	3.627212763	3.66096578	3.276123028	3.411826717	3.384798347	3.584219636	3.440745758	3.550441097	3.48223006	3.659117862	3.589559519	3.504866926	3.596734884	3.456710884	3.506439418	3.580676917	3.412574062	3.518385645	3.315184411	3.356288751	3.405103155	3.394151739	3.750037462	3.38152083	4.005880189	3.188151286	3.128633814	3.156312081	3.259841518	3.466290333	3.433660273	3.855830702	3.471639573	3.428549037	3.164679926	3.494064316	3.482242903	3.190789699	3.559813952	3.292369808	3.164942002	3.402514739	3.287470734	3.296299141	3.402640188	3.102266438
1552602_at	5.700685421	5.614213348	5.287437018	5.575122498	5.690081275	5.260447405	5.447672251	5.419782848	6.00405893	5.473117435	5.621942794	5.462876967	5.82709294	5.169306113	5.506474569	5.798918976	5.506474569	5.43427294	5.279914682	5.346290118	5.420711991	5.420711991	5.342104072	5.527086348	5.326704913	5.741565847	5.672513128	5.872577277	5.764779759	5.424464575	5.471472747	5.305252861	5.649934108	5.093385047	5.533850882	5.330814466	5.349443286	5.055793202	5.551993675	5.362790608	5.248134044	5.580379279	5.709441773	5.329728148	5.754256614	5.415876362	5.463439999	5.573581009	5.482300643
1552604_at	5.080039277	5.163381319	4.414297749	4.851802641	4.776325815	4.873748978	4.636885714	4.591679862	5.052516192	4.441015662	4.917299755	4.525818545	4.98599369	4.79151353	5.242294223	4.942534464	4.979359234	4.774190078	4.311291845	5.017235213	4.787715141	4.45082287	4.725822049	4.765650046	4.791996807	4.770660842	4.60273201	4.841869708	4.799125862	4.534185875	4.735808748	4.735352659	5.137980325	4.442320026	4.915944681	4.520112759	5.206395402	4.617646718	4.835053991	4.618197192	4.650104164	4.700510911	4.798248099	4.799835103	5.031663722	4.794622932	5.121594959	4.539036206	4.948973951
1552605_s_at	3.976187683	3.692212859	3.78875491	3.829439634	3.885149448	3.712793537	3.851645485	3.518535362	3.908639429	3.763214808	3.676268847	3.486703303	3.712357073	3.612326687	3.690245238	3.604234088	3.80047268	3.621066601	3.60569406	3.817557853	3.612025049	3.734491388	3.551741608	3.359095546	3.753644567	3.802018475	3.444738699	3.726884714	3.532846107	3.641988743	3.551013187	3.180456104	4.014009814	3.614779997	3.541668609	3.622627857	3.829812374	3.525905803	3.906673508	3.40820502	3.571113836	3.642368115	3.614124962	3.450742713	3.77067858	3.641766295	3.627402755	3.706987903	3.710892654
1552607_at	5.747173661	5.864896592	5.946245525	6.129538926	6.786222148	5.826710221	5.96413922	6.309688391	5.58366379	6.013206941	6.123428281	5.799558888	5.632819143	5.961967848	6.081152349	5.926279597	5.966718051	6.313731803	6.137684079	6.208154728	6.093725892	6.724391294	6.087035074	6.203052382	6.309777084	5.879253537	6.35310322	6.024858307	6.170345819	6.358367947	6.021119739	6.304613521	5.483625909	6.132496868	5.986045148	6.291436431	6.185670687	6.213490339	5.983524904	6.063433222	6.430374959	6.027064386	6.168127747	6.432643624	6.17456386	6.388004227	6.151939876	6.096541916	5.995565467
1552608_at	3.79063554	3.928352044	3.346397877	3.642946946	3.639458897	3.678996302	3.939249931	3.408711318	4.185885393	3.696511084	3.676268847	3.580973563	4.139264814	3.587040122	3.609158866	3.559327429	3.61699627	3.385361898	3.669935541	3.666956449	3.647009448	3.390308817	3.638768505	3.440058163	3.710153542	4.132844626	3.258636748	4.101792341	3.668060112	3.386040074	3.532941023	3.487334131	4.187640755	3.460913742	3.870871392	3.353171554	4.120533868	3.406339521	4.057297711	3.624418471	3.483698	3.865699974	3.713950512	3.526376088	3.618517878	3.52182528	3.532110188	3.671639894	3.970260929
1552609_s_at	3.872635076	3.711305374	3.50805519	3.921073867	3.917187474	3.795385347	3.75521586	3.622121583	4.038197667	3.657718107	3.895150098	3.863332245	3.772926622	3.696580162	3.860836979	3.688757074	3.768954498	3.491296371	3.825660258	3.934085	3.681074129	3.473999919	3.517706147	3.733559714	3.658763556	3.921748649	3.722017261	3.947137042	3.571120629	3.651442022	3.683013816	3.405805655	4.070759748	3.538276038	3.755642166	3.743172072	4.044026016	3.639903923	3.892116357	3.38777679	3.615742433	3.771837635	3.686137357	3.548225445	3.657797974	3.688374849	3.942047105	3.735080201	3.78732326
1552610_a_at	8.704479124	8.797235089	9.293438582	8.494307921	8.590427403	8.490416051	8.505809839	8.482172332	8.20083225	8.540275987	8.32492936	8.70711897	8.262440386	8.654858556	8.09644747	7.963316295	8.574704849	8.269270597	8.118831665	8.22013883	8.0009969	8.009874429	8.184304507	7.791939421	7.693596414	7.417527899	7.243415835	8.648310624	9.333820004	8.817317351	9.027313415	8.795601814	8.536403295	8.967195716	8.603086025	8.645208968	8.694990754	8.875508914	8.265997111	8.589893714	8.589738577	8.500958952	8.473397851	8.512502475	8.224608757	8.361471631	8.254594666	7.946665664	7.752049194
1552611_a_at	10.3906325	10.51811265	11.10492674	10.41514097	10.48750944	10.38466807	10.52402652	10.91874161	9.811199569	10.80921645	10.11750748	10.79899896	10.1823801	10.75518825	10.11856787	10.07273377	10.21228626	10.46121351	10.13158647	10.17826449	10.11024301	10.56303107	10.3605711	10.2429828	10.02936844	9.630147024	9.737591102	10.27325998	10.95231447	10.84380518	10.97627324	11.00355542	10.17701517	10.94420371	10.3127549	10.8711425	10.6494144	11.02590355	10.33721924	10.69197693	10.58339891	10.60833897	10.41605777	10.72162943	10.2909919	10.51534776	10.28971801	9.741760065	10.17241731
1552612_at	8.1944358	8.152131685	8.277424289	7.796930694	8.253855494	8.220089281	8.014506797	8.760062258	7.920212074	8.468422408	8.071785787	8.54977916	8.268895232	8.5669513	8.588252841	8.058761776	8.601158331	8.058871813	8.657622839	8.096150088	8.056232885	8.155346184	8.270449555	8.11704281	8.129934674	7.610869593	8.125384435	8.094468166	8.211309011	8.663630155	8.694793637	8.680040042	8.232613277	8.505487441	8.194742432	8.664272267	8.36554227	8.717982251	8.397615304	8.805331732	8.631658925	8.260245987	8.33946679	8.556498856	8.180329734	8.578788978	8.544159369	8.25870801	7.962297294
1552613_s_at	7.924466095	7.843851687	8.230652186	7.403510113	7.857034168	8.031612486	7.658395814	8.647243597	7.372475546	8.362223712	7.632484541	8.441129586	7.675369996	8.323614648	8.232433093	7.479293482	8.081306206	7.928671674	8.422341373	7.586749807	7.757764521	7.970057977	7.836812207	7.781352988	7.703787724	7.113496516	7.761064568	7.36700583	7.983249042	8.367447694	8.560553987	8.671062868	7.661699399	8.422759117	7.662531414	8.455453204	8.009228467	8.354289572	8.03516796	8.801863878	8.512417548	7.690385229	8.02998407	8.359855298	7.706585875	8.371041977	7.854659965	7.65772248	7.598604037
1552615_at	8.537951227	8.637351195	7.673230407	8.36045179	8.132027277	8.218509736	8.520773297	7.839609066	9.255750104	7.826163766	8.781122429	7.997755526	8.507700577	7.791275352	8.292908757	8.454652038	8.818470029	7.768748918	8.39375557	8.718175151	8.375164449	8.126806519	8.374970856	8.30523503	8.444459083	9.03581696	8.491138538	9.517641839	8.31432681	7.976110762	7.71433046	7.802749174	8.50304047	7.529177407	8.480502227	7.939034109	7.854676064	7.508948225	8.582409033	7.981713385	7.684288246	8.627935419	8.334200557	7.626931077	8.714972543	8.106532285	8.793995722	9.165705667	8.486687458
1552616_a_at	4.810436767	4.782086383	4.392046841	4.732764627	4.956260062	4.731681812	4.533502351	4.58733678	5.07947602	4.734939124	4.597926154	4.696270281	4.933405471	4.303661891	4.80336733	4.993982382	5.056573897	4.951263832	4.877866529	4.989672348	4.658647144	4.537363559	4.509500194	4.40125967	4.856232144	4.986988796	4.593946271	5.281933867	4.581419293	4.796229236	4.666144158	4.505954065	4.714638593	4.403473003	5.107463435	4.371373792	5.161826754	4.693173205	4.735607309	4.428733312	4.747134022	4.711845425	4.5146334	4.374653463	4.55536912	5.069780773	5.134529124	4.929620525	5.005593018
1552617_a_at	8.091807165	8.468348071	9.262391038	8.446913215	9.317925688	8.476096273	8.592596568	8.437744185	8.390983578	7.912938332	8.385306202	8.92397888	8.602937015	8.981517216	8.565343133	8.278921027	8.667550031	9.006103811	8.490654851	8.375770067	8.457204657	9.072040836	8.278140815	8.143989021	7.742320423	7.993270624	8.364115396	7.911838957	8.81539048	9.137200995	8.608143244	8.715196057	8.244852148	8.968552723	8.364818323	8.653532508	8.486326498	8.590655127	8.614210825	8.240323535	8.612338353	8.435221121	8.278233557	8.706129409	8.221065947	8.358881762	8.054596555	7.940490889	8.1964127
1552618_at	7.061718209	7.19530566	7.099125242	7.552574268	7.245264835	7.020844547	7.314859381	7.156583384	7.299584112	7.071239448	7.278441627	7.098221975	7.357578979	7.19908696	7.333394919	7.330676425	7.485895182	7.411144182	7.313829367	7.122246895	7.221143999	7.181149496	7.271000661	7.243920073	7.037836509	7.404934528	7.154080586	6.869932392	7.159456523	7.208895834	7.095162734	7.146798468	6.954559581	7.265266526	7.201073141	7.068815777	7.25422769	6.896780807	7.075836931	7.215427774	6.941440781	7.068004187	7.294669292	7.077651666	7.061603444	7.321759247	7.225104408	7.108411591	7.250661239
1552619_a_at	2.975686578	3.161170687	2.800676833	3.274895521	3.47338846	3.176157019	3.155184011	2.952177107	3.111607253	2.817719	3.432178598	2.955037373	3.128172146	3.227725118	3.434347437	3.137835982	3.006192917	3.223765546	3.243908767	3.206193028	3.250104986	2.866493824	3.088366411	3.059279085	3.397842923	3.237231942	2.986216183	2.91496215	3.19644112	3.112707672	3.066589285	3.010824818	3.307073995	2.966220034	3.400789632	2.835438435	3.416902059	3.047947953	3.12840596	3.111280308	3.085612545	3.225537609	3.303476287	3.089260848	3.106320091	3.155520366	3.106694823	2.901668206	3.108758524
1552620_at	6.575226772	6.923709271	6.333746503	6.584532792	6.52480649	6.743827813	6.568369199	6.255407706	6.85077925	6.828916216	6.538944014	6.430387269	6.485547242	6.382528315	6.503426442	6.444256861	6.628116265	6.386677232	6.516558648	6.517038346	6.4413284	6.343602024	6.326490733	6.385513783	6.382781832	6.705080893	6.570937411	6.937562858	6.350339021	6.297756758	6.578581987	6.064439376	6.549286182	6.045376417	6.310457926	6.55443158	6.355000254	6.212783257	6.534663898	6.276612232	6.195441702	6.809580566	6.340851019	6.157980095	6.368490926	6.358185326	6.678036614	6.543857748	6.656645663
1552621_at	7.975819371	7.690670163	8.558228928	6.920754538	7.998953504	8.241233298	8.566014228	8.813361192	7.371769893	8.982882838	8.413499191	8.234288836	7.503279252	8.782235289	7.838043351	8.137525751	7.665943893	8.786653773	8.134750451	7.55571052	8.602619075	9.13187738	8.644249481	8.815721274	7.805115821	7.641127832	8.105316526	8.65305075	8.1278925	8.625143885	9.353647647	8.273002442	7.978283948	8.929619123	8.728081835	8.817647634	8.500958082	9.036397206	8.762500794	8.688995731	9.615080849	8.472695979	9.054355803	8.279737855	7.960117153	8.186051607	8.373694981	8.409013319	8.754306378
1552622_s_at	6.29883071	6.235708094	6.999195344	5.335507923	6.368675374	6.7620939	6.764693162	7.264207565	5.980689083	7.347105407	6.664959334	6.8524984	6.062106048	6.96437417	5.641383058	6.186868728	6.19389418	6.773100629	6.562412681	6.0019755	6.926620093	7.648881473	6.554657728	7.256613893	5.979414375	5.953284111	6.454197383	7.211273793	6.682029132	7.334714231	7.692340201	6.848339178	5.959611451	7.511513291	6.824055787	7.39211449	6.520562326	7.431365305	6.952115899	7.052662801	7.846574151	6.883755917	7.489948576	6.719895731	6.293170879	6.436390553	6.567834371	6.675901921	7.033877288
1552623_at	7.085807215	7.183085606	7.219106315	6.020587608	6.232913793	6.15360095	6.15141372	6.750073598	6.889879906	6.298143275	7.019776892	6.258549767	7.114960948	7.038475574	6.604245913	6.621302089	6.981307701	6.95019119	6.925085997	7.565578321	6.875083379	7.577589926	6.634221022	6.705587877	7.094117378	6.432468293	6.653005169	6.442716171	6.936205694	7.25004494	7.099520289	7.245466633	6.585024545	7.256055332	7.499313266	7.407224811	6.823303092	7.171089298	7.166054897	6.849375307	6.902491696	7.131680026	6.963223385	6.745686294	6.850714254	6.715066853	6.621668447	6.951328689	6.612511385
1552625_a_at	6.540700638	6.465637605	7.216546806	6.276006897	6.076687352	6.845110174	6.999176488	7.417615054	6.087178375	7.137597473	6.570145286	6.837278237	6.170041567	6.820674211	6.351471119	6.387939844	6.7044234	6.635013249	6.759480727	6.248474323	6.611090929	6.975404122	6.555456147	6.930613902	6.675364301	6.247569263	6.433406495	6.483668836	7.187045479	7.636283383	7.085701127	7.580827561	6.700142815	7.150237098	6.845110174	7.374168038	6.592654292	7.392298975	6.797180385	7.163465212	7.052699235	6.712089672	7.032859301	6.995561817	6.720107205	7.108081066	6.412465561	6.473492768	6.77205471
1552626_a_at	4.182277135	4.057389415	3.990024894	4.145080378	4.124510378	4.205787511	4.006033604	4.042259128	4.153458822	4.048049696	4.142445808	4.000525613	4.663657891	4.100012935	4.136784047	4.212481472	4.289462304	4.105622173	4.210326701	3.998992012	4.115776133	3.810256354	4.263124757	4.042259128	4.236525073	4.573402504	3.832070842	4.134275247	3.824251842	3.969981247	4.082914618	3.927112779	4.127626159	3.908656169	4.422022566	4.227649003	3.974299767	3.995420557	4.088188431	4.123749159	3.991789226	4.236772757	4.360608903	4.105622173	4.161116357	3.967648911	4.27936655	4.067805733	4.143010764
1552627_a_at	5.636042849	5.661672572	6.449308364	5.541360025	4.686900171	5.927843056	6.024779225	6.842422438	5.682756244	6.416996062	5.866010851	6.510094248	5.576690812	6.019380234	6.044433724	5.642798611	5.977719952	5.233733038	5.836404935	5.335904649	5.717991475	5.771315687	5.60502104	5.942352915	5.51047919	5.082006675	5.868194509	5.961692632	6.67646133	6.101830358	6.742900464	6.259737316	5.684577107	6.377614794	5.784301031	6.163609548	5.911981614	6.628370176	5.631571888	6.374463429	6.028343195	5.615565223	5.846207762	6.2954248	5.749151405	6.413182197	5.556760713	5.417907511	5.371975696
1552628_a_at	9.257135114	9.087739522	9.713165877	8.875601993	9.39102316	9.439565648	9.176275612	9.997020916	8.464351086	9.602099245	8.752461727	9.621644561	8.521092896	9.511119997	9.031652319	8.390087625	9.029814859	9.069328533	9.328304241	8.835121578	8.908688653	9.193258053	9.016169344	9.161538161	8.959804874	8.102846666	8.817123086	8.427139933	9.529315487	9.561626449	9.721257429	10.05248426	8.404111994	9.529315524	8.266512825	9.711475786	8.361568572	9.549671944	9.113380925	9.738510734	9.497745296	9.075031703	8.917253596	9.510611112	8.864265185	9.342471094	9.037084999	8.460508652	8.66736691
1552629_a_at	4.318742734	4.070516582	3.876255248	4.18253963	4.125278234	4.068135687	3.976707776	3.607421376	4.167884739	3.894380549	4.078545796	3.899549631	4.095750705	3.826282677	4.072703506	3.9153743	3.976072774	4.073631212	4.096713823	3.979938924	3.836545847	3.699027877	3.88673325	3.796214209	4.069443873	4.24535303	3.643808223	4.19529788	3.795884493	3.837432883	3.898741747	3.733512256	4.430655015	3.742561976	3.981612663	3.609255613	4.13170368	3.649347031	4.012303428	3.691293468	3.706155379	3.898248831	3.898098312	3.864092015	3.724725144	4.067458094	4.322599248	4.323477045	3.886164191
1552630_a_at	4.985054764	5.385206272	4.954210748	5.358703337	5.212877736	5.311410982	5.097300242	4.793145275	5.295893509	4.923579716	4.894181595	5.126168444	5.108815089	5.193621904	5.253035457	4.913500898	5.179655265	5.016130637	4.926160755	5.309465046	5.069554042	5.038412324	4.999767967	4.987640727	5.045285521	5.438295326	5.105303352	5.129173775	5.075755167	5.049862558	4.952416739	4.861032568	5.489837028	4.991137329	5.311681984	4.945839383	5.291111847	5.00560183	5.159844629	5.011968032	4.961881505	5.266223181	5.264535254	4.793145275	5.119371226	5.076678866	5.249768249	5.095469145	5.24738131
1552631_a_at	5.878673589	5.914071641	5.338014336	6.036459941	5.865528746	5.854923293	6.072585793	5.812810762	6.529525287	5.706347237	6.042858545	5.778497959	6.136086835	5.950502716	5.755749391	5.983991342	5.893124668	5.969056854	5.907428226	5.720784945	5.978761125	5.703287976	5.837994547	5.782568808	5.731184765	5.952247473	6.019083398	6.35685914	5.687337642	5.604295887	5.519040105	5.69391674	6.007449066	5.702898396	5.870761406	5.569661708	5.831104564	5.493753601	5.859444308	5.532688239	5.4641928	5.998889449	5.743027133	5.712084332	5.894351706	5.792636299	5.923338553	5.893124668	5.710466005
1552632_a_at	4.745266779	4.528101592	5.363521894	4.595606535	5.570574777	4.629556036	4.947426641	5.070477376	4.557146023	4.932607277	4.724295563	5.208145757	4.13170368	4.792305254	4.530239351	4.332644431	4.56369224	4.813921644	4.664370718	4.418172168	4.949339116	5.471472747	5.076352468	4.890703359	4.53108785	4.581822264	4.661331345	4.20991444	5.457959284	5.52996555	4.777398858	5.226861952	3.989458061	5.131796461	4.683977059	4.831536382	4.691103672	4.754863902	4.806248041	5.015583371	4.936882276	4.414981587	4.69575606	5.083281978	4.820106839	4.852318533	4.486387403	4.938202145	4.499488154
1552633_at	8.371250799	7.77068923	8.138758457	7.768918596	7.530755508	7.673727075	7.951389766	8.531460702	7.266419349	9.123640597	7.661010729	8.425576762	7.690458143	8.141784789	7.646382775	7.680429874	8.104251463	7.817010342	7.972608035	7.707248335	7.968118675	7.942162765	7.661288294	8.125555101	8.092320768	7.293635338	7.813831829	7.375386971	8.367938478	7.803422726	8.393813627	8.163303799	7.774339288	8.165031426	7.715369854	8.01328789	7.879299463	8.231269685	7.644992917	8.150277053	8.005986983	7.787885446	7.801678474	8.226831297	7.727573998	8.207709278	7.751445081	7.260017981	7.770869189
1552634_a_at	8.476064624	8.147046179	8.130341863	7.903504939	7.178842098	7.773185015	8.45895169	8.445979366	7.739496754	9.380561197	8.057561856	8.86208736	7.964549996	8.37802871	7.887893636	7.646083355	8.450009412	7.635802752	8.097911664	7.888296417	7.948348821	8.041978999	8.047141031	8.159583211	8.267517239	7.085099719	8.258435124	7.72242126	8.793567397	8.115626117	8.646622789	8.178664406	7.568213066	8.092761443	7.676425224	7.872562342	7.8533695	8.168439277	7.701563132	8.27152816	7.966093298	7.697360931	7.952196526	8.335770652	7.731117704	8.496658584	7.68993754	7.473131192	7.68173284
1552637_at	3.192952759	3.515024305	2.976345623	3.428408599	3.447870348	3.416336432	3.491274716	3.151447073	3.418850852	3.231866005	3.306752704	3.164465055	3.223054049	3.262537661	3.318014947	3.577839957	3.507821731	3.229625394	3.395121759	3.886872582	3.491116245	3.437920669	3.181971345	3.093317991	3.133076448	3.7383766	3.376013105	3.281709458	3.177200013	3.062010688	3.648417947	3.003093301	3.448297537	3.145067257	3.564788796	3.110574911	3.631822712	3.005001674	3.214613028	3.281709458	3.284831019	3.264792198	3.301166313	3.132321796	3.09450427	3.553485726	3.508004411	3.227013896	3.101517341
1552639_at	5.474487321	5.345262307	5.29664807	5.207982065	5.368087165	5.534333235	5.5030687	5.381228078	5.75189287	5.314495073	5.54349466	5.209458771	5.586573826	5.275016803	5.430189655	5.431992411	5.384700915	5.301211376	5.442493042	5.689804529	5.236689977	5.48559653	5.531522417	5.525111498	5.475668127	5.468756937	5.556772177	5.63193861	5.423356123	5.345835648	5.216856537	5.304092675	5.60452984	5.191634767	5.470400233	5.050043951	5.145405208	5.319463516	5.247333557	5.262651656	5.494282619	5.267151389	5.128865307	5.509555782	5.433017579	5.423931621	5.545409291	5.657013054	5.460822408
1552641_s_at	6.195241338	6.206103084	5.658062473	6.193422148	5.972118909	6.133276461	6.092347321	6.18376562	6.39089058	6.186486705	6.299610749	6.158416316	6.481907576	6.057709426	6.266102272	6.510304499	6.190883012	6.170748577	6.093958454	6.065477134	6.048943066	6.089054234	6.397240302	5.88193275	6.058992707	6.252310244	6.03739495	6.096016365	5.968405689	6.036550285	6.177161041	6.103363981	6.262242178	5.933701282	6.167877641	6.235630547	6.357001811	5.814375748	6.228001966	6.064200252	6.338639037	6.243707412	6.173748477	5.943506939	5.998796617	6.189377716	6.241142267	6.283275177	6.203243774
1552643_at	6.506034174	6.283857212	6.377580597	6.073780166	6.394050302	6.220552496	6.332161253	7.08469099	6.314713592	6.569695118	6.177782103	6.908152179	6.022508762	6.360725557	6.94961454	6.612640049	6.223353636	6.223078724	6.478792723	6.573528522	5.748119632	6.616656899	6.20921166	6.302044498	6.434121134	6.20488385	6.05919139	6.375331426	6.319900276	6.458143203	6.665233673	6.103505981	6.434121134	6.541317244	6.178170695	6.193953661	6.383316879	6.901991847	6.094085277	6.525765418	6.325162681	6.428556376	6.381966446	6.260178608	6.035846286	6.722379704	6.271904543	6.238531675	6.586015721
1552644_a_at	6.359679968	6.304941661	7.006861687	6.042569963	6.54014235	6.554100204	6.250054274	6.945099854	6.022852381	6.82518523	6.539944306	6.800146703	6.17931063	6.567852937	6.173906206	5.528882552	6.260430087	6.505528552	6.877575227	6.481862268	6.297953837	6.633242462	6.417728535	6.862896237	6.054000359	5.756729121	5.942751277	6.182413941	7.079844776	7.098320757	7.088867265	7.219385836	6.242610816	7.085574489	6.141658646	6.895600808	6.599027139	7.067458868	6.690987803	6.693166824	6.872708037	6.331206051	6.485360773	6.700595381	6.334561124	6.915858233	6.207575769	6.052624521	6.459037571
1552646_at	5.308129227	5.487160362	5.227603154	5.613660725	5.499044443	5.472550646	5.790527266	5.755694144	6.137281504	5.599487722	5.674461089	5.506648206	5.844156527	5.113607476	5.536482199	5.78012293	5.437585172	5.332568834	5.605129038	5.597247708	5.563379565	5.498666146	5.90610025	5.657221129	5.526613107	6.152015429	5.590958543	5.694673886	5.351416589	5.58442268	5.463426646	5.253038178	5.660159472	5.371632452	5.842732796	5.634283542	5.617712321	5.351932754	5.683903796	5.6840927	5.40975365	5.512609626	5.773977344	5.40028737	5.851876364	5.566255057	5.767912511	5.802408295	5.821090833
1552648_a_at	7.337732629	7.219727682	7.714118724	7.15041472	6.046332258	7.333308768	7.659892655	8.116633421	7.026507611	8.288145038	7.462403018	7.695858728	7.093438032	7.823528212	7.234974073	7.451949614	7.220749945	7.520023929	7.214358953	7.277868033	7.386964334	7.744423109	7.396393038	7.900378769	7.114683218	6.862767424	7.3505016	7.094865159	7.888921275	7.88124176	7.770973146	7.636147949	7.296814861	7.721720858	7.122839729	7.551635696	7.376329521	7.999443218	7.104785337	7.869871175	7.642935924	7.228261057	7.543384072	7.827023685	7.175168721	7.67130331	7.100107279	7.160383726	7.173944657
1552649_a_at	4.811398679	4.943487358	4.669234991	4.79197914	5.136920958	5.293513557	4.954804497	4.6316063	5.429986873	4.487797221	5.015172656	4.995918525	5.410629854	4.819630452	4.810703291	4.847752246	4.608340584	5.206415621	4.96633941	5.365086657	5.06163967	5.302087487	4.888110153	4.783515293	4.961160415	5.250608747	4.709179225	4.988502308	4.785480436	4.897345781	4.796970011	4.796177361	5.438877637	5.136542206	5.535000509	4.396769754	5.372283136	4.510442421	4.881976713	4.729985742	4.837193268	4.76920365	5.092860676	4.915808912	4.934431275	4.885432936	5.049509207	5.255436585	4.687016806
1552651_a_at	5.909105973	6.163654051	5.658062473	6.194125102	6.014935217	6.098996638	6.314895867	5.650934133	6.3740531	5.514152073	6.142796993	5.862021653	6.414449766	6.084427885	6.207644196	6.053266874	6.253332841	6.063141516	5.927662579	6.422566095	6.207722345	5.970819623	6.125400607	5.588274651	6.090158639	6.506698596	5.892469981	6.24619322	5.823837052	5.700881901	5.540266358	5.621070815	6.207744757	5.713983998	6.275112531	5.600424613	5.853795032	5.348199105	5.784436452	5.674951165	5.663541461	5.940070392	5.964361084	5.888553168	6.08369299	5.838431191	6.385359406	5.946302556	6.033849487
1552652_at	6.828571578	7.160875571	7.067092701	6.898463593	6.833366295	7.083013056	6.908020814	7.059889449	7.192096302	7.304754615	6.972658817	6.779454623	7.08469099	6.920375921	6.905832603	7.141104867	7.166295573	6.850381662	6.999752838	7.180705374	7.065369705	7.050233819	6.905470957	7.065200258	7.026773167	7.253625533	6.928656805	7.323268784	6.918502199	6.888237447	7.013048434	6.934612405	6.779864407	6.997923246	7.069997959	7.017598886	6.893911758	6.963171867	7.028586037	6.989420428	7.124842405	7.067450692	7.127019454	7.010045603	7.100038347	7.177400742	7.087573947	7.071253258	7.092441185
1552656_s_at	5.324898118	5.477588969	5.710195434	5.22162947	5.241835253	5.503364081	5.362756436	5.326575511	5.389433694	5.391970092	5.087929171	5.276618887	5.160667588	5.29508283	5.198122716	4.661356283	5.407703776	5.152404445	5.629026113	5.151231722	5.363747358	5.285665593	5.354025875	5.120613112	4.986121197	4.998096232	4.82730719	5.609366401	5.655922802	5.363305673	5.800791652	5.853019996	5.631688153	5.77917131	5.512539047	5.711312647	5.091032961	5.369244177	5.468769164	5.333822432	5.262904843	5.342217319	5.391735063	5.371801212	5.391970092	5.490993995	5.351003169	5.164967121	4.961324664
1552657_a_at	5.545938	5.492252886	5.421651584	5.603833027	5.469832206	5.421595685	5.79115974	5.171868369	5.852247428	5.439295516	5.607739805	5.195361644	5.630009603	5.333398862	5.281046333	5.400952796	5.450425666	5.474616916	5.366426662	5.42893797	5.43764558	5.382025935	5.47931754	5.28231432	5.65533447	5.350807667	5.411008688	5.804418686	5.453333301	5.351725579	5.334259705	5.07615778	5.684052467	5.131432573	5.808256989	5.297822174	5.432847371	4.890298017	5.546988844	5.169173932	5.171160703	5.614068761	5.593340858	5.212775005	5.50082927	5.300217822	5.652343806	5.508002976	5.550136433
1552658_a_at	3.010984933	3.01432066	2.81996681	2.899605539	2.840602073	2.782066566	2.882878945	2.8615896	2.865650149	2.682039018	2.855921996	2.648782389	2.869065728	2.617876378	3.262148476	2.951484821	2.943896638	2.659575115	2.791280659	3.054554443	3.024550298	2.86926743	2.688178843	2.719432779	2.951197502	2.909563263	2.812919835	3.034536156	2.974933029	2.767715789	2.798311507	2.857545085	2.773233358	2.890730165	2.972171283	2.859532769	2.931878263	2.707030854	2.777457443	2.643683133	2.785604051	3.045974221	2.871058302	2.675007169	2.953569691	2.978371806	2.90394656	3.034901023	2.712208366
1552660_a_at	4.359556272	4.510527161	4.562822438	4.299875007	4.518617013	4.460416575	4.369141569	4.63152483	4.536912264	4.275970311	4.618446734	4.534465685	4.315484658	4.511989498	4.655589808	4.628762971	4.829757079	4.46467015	4.531218492	4.651624677	4.426110645	4.416686313	4.296417603	4.44335868	3.982967747	4.337371597	4.184769047	4.481022148	4.262788571	4.82455351	4.61363362	4.496793532	4.664420565	4.875793238	4.801873125	4.936722724	4.625987748	4.42550665	4.83040143	4.808404872	4.762629471	4.76425227	4.497925682	4.680446017	4.492231911	4.502298732	4.788507855	4.343498186	4.618321591
1552661_at	2.62094221	2.455846725	2.479401452	2.592256525	2.820974481	2.36428352	2.703344813	2.479354557	2.611384712	2.56963227	2.64355365	2.688972155	2.855725772	2.755685994	2.70777737	2.816414019	2.560528294	2.608389614	2.493539966	2.616500829	2.532006272	2.704120175	2.70461372	2.686846709	2.605520199	2.64411949	2.640133275	2.389479921	2.72184669	2.629449039	2.693504187	2.425706445	2.736129747	2.590137068	2.539583192	2.574766001	2.769145527	2.6277334	2.492858571	2.599873493	2.534989736	2.457458989	2.798311507	2.830439846	2.583798303	2.503248595	2.47747015	2.876229449	2.678356876
1552662_a_at	4.012788486	4.391156245	3.746824603	3.861854005	4.129599217	3.719533581	3.829503899	3.712309014	4.233587334	3.944233148	3.931186539	3.801757555	4.257032166	3.783447841	4.227865817	4.151449002	3.794393736	3.63661497	3.899531673	4.030331821	4.069925298	3.934252584	3.491217227	3.789716188	3.892939967	3.902639277	3.621098584	4.111818946	3.682189775	3.823835921	3.673304683	3.74128052	4.345171282	3.695846266	4.435307101	3.712534771	3.933193791	3.622603987	3.926221846	3.771575226	3.571351089	4.167803179	4.029032351	3.634602983	3.684345172	3.538815594	3.83138888	3.879935451	3.955354318
1552663_a_at	6.671350012	6.731197411	6.226761156	6.933189554	6.865541068	6.806346122	6.711931613	6.235630547	6.70891637	6.59322979	6.511274201	6.347513919	6.602641672	6.366929234	6.483598471	6.283259802	6.628004378	6.558897502	6.570326841	6.381578943	6.603225471	6.421180579	6.324086764	6.437951471	6.491981797	6.465769484	6.653789192	6.787559367	6.631322031	6.352941401	6.537309111	6.043053153	6.844185509	6.269352184	6.613804263	6.448605406	6.45324781	6.16385527	6.580620547	6.319673782	6.435978809	6.716322576	6.5864793	6.511417675	6.603896389	6.500238341	6.605686963	6.29535129	6.453313081
1552664_at	6.878351888	6.78277734	7.101633848	6.636657382	6.364424694	6.6884502	6.99735655	6.834226661	6.232963454	6.962580278	6.984617419	7.132073412	6.806232388	7.290321775	7.048898109	6.61116589	6.767311921	7.117473345	6.926841138	7.000018585	7.070178203	7.230080428	6.810203604	7.107152958	6.76611796	6.874681804	6.788499047	6.544091779	6.894022991	7.207011172	6.98084077	6.938815692	6.777683184	7.075902483	6.426403064	6.583674133	6.47933327	7.169090762	6.659110161	7.052730489	6.87033586	6.616634212	6.769243143	7.01156067	6.787250414	7.07785122	6.78947366	7.03758522	6.7007092
1552665_at	5.303959189	4.953125273	4.981063668	5.344811138	5.398784587	5.027262345	5.153982341	5.030908666	5.040843742	5.107331442	5.082903402	4.996414422	5.654392616	5.073008089	5.070157337	5.125938563	5.116635002	5.300888026	4.853084443	5.027124198	5.158387424	5.268288001	5.047195834	5.18333063	4.995519109	5.206215722	5.205406186	5.468143347	4.991456252	5.09641263	4.991549788	5.116635002	5.583571059	5.15170157	5.45979289	4.71166894	5.205800064	5.124174126	5.413771984	4.91425573	5.178482904	5.0580193	4.958091927	4.749256326	5.378758135	5.159019533	5.264976952	5.042360167	5.066028328
1552666_a_at	2.894062031	3.207896852	2.92124053	2.851773888	3.07152337	2.880880204	2.812855846	2.732447697	2.696659004	2.857610281	2.857697706	2.86877023	2.743110794	2.71369354	2.902223174	2.815083818	2.86980768	2.6957632	2.790646997	2.550595401	2.708879053	2.845448189	3.06052325	2.798301236	3.107470208	2.972569272	2.865089926	2.865893458	2.729024259	3.079981151	3.114656426	2.993730587	3.044369869	2.739629419	2.874917043	2.862578096	3.166581542	2.954195701	2.859354492	2.82701987	2.843911602	2.769056447	2.626547791	2.820285843	2.49398407	2.850680444	2.855189356	2.988491355	3.04609317
1552667_a_at	6.368187677	6.496908104	6.521758215	6.561657563	6.485069601	6.369083974	6.618463296	6.179222279	6.193286004	6.313527075	6.432651761	6.514053819	6.313527075	6.545668996	6.473262959	6.428057838	6.661875072	6.87046564	6.672025912	6.54836959	6.565102015	6.753023399	6.380946451	6.182616713	6.186202121	6.179543097	6.496553726	6.435102891	6.49670152	6.71668094	6.221946043	6.663227768	6.162101464	6.714778131	5.912916453	6.597477803	6.442459955	6.301786488	6.231509403	6.410237253	6.603761867	6.503932118	6.318335327	6.326235054	6.430987619	6.261422102	6.593385685	6.258781207	6.232865856
1552669_at	4.67446442	4.811111107	4.129303633	4.781243337	4.688102552	4.549391494	4.553523484	4.343591555	5.044762925	4.308205045	4.717728053	4.296226041	5.10753864	4.403032927	4.729150711	4.72368795	4.703400022	4.203030305	4.544373716	4.747237848	4.462708651	4.344189167	4.386016875	4.42593815	4.362568094	4.863347109	4.59263149	4.971313279	4.358271338	4.241153781	4.487505723	4.059370496	4.812374236	4.367856803	4.870647857	4.345365733	4.785387803	4.142176418	4.708897077	4.141384396	4.380237024	4.710285834	4.663342971	4.387523617	4.518605706	4.537937809	4.652010089	4.526674333	4.594839314
1552670_a_at	5.343749294	5.219874695	6.011513511	5.281212367	6.758610335	5.207424084	5.367801047	4.870787132	5.645403884	4.422547551	5.024004596	5.813815525	5.334718391	5.431532911	5.131428156	5.100769311	5.662221612	5.813340778	5.422828786	5.607196401	5.049328042	5.71383236	5.271225567	4.731690768	5.047664378	5.323350105	5.126316701	5.023919208	5.374668402	5.646060172	4.799507508	5.130969234	4.7542557	5.333797002	5.193840919	5.106262316	5.483818889	5.022662831	5.331787105	4.600512515	5.431362984	4.778546932	5.045990667	5.315858885	4.919825135	4.933128143	4.995920955	4.798610268	4.795350229
1552671_a_at	5.551700541	5.543061283	5.111919436	5.733026884	5.409630188	5.298205546	5.741432602	5.537505878	6.024687135	5.334805345	5.646259053	5.120879142	5.61895065	5.414313394	5.442028491	5.620308111	5.569630887	5.278763656	5.3224529	5.550274116	5.774398285	5.093204258	5.460079529	5.487104619	5.292725974	5.709363062	5.643323303	5.991310119	5.61986036	5.368650805	5.049920383	5.38547379	6.016037538	4.759775585	5.739415821	5.243894544	5.666409785	5.447263961	5.464558892	5.21537855	5.023252878	5.473459695	5.534406484	5.092234273	5.604376504	5.17698645	5.596601267	5.69451928	5.535669784
1552672_a_at	5.636257049	5.508848594	5.241108895	5.632678225	5.43895314	5.454248436	5.219126937	5.260045954	5.647719952	5.443759714	5.132312049	5.335025601	5.532655184	5.520213552	5.307740385	5.267094566	5.759735631	5.405385568	5.498113163	5.575560493	5.229378169	5.22704273	5.309840874	5.497272894	5.485395647	5.738171939	5.657167289	5.746711919	5.435226429	5.336098425	5.34806179	5.502711268	5.506066969	5.074834723	5.88585883	5.455634817	5.744463011	5.098111828	5.504484271	5.403157383	5.233091958	5.507345744	5.511662771	5.148114914	5.305447104	5.610207487	5.717528066	5.491203862	5.492769617
1552673_at	3.029347379	2.851056036	2.947304454	3.1320859	2.982497404	2.908142589	2.627664743	2.993996335	2.809130915	3.136155756	2.956510148	2.963332015	2.996716307	2.767107983	2.834368428	2.779628845	3.091410794	2.954610843	2.705814134	3.034793297	3.062332488	3.045680001	3.133473666	2.798097727	2.839181827	2.854687197	2.813069954	2.869543926	2.675693051	3.035651421	2.904472773	2.797424981	3.124249415	2.644957956	2.975347194	2.68030738	2.966930352	2.655253364	2.84039248	2.64965158	2.949568169	2.958218399	2.766179235	3.11796017	2.674361189	2.79818943	2.859642316	2.711877644	3.051956258
1552674_at	2.728905333	2.945760846	2.795751734	2.779605841	2.666056224	2.742208289	2.783328701	2.674361189	2.757802162	2.62054602	2.84804004	2.639812333	2.75528655	2.572269995	2.755257316	2.663394501	2.853488708	2.715422533	2.695579712	2.930496239	2.964128714	2.682039018	2.69299951	2.564434949	2.78084719	2.871926973	2.812026712	2.997486534	2.698397118	2.515780416	2.722354607	2.528239589	3.083941844	2.632862458	2.737489246	2.630567355	2.686529421	2.681697138	2.575825109	2.696697246	2.504886875	2.899540098	2.873113098	2.741891899	2.707879607	2.676008077	2.651725609	2.535082047	2.722652629
1552675_at	2.833613473	2.684583525	3.030396828	2.810024812	2.825472208	2.502851816	2.765178655	2.87046501	3.091584351	2.887861875	3.082533436	2.833613473	2.919785699	2.969186457	2.932926055	2.974525422	2.828559475	2.820589968	2.882841546	2.651772959	2.738599198	2.727556175	3.010550573	3.049176861	2.92194438	2.808222968	2.833876374	2.834331465	2.813419946	2.814098604	2.719370691	2.619925456	2.788664912	2.525734948	2.948413606	2.814856637	2.702763395	2.679007272	2.813340571	2.629562853	2.681098844	2.75941029	2.724540001	2.579402917	2.914062195	2.805032824	2.697757747	3.030063344	2.717328835
1552676_at	5.969344338	5.96174604	5.321431354	5.788079806	5.465688133	5.583941447	5.796374654	5.40698822	5.773127338	5.560791638	5.885577382	5.523992077	5.523767908	5.367085749	5.714739967	5.72527762	5.808133522	5.484288497	5.45883271	5.800714519	5.574922222	5.271668301	5.722197491	5.944177279	5.985406917	5.994173715	5.703566906	6.133817144	5.591168082	5.333424985	5.263818967	5.131937261	5.552455785	5.556929128	5.751752806	5.501542659	5.596062422	5.063428625	5.751168131	5.248759503	5.503443275	5.818698518	5.561944495	5.128866392	5.687980801	5.509834646	5.554502655	5.81324967	5.860414922
1552677_a_at	6.558115216	6.337911331	6.283822687	5.832366113	6.105630288	6.281286838	6.277065758	6.64230882	5.904218453	6.519906829	5.982769661	6.380538594	6.259515101	6.209749611	5.431082155	5.950596295	5.558602546	5.789571323	6.046672456	6.327204699	5.795339466	6.113874743	5.955697906	6.386080758	5.626317929	5.514613179	5.444707255	5.979503222	6.634790318	6.722002269	6.656831138	6.499694686	5.796431964	6.313788454	5.928979898	6.252830329	6.419613904	6.225036941	6.024198886	6.465647428	6.641584159	6.089889192	6.412138317	6.379667648	5.700954184	6.148699543	5.829806323	6.155407264	6.136885982
1552678_a_at	6.008192567	6.255588224	6.178946752	5.503927685	5.50684383	6.010639532	5.946305468	5.726868013	5.96100112	5.401774005	5.76737619	5.910040883	5.719752458	6.040123478	5.657596973	5.142495882	5.748652861	5.892717053	5.841286969	5.955807019	5.568427325	5.527784674	6.855673697	5.9254096	5.615787398	5.837777732	5.392637109	6.383598653	6.353218778	6.090134963	5.83972084	6.338128615	5.592302696	5.637942693	5.389651492	6.323208308	5.516947525	6.255011573	5.892076721	6.453502475	6.644005683	6.162002275	5.832777947	6.161378668	5.674015495	6.072891485	6.286239227	5.689437797	4.95367074
1552680_a_at	3.822063823	3.673026575	3.742625726	3.585537799	3.896415274	3.751542306	3.712608659	3.809694221	4.120989597	3.522724201	3.49381907	4.301724214	3.876298153	3.548177785	4.27547342	3.556331397	3.637224939	3.764742713	4.388743633	3.555564328	3.716980466	3.750383357	4.122317914	4.267172255	3.550782643	3.805974474	3.601501424	4.150888832	3.995184832	4.229409122	4.159905216	4.024277001	4.366400946	3.830951485	3.796587899	3.896578635	3.481298848	3.979739439	3.85883476	3.738278479	4.008302911	3.943337826	4.072895096	4.113381415	3.738781497	3.803074978	4.011738707	3.809448683	3.835750561
1552682_a_at	3.376187238	3.363401006	3.43229848	3.357153616	3.379812582	3.366215193	3.4330607	3.319378032	3.655301131	3.454021209	3.491470853	3.332796659	3.510619442	3.162085955	3.812064485	3.467264843	3.17380329	3.362481367	3.440772029	3.587387605	3.464735459	3.452980159	3.410103881	3.177827747	3.326433039	3.291575119	3.466665748	3.5925585	3.048775717	3.430556923	3.206801424	3.095333061	3.385316829	3.205671785	3.335831259	3.511388755	3.468486474	3.226189054	3.404233882	3.275684453	3.544798016	3.410906111	3.347689778	3.240741784	3.271500565	3.429382984	3.714872736	3.384222851	3.287007958
1552684_a_at	3.684497244	3.875258867	3.057699135	3.616251289	3.569940791	3.558042316	3.625877439	3.614242916	3.866689179	3.310504015	3.388024162	3.515218392	3.81186751	3.671157645	3.71961032	3.437030708	3.463448006	3.70510904	3.449090609	3.527144465	3.651659181	3.493584865	3.760079831	3.585317381	3.360515017	3.800794753	3.401246464	3.689720089	3.422530985	3.4740386	3.491198643	3.482027448	3.954884545	3.365569803	3.51016242	3.395571264	3.575784929	3.525905803	3.618992824	3.281709458	3.586967162	3.709364156	3.737993497	3.416485647	3.796068869	3.462896993	3.389786073	3.626691975	3.57806408
1552685_a_at	5.213887238	5.447639546	5.415260359	5.404631809	5.557984684	5.227407315	5.156355637	4.748340157	5.240406003	5.309750193	5.288810167	5.160694565	5.263658311	5.231346311	5.354583003	5.146007917	5.422185573	5.361350203	5.280233607	5.255252	5.348849536	5.142283633	5.521765041	4.902533601	5.426276689	5.287479103	5.36891998	5.838967641	5.029743678	4.763242456	5.417840815	4.812418138	5.467759267	5.702199264	5.782775069	5.347267466	5.610160648	4.953845659	5.3789588	5.116442033	5.289141633	5.106925884	5.421026474	5.151773968	5.237818476	5.964923439	4.988962391	5.374302747	5.571481731
1552686_at	5.875904683	5.805266595	5.508419874	5.741669886	5.964562454	5.864360477	5.773829377	5.746633442	5.869314433	5.512305297	5.769897202	5.600919726	6.114582202	5.536915305	5.538461837	5.521494215	5.986957425	5.692490027	5.894166999	5.860172553	5.555317543	5.65541414	5.561659625	5.588733385	5.68299219	6.115992084	5.891110834	6.085696824	5.832498403	5.847986777	5.572828561	5.703794254	5.548021455	5.761812209	5.731206481	5.416456839	5.165704112	5.345319204	6.115181458	5.516172647	5.460696706	5.87880219	5.61851853	5.288251664	5.917024159	5.580858995	5.912114911	5.822370633	5.820067689
1552687_a_at	4.075248883	4.603077222	4.155707006	4.05585509	4.13170368	4.14698704	4.101312831	4.000055647	4.278490718	4.277119242	4.160470709	4.260250566	4.054806469	3.909835859	4.238651045	4.249320513	4.406798995	4.430440438	4.389900947	4.321643175	4.023197725	4.151148088	4.105938769	4.156596142	3.936945552	4.28376355	4.189645801	4.294977875	4.326403192	3.933118527	4.007345827	4.092135694	4.176507788	4.0270254	4.129513501	3.900968988	4.212413735	4.198020282	4.422708686	4.068932996	4.060593928	4.020032918	4.20878752	3.999758953	4.412098403	3.966414217	4.159164098	4.069191352	4.105079352
1552689_at	6.553154015	6.802440373	6.407587694	6.532270472	6.786008705	6.579269711	6.683379483	6.583512797	6.992364696	6.576390136	6.919539001	6.737954612	6.715822138	6.408551797	6.580245015	6.841001943	6.673097908	6.589698708	6.64024108	6.58768287	6.670457429	6.479305716	6.619850563	6.528180278	6.632051295	6.971596982	6.821208738	7.10052363	6.786330044	6.612759036	6.457393426	6.358746328	7.017927442	6.394721414	6.897568371	6.557833905	6.548705858	6.236352833	6.683005873	6.383076434	6.302228563	6.715500707	6.543422717	6.507647114	6.493438058	6.727446693	6.902519501	7.067378127	6.673634674
1552690_a_at	5.630142281	5.774648306	5.434005885	6.047674074	5.861635454	5.705228573	5.979653657	5.590748887	5.915749155	5.520174791	6.004125639	5.659098752	5.659781127	5.798546528	5.786729833	5.761797911	5.684654518	5.746577552	5.65571254	5.372014148	5.463401346	5.619379448	5.622792624	5.607644102	5.408684077	5.881425166	5.526970908	5.791959365	5.821646711	5.585794022	5.5711825	5.454910012	5.740517352	5.41396951	5.879466553	5.414312585	6.064833668	5.50955214	5.758222986	5.149764313	5.381887851	5.408754362	5.611816183	5.652548052	5.968682052	5.849041104	5.599852904	5.316608471	5.95113914
1552691_at	7.791546362	7.976322269	8.583611834	7.94157572	9.123489063	8.077808584	7.907390164	7.26682062	7.820126428	6.824449652	8.27721722	8.54406403	8.21939433	8.249208868	7.855278867	7.856968125	7.91866828	8.751043764	8.208251681	8.147714014	8.015986619	8.358179969	8.156242158	7.660169179	8.237801389	8.161808587	8.585315597	7.158850265	8.190319278	8.800893239	7.82610788	8.240139327	7.230860233	8.478434914	8.079648872	8.190837203	8.063275455	8.128135698	8.143418757	7.017851531	8.113956468	8.012940204	7.740617106	7.937603655	7.975571635	7.519086583	7.818505187	8.179717836	7.71343469
1552693_at	4.270115524	4.580738393	5.504612427	4.313737072	5.521085301	4.665241431	4.005927336	3.854160447	4.105169317	4.07384721	4.568817126	4.648606702	4.517082852	4.342332413	4.062265433	3.940914894	4.220213389	5.094813866	4.744329601	4.415585138	4.329527933	5.088661522	4.235788555	3.922693072	4.151050304	3.828556265	3.835738999	4.094966494	4.681966768	5.016974206	4.265347918	4.165154612	4.366381861	4.77340059	4.483729595	4.673156407	4.519054647	4.727881335	4.670460528	3.876632501	4.520596321	4.308157877	3.766323704	4.669258426	4.162211833	3.833284939	3.807611624	3.743271875	4.00869852
1552694_at	2.731881078	2.544152548	2.763928232	2.64759742	2.602148013	2.7545004	2.812927424	2.619936746	2.863347846	2.717431422	2.709753592	2.798311507	2.601490279	2.867745733	2.649534812	2.841980964	2.911783525	2.730204918	2.618566756	2.739594049	2.859481121	2.557891834	2.719776097	2.91526425	2.664975742	2.79320051	2.735706136	2.68499143	2.985329053	2.89204172	2.856502165	2.664507258	2.874337592	2.849807594	2.569623461	2.685026746	2.505121012	3.082438477	2.55094757	3.044992888	2.691130926	2.823506813	2.642232571	2.744481559	2.878332803	2.655063003	2.774966227	2.811809642	2.709675682
1552695_a_at	3.853470958	3.769072252	4.544651612	3.760193626	4.031702754	4.017805458	4.228843875	4.207240514	4.112333011	4.345644885	4.087776215	4.032925663	4.214013574	4.292605627	4.168418259	4.463540902	3.765503388	4.089052873	4.047256949	3.758856381	4.066896125	4.094691332	3.919641235	4.102606798	4.195642908	3.969205713	3.933090292	3.713582465	3.779621099	4.012201587	4.2236806	4.382926587	3.802507766	4.501965476	4.339357603	4.102877361	3.868145169	4.378220217	3.916836776	4.600441614	4.375074853	3.707138172	4.362024195	4.004656003	3.94755931	4.091472009	4.145973988	3.965087127	4.011503789
1552696_at	3.406323454	3.315456517	2.767741309	3.461465987	3.341750789	3.485014963	3.230509686	3.390680348	3.748381955	3.229865969	3.572369013	3.209834803	3.321572158	3.301239019	3.453263323	3.274729171	3.175444972	3.310623855	3.2523713	3.411394782	3.304497541	3.421497609	3.364551094	2.982412303	3.302164108	3.402227246	2.812695847	3.189022618	3.302315742	3.140014598	3.090740166	3.166385076	3.507006628	3.317296981	3.471332611	3.294323167	3.302408963	2.776395811	3.134073407	3.508339312	3.436255265	3.369474905	3.248259318	3.350327545	3.366064349	3.130707496	3.59765115	3.416448033	3.127594743
1552698_at	5.88736396	6.334712826	5.930654646	6.121140861	5.958030482	6.008264935	6.057384824	6.202867189	6.254315611	5.884959613	5.936291743	5.825947181	6.432386395	5.918333926	6.266418711	5.99118202	6.302881898	6.089500811	6.043389283	6.107941138	5.968845326	5.664974303	5.897736696	6.163646003	6.186289947	6.337487452	5.943250134	6.171975748	6.133605414	5.934320995	5.925962904	6.134877405	6.198208338	6.090867183	6.105678926	5.789445444	6.348625839	6.114121409	6.042616832	6.212585338	5.929993492	6.256296419	6.060487612	6.019140099	6.051655766	6.157990456	6.093453417	6.133865973	6.090134963
1552701_a_at	10.17304046	10.0290238	10.90245451	10.96200519	11.29149644	9.700024136	10.74260847	10.05787046	10.05520601	9.377033547	9.79593663	10.74409717	10.39908212	10.4847205	10.32262694	10.43943137	10.35267044	10.67318551	10.99679049	10.68333531	10.09627601	10.21259671	9.847579685	10.3930426	9.76154	9.871205252	10.65170359	9.001736167	10.73271592	10.69161115	10.46033285	11.06033396	9.631748714	10.27183168	9.848928143	10.4096096	9.989569868	10.1918426	10.37086658	9.967336018	10.15872952	10.09374577	10.1621694	10.089339	10.17124518	10.21385193	9.795037801	10.46681156	10.0979058
1552703_s_at	10.33668482	10.15206948	11.01845508	10.61471847	11.25714117	10.03700223	10.56071854	10.37649579	10.11151611	9.696759348	9.996886128	10.80668082	10.11089845	10.584862	10.34044554	10.39280106	10.32452328	10.70882905	10.89124804	10.44659187	10.01217391	10.46444923	10.47770458	10.68386306	9.874599182	9.961918195	10.44954011	9.557755364	10.70343557	11.04353408	10.60972019	11.30093359	9.503207475	10.66806952	10.13395536	10.78838013	10.13589215	10.42039741	10.59357274	10.15818466	10.47005456	10.26095459	10.3823263	10.43870779	10.44548671	10.24109998	10.09949471	10.64885284	9.940240899
1552705_at	2.643295691	2.852573814	2.831388872	3.083339851	2.862583729	3.117458846	3.036783027	3.126878607	2.715107881	3.19218691	3.213277955	2.816042943	3.018090978	2.85049282	2.894200643	3.009626004	2.850162842	3.112390505	3.114443577	3.141340575	2.848386633	2.888712085	2.969954331	3.048775717	3.138011761	2.81938384	3.272086847	2.633686485	3.080529363	2.789974594	3.312618277	3.323057744	2.897423706	3.326061947	2.93661288	2.982868791	3.09537925	3.809876571	2.7225357	3.403315963	3.225777934	3.050608768	2.999235989	2.88469611	2.63707435	3.243673678	3.028473009	3.14716102	2.787687837
1552708_a_at	3.085298849	3.174516464	3.043006119	3.093362648	2.807347147	3.002728068	3.23826967	3.227657489	3.322940506	3.257786447	3.015762804	2.970368517	3.398569894	2.916095359	3.221143201	3.03672988	3.02258752	3.079002752	3.149707843	2.890450407	2.920162311	3.031029718	3.29564668	2.893982087	3.287902816	3.072517841	2.889988814	3.03107327	3.072617317	3.159435114	3.089642164	2.942686784	3.400709122	2.727505173	3.147452203	2.922452695	3.091010894	3.072401719	3.047980246	3.119673268	3.194026402	2.979371563	3.197631016	3.096373864	3.075514824	3.298147903	2.977845475	3.225007104	3.079002752
1552711_a_at	6.729707537	6.554604838	6.544587361	6.969420172	6.929470301	6.450595652	6.728303461	6.59085123	6.662020585	6.599963099	6.300420018	6.855916528	6.909834467	6.531460003	6.889360805	6.960410283	6.49239731	6.891900641	6.662146072	6.627445602	6.490992802	6.53389418	6.683870081	6.960329779	6.631403914	6.727912751	6.684041641	6.635404828	7.210061175	6.592918994	6.556092971	6.558190339	6.757284547	6.701878766	6.689007385	6.274478726	6.833483814	6.409909928	6.856048964	6.52044457	6.551498823	6.670191746	6.580461695	6.57197917	6.508229529	6.571731076	6.453437587	6.698593995	6.3334885
1552712_a_at	4.41049359	4.696694481	4.448624657	4.531477049	4.514194473	4.599579495	4.306380027	4.300836316	4.238718932	4.393334186	4.559628162	4.382569422	4.64517416	4.298874045	4.363331879	4.481588309	4.244363621	4.516432699	4.293478863	4.522397159	4.102210273	4.468616716	4.376038411	4.248081391	4.427707744	4.689991751	4.183783921	4.677039811	4.104753063	4.303661891	4.437817552	4.407772531	4.291313164	4.303723905	4.56335314	4.472398704	4.536108601	4.06567866	4.502523893	4.177307136	4.355315092	4.243072244	4.504620037	4.228004483	4.612761006	4.561975612	4.391997729	4.297723537	4.663576127
1552713_a_at	9.295566991	8.579316291	6.786695958	9.279978267	8.590548297	7.295333164	9.459723255	7.611953685	8.962679789	6.335540167	10.08304964	6.680136515	8.979951467	8.416984328	9.043955795	8.492213736	9.349272248	7.930665988	8.750281994	9.67560065	8.752349139	7.969156868	9.335567538	8.742521472	8.938202087	10.47656505	8.176026358	9.557466266	8.085747609	7.740873815	8.332780153	6.862680216	10.10400458	8.413499829	9.323453409	8.173486244	9.520140968	7.687605672	8.2488329	8.097998413	9.059297372	8.700110727	9.585670308	7.927441836	8.632374522	7.936708886	9.70314695	9.337987064	7.667180848
1552714_at	3.555714151	3.594039591	3.600212728	3.562290229	3.685219207	3.800062753	3.694543836	3.270069598	3.854787489	3.740607152	3.561704919	3.497882906	3.504068533	3.575141353	3.560226737	3.869843402	3.683332102	3.493584865	3.778109589	3.714383363	3.793120081	3.595119266	3.528931656	3.099599285	3.793612226	3.855579154	3.540069615	3.742500677	3.494479333	3.524114815	3.467607015	3.257995915	4.158500619	3.39786613	3.734293382	3.382234876	3.678453961	3.333720849	3.549889619	3.583439569	3.300353487	3.421468138	3.580355191	3.397426831	3.316788897	3.385316829	3.48715003	3.474842621	3.516878555
1552715_a_at	3.248881875	3.275368504	3.104405443	3.28621221	3.267334568	3.178406247	3.159732759	3.346871514	3.38186092	3.345971107	3.101905976	3.245513	3.314958674	3.043427836	3.587009769	3.420089702	3.163041052	3.231277082	3.246636175	3.23311431	2.937763619	3.231521509	3.195837914	3.140326214	3.153667055	3.350226929	3.097798485	3.471034604	3.022585604	3.246636175	3.079937959	3.288473519	3.150144932	3.154002231	3.385586642	3.136794134	3.156616359	3.212884071	3.153114255	3.044769104	3.156616359	3.382139156	3.258644354	3.342724566	3.102925889	3.457606661	3.102227962	3.232096466	3.290674214
1552716_at	4.989710681	5.188743071	5.459662729	4.80926947	5.355095561	5.581418248	5.53408737	5.668459244	5.404144746	5.592318218	5.010676946	5.804623516	5.285549339	5.469111096	5.51568528	4.577722633	5.149981854	4.957126656	5.190809317	5.037162162	5.076210349	5.304600568	5.552658774	5.17698645	5.309636691	4.604548781	5.230399912	5.111750366	5.753534629	5.808517095	5.651075993	5.899792644	4.917719873	5.767149484	4.985109501	5.87032339	5.216395406	5.85839587	5.553482906	5.444256309	5.613934598	5.173627244	5.328788617	5.718178442	5.521596353	5.581172535	5.46959988	5.051445219	4.930296868
1552717_s_at	4.395702049	4.436708832	4.570662674	4.473303844	4.726637217	4.496315667	4.649777604	4.372941509	4.308200789	4.320600563	4.728965977	4.325832497	4.430299544	4.367312414	4.306548561	4.280585895	4.63369699	4.456690637	4.390373712	4.478292626	4.303661891	4.620195189	4.438219424	4.416434493	4.357891892	4.612167431	4.33149326	4.633572136	4.590981445	4.568022777	4.578560886	4.103255991	4.547930096	4.347452929	4.31290171	4.551598444	4.54632076	4.751147458	4.720797783	4.496880837	4.538630194	4.482789037	4.260776552	4.387300977	4.586563968	4.604593777	4.54183389	4.3808538	4.595413946
1552718_at	4.827596423	4.859612293	4.630697875	4.906338103	4.903522779	4.761077496	4.937260148	4.76906509	4.992683526	4.846940066	4.877203189	4.877096497	5.123151614	4.83760416	5.163174691	4.796816808	4.938201262	5.18539519	4.693438696	4.777699705	4.878307281	4.700255141	4.959605592	4.823712059	4.98820247	5.04082952	4.874079911	5.06887864	4.756654367	4.555557685	4.920711571	4.703368737	4.849572613	4.591787501	4.90823457	4.771238589	4.743026931	4.540402672	4.928565431	4.942731031	4.672552302	5.070412986	4.775058923	4.672489882	4.792572885	4.750778009	5.043463565	4.789658213	4.782821954
1552719_at	6.59090474	6.24340597	6.758387412	6.060867165	6.516116838	6.437657579	5.939638044	6.452738184	5.77955524	6.359965886	6.07042014	6.264425452	6.050331086	6.342394698	6.124207722	6.163226284	5.641452983	6.833966671	6.13910926	6.144222685	6.579645143	7.134713612	6.3662182	5.998661308	6.536551699	6.064915439	6.539584232	5.846218865	6.524337266	6.586889577	6.44470917	6.026058261	6.156155711	6.642683992	6.203162818	6.799865752	6.505298332	6.874627041	6.387545149	6.374412003	6.708798889	6.551464594	6.144071508	6.792318067	6.281339176	6.375581607	6.180315741	6.054344341	6.208282711
1552721_a_at	2.91601729	2.969098427	3.014899257	3.237582686	3.192726706	3.208976214	3.098011539	3.058147098	2.935259123	3.140684471	2.901160579	2.865505696	3.027117028	3.01479804	2.844334044	3.090828773	2.72322582	2.784238184	2.861093839	2.784234974	3.01360415	2.683864478	2.807023199	2.830211203	2.803271172	3.043439058	2.802739102	3.027200125	2.86366268	2.983380406	2.835977103	2.823446458	2.939765878	3.029826451	2.899946985	3.151958013	2.754430724	2.698698042	2.935234553	2.76944202	2.975329018	3.085465468	3.107914791	2.798311507	3.110758069	2.877111426	3.004204343	2.944678612	3.064696342
1552722_at	2.738610838	2.827135993	2.818831169	2.692822959	2.82696549	2.788453042	2.87184934	2.694621129	2.878317411	2.712302035	2.680102811	2.716039171	3.250462811	2.918613299	2.791259677	2.988064816	2.970996451	2.677911084	2.817767538	2.938543833	2.838171098	2.6805218	2.787476834	2.682947237	3.042374028	3.094448993	2.925032116	2.902529781	2.899884376	2.685469437	2.963978918	2.743293128	3.037363086	3.004341908	2.938335506	2.855962286	3.053651023	2.674304225	2.643295691	2.77012735	2.817117751	2.889340968	2.825451224	2.990881672	3.034905773	2.874230965	2.8644077	2.822567622	2.859822807
1552724_at	6.320957576	6.322826027	5.81822123	6.001406387	5.704773819	6.177222425	6.256678135	5.879854872	6.191168282	6.30122734	5.998899139	5.753015254	6.293167521	5.867267738	6.139563565	6.090591877	6.00625031	5.765210454	6.275171127	6.042480963	6.064575646	6.056252369	6.085358807	6.067294805	6.144209394	6.498642394	6.079431117	6.140899156	6.238800147	5.94317204	5.834100696	6.043434757	6.246491169	5.877953846	6.086150748	6.005605626	6.140376311	5.811598631	6.346832347	6.094503903	5.958244258	6.147637837	5.995136529	5.939641019	5.987094366	5.848223098	6.466390129	6.084155453	6.022527372
1552725_s_at	4.326568511	4.235613115	4.359613041	4.333889597	4.270639263	4.001372526	4.154736179	3.796504007	4.688181658	4.338697443	3.947417156	4.323047766	4.376858166	4.088031229	4.248119346	4.480243781	4.469710524	4.328229192	4.019348386	4.038603757	4.165269873	4.203797026	4.281781369	3.956214753	4.114127474	3.943426377	4.371405148	4.176832401	4.031478563	4.112155468	4.218970239	3.993119786	4.374830988	4.013592043	4.12818412	4.164281856	4.218014208	4.012554756	4.167906203	4.035291399	3.6659473	4.395253217	4.244398453	4.031744168	4.083722612	4.270794218	3.85815612	4.076211421	4.35611135
1552726_at	4.090113801	4.339668173	3.937046866	4.244135701	4.309025044	4.070020529	4.037881142	3.878189779	4.265913326	4.112988221	3.982662849	4.171556988	4.078937594	4.186138864	3.914890229	3.617844302	4.360045272	4.122385258	3.945947968	4.057461828	4.244703972	3.950318177	4.068449859	4.029780195	4.072300239	4.151944271	4.156553225	4.624366267	4.002521306	4.012201587	4.130750588	3.9851066	4.105363057	4.017327221	4.08431962	3.984638934	4.042478067	3.577259809	4.17757793	3.803501567	4.095642541	4.100080199	4.112784261	3.915841558	4.137072959	4.16790332	4.111886101	3.756379767	3.973314267
1552727_s_at	3.91423433	3.766004984	4.100434129	3.564054035	3.858303008	3.948531632	4.142986688	4.336709604	4.123206893	4.430301108	3.93901337	4.216582163	4.045737308	4.090555581	4.124088351	4.234953056	3.98925644	3.984500259	3.848764991	3.612052784	3.910082469	4.684566104	3.695053591	4.393246303	3.737559148	3.800149559	3.732179427	3.772614922	3.93618303	3.675182097	4.376903523	3.92234324	3.496193371	3.686183428	3.897683706	3.471533924	4.124165322	3.644906488	4.043535057	3.803463046	3.642681155	3.921499925	3.659043185	4.260516787	3.680708358	4.381114173	3.77013494	3.65517887	4.145606115
1552729_at	6.343269727	6.090542145	5.757174569	6.103822744	6.169024285	6.005349977	6.231576369	6.041091722	5.912625644	6.421962598	5.94780113	5.757354662	5.842873387	5.940571731	6.036694313	6.348830165	5.866861396	5.743027133	5.921187079	6.013624345	6.223745837	5.882144093	5.848398977	6.148888697	6.170767902	6.004153301	6.014928257	6.482166685	6.010141475	5.874478059	5.825969673	6.030336389	6.715432669	5.692417709	6.021383988	5.916669988	6.120721488	5.905453437	6.039261254	5.993756872	5.951882909	5.920111195	6.079147744	5.878328458	5.923771796	6.052060734	6.024399301	6.10503695	6.344248905
1552730_at	5.007246776	5.160683333	4.282574709	4.839686367	4.870468811	4.845486838	4.922146729	4.360160014	5.204498973	4.491120877	4.6214339	4.290379818	4.744190905	4.495066834	5.013388881	5.024972862	5.107707279	4.742402649	4.820529863	4.688491673	4.88251467	4.264627439	5.038887432	4.721548581	4.564106932	5.189300516	4.518232516	5.278391718	4.762798278	4.540247696	4.506545718	4.231184134	5.113769644	4.628567195	4.676422529	4.430251319	4.717623556	4.264673313	4.871298672	4.341391007	4.336019671	4.764364597	4.742173603	4.592275247	4.939095712	4.595581164	4.711084981	5.009781942	4.765215487
1552731_at	3.298485033	3.094626363	3.168759025	3.296750984	3.3062135	3.296872668	3.544798016	3.375260244	3.317753263	3.285291233	3.380170863	3.426651749	3.328363724	3.229939015	3.132312365	3.553267227	3.414864087	3.256994614	3.304221065	3.604566974	3.258685076	3.201312064	3.081054559	3.497573955	3.303576163	3.616985897	3.25073391	4.283841678	3.276525904	3.221127543	3.296699592	3.130916412	3.121376682	3.188553215	3.262363113	3.19918746	3.393235352	3.24496534	3.382865073	3.241770159	3.156124962	3.149602137	3.394199865	3.142116187	3.284982352	3.229728027	3.261268667	3.27035783	3.293253188
1552732_at	2.715647024	3.074788012	2.790649984	2.958479592	2.842649734	2.56196007	2.5805966	2.777862731	2.488762729	2.854158995	3.076191155	2.496784611	2.807614537	2.795281232	3.003831991	2.634124354	2.798311507	2.931067252	2.756866589	3.063854146	2.830824193	2.670156111	2.809076931	2.728652067	2.765488895	2.870279766	2.770483504	2.717082917	2.75702856	2.919493008	2.769518514	2.825224115	2.795205295	2.80623124	2.891207672	2.8583177	2.749189487	2.859537846	2.657149315	2.636982423	2.741314615	2.746469897	2.605239488	2.777862731	2.691309995	2.676927369	2.56376376	2.482151682	2.791098447
1552733_at	6.301052183	6.215269241	6.99767407	6.068818934	5.697115284	7.065674675	6.463792236	7.29564213	6.167585962	7.666701845	6.399546032	7.006913784	6.229970798	6.789721736	6.129857785	6.21481638	6.494183994	6.296542696	6.291088135	6.352994725	6.387644676	7.181515872	6.250881131	6.990239627	6.382886356	6.129095238	6.505737513	6.332335932	6.633504837	6.870503866	7.112914143	7.186412567	6.232151368	6.726228662	6.077706623	6.936643812	6.338931165	7.588231948	6.699599777	7.336765186	6.914675471	6.623265024	6.744723077	7.200032438	6.810117772	6.832077319	6.549392575	6.126714952	7.377782089
1552734_at	5.604421551	5.260587091	5.862018452	4.502944154	5.588045684	4.981691127	4.367262076	5.163260712	4.627374921	4.908611661	5.282997893	5.228888617	5.223202208	5.791013846	5.148273299	5.105280525	4.607728884	5.424780503	5.047139742	5.414171187	5.363881271	5.911817134	5.095817756	4.831176218	5.259822397	4.588874068	5.068032005	5.014138647	5.415087006	5.470418905	5.32971378	5.375411357	5.428324321	5.797075281	5.34517465	5.574921048	5.656169695	5.29474832	5.921844284	4.975988064	6.30931584	5.32147201	4.48431748	5.805775687	5.094350687	4.928147083	4.805795839	4.682347807	4.687295648
1552735_at	2.952432122	3.102855452	3.060474197	2.887499656	3.216140582	3.07995131	3.087004524	3.209403379	3.183871453	3.011441693	3.024561283	2.98133922	2.947836421	2.85178876	2.798771662	3.311540504	2.903096453	2.84804004	2.984491522	3.009053528	3.154778417	3.179356932	2.999035491	2.906453576	2.934874392	2.905158893	2.897387814	3.030642527	2.999945151	3.070247378	2.931412055	2.961000392	3.149608777	3.005790989	2.941859765	2.841146865	3.03500514	2.826633888	3.002160925	3.1736579	2.814720702	3.135950463	3.218440484	3.053042761	2.969769851	3.04306582	3.090787264	2.7945841	2.923784233
1552736_a_at	4.334341138	4.375967676	4.166917582	4.277705979	4.463432415	4.08046231	4.262182909	4.091390489	4.412574681	4.287861152	4.312177342	4.159395847	4.342992445	3.996762451	4.781510349	4.42245005	4.316071	4.044922589	4.077674432	4.423568876	4.069535506	4.330362135	4.445600013	4.41980069	4.476611249	4.416485127	4.369660453	4.454263553	4.310277038	4.15562377	4.187582376	4.035259391	4.442273872	4.022473856	4.280183323	4.480031233	4.227457102	4.17817389	4.245230395	4.473189094	4.081143169	4.290338496	4.21974831	4.238968993	4.236126527	4.157707289	4.366717075	4.396267188	4.346031569
1552737_s_at	3.55292705	3.633304548	3.75745792	3.588308737	3.719372863	3.561227307	3.557266043	3.647472029	3.92238657	3.484831784	3.434554421	3.681353424	3.360489603	3.633549979	3.848083381	3.578495455	3.652213064	3.988046104	3.580011027	3.326921404	3.793212136	4.11688883	3.516878744	3.584672323	3.613439833	3.354493505	4.003449086	3.539360597	3.541819214	3.643269123	3.554153261	3.5897943	3.658091644	3.652062837	3.216235252	3.805154326	3.429132963	3.589822016	3.896530051	3.547416156	3.627486608	3.360436267	3.476182316	3.802352825	3.501495939	3.67317235	3.508004411	3.602252691	3.377335583
1552738_a_at	3.241276019	3.434727036	2.928389025	3.388646993	3.309540392	3.023280448	3.114786324	3.11095303	3.162063327	3.239803886	3.170876611	2.861195271	2.991401196	3.17602884	3.543440338	3.48962703	3.126311319	3.345857517	2.963336368	3.040960137	3.108417549	3.098605868	2.902603809	3.135950463	3.12705526	3.141914275	3.042615689	3.111867736	3.451885116	2.944907582	2.891956494	3.005910669	2.893394916	3.196605212	3.31239443	2.866033007	2.865514419	2.947922316	3.015795284	3.046832205	3.34273292	3.337213694	3.204627791	3.135600364	3.073667577	3.391727723	3.231379379	3.190491329	3.145448779
1552739_s_at	4.943290795	4.602901807	4.657312348	4.52863149	4.568335443	4.579773279	4.772814265	5.164224683	4.754743683	4.877368455	4.416204072	4.684966922	4.552366731	4.568406726	4.883021595	4.731669743	4.92536302	4.631120256	4.603286119	4.798389108	4.742968852	4.576444411	4.546676269	5.208341952	4.566792804	4.655707644	4.690196305	4.838682609	4.857220182	4.688199752	4.85702555	4.815777633	4.810705796	4.803117921	5.187764707	4.503501399	4.5895103	4.371292816	4.638761424	5.030907717	4.84301096	4.554339657	5.13820258	4.835204865	4.718817343	4.706219883	4.94048946	4.582124	4.659911844
1552740_at	3.000042051	3.165933638	3.368329916	2.833368413	3.004518036	3.172964904	3.173445944	3.210240421	3.00280519	3.223493422	2.853573754	3.518792764	3.28307432	3.252057367	3.090973345	3.145194002	3.201622652	3.086651968	3.162060778	2.990923893	3.214777436	2.960501293	3.03642897	2.980538166	3.173088643	2.907993179	3.353060697	2.898111007	2.952823463	3.03097211	3.178298179	3.329246892	3.075660703	3.314625913	3.256192696	3.121853261	3.288697207	3.110791656	3.062927171	3.228253967	2.922482198	2.901913516	2.918613299	3.027899589	3.090557717	2.855741774	3.016308152	3.01981173	3.005103201
1552742_at	3.467411226	3.551113416	3.565076524	3.25224605	3.220346427	3.833268565	3.364416443	3.801943566	3.405618565	4.009011691	3.228381735	3.812150223	3.511106511	3.367767595	3.318384245	3.347883828	3.510982935	3.614244088	3.277566267	3.601343925	3.827640955	3.529137606	3.455875677	4.752740784	3.706582625	3.541366446	3.927844587	3.790091541	3.923862055	3.827640955	3.552402007	3.22028358	3.28626241	3.287441887	3.537951235	3.697883324	3.151502068	3.952688091	3.400670799	3.780343893	3.665990331	3.806855741	3.49708627	3.623210832	3.238427137	3.86332437	3.399006054	3.28637706	3.590607901
1552743_at	3.854009996	3.808841048	3.760841924	4.077713454	4.065924913	3.872136202	3.958044258	3.526907954	3.945214662	3.639136068	3.74515991	3.746698194	3.803054984	3.590353685	3.942553979	4.029631107	4.247487125	3.64123296	3.802436393	3.880535882	3.817559077	3.88171119	3.587892853	3.661092337	3.65128944	4.090904834	3.863308982	4.068479755	3.745979288	3.653703112	3.676974054	3.565632956	4.09474201	3.576456586	3.894121106	3.617382438	3.671402228	3.455800893	3.934510723	3.675315474	3.574251507	3.981822076	3.826959437	3.759154637	3.909907419	3.812685851	3.842894953	3.812317986	4.223056816
1552745_at	3.748143591	3.86094339	3.44901332	3.883630447	4.164647659	3.359047707	3.712608659	3.840744804	3.864226873	3.647016426	3.572974851	3.749123755	3.793844941	3.442683571	4.035422238	4.032137609	3.768652839	3.729446838	3.575540898	3.837135446	3.942326284	3.688891631	3.860464825	3.901215209	3.879072901	3.788995953	3.960011983	4.340698697	3.735906562	3.572331586	3.464111197	3.273185998	4.097036348	3.750337619	4.132377903	3.569799416	4.04307883	3.249541159	3.764234276	3.468968733	3.712537237	3.970029973	3.736679895	3.349352912	3.564799381	3.608892326	3.840226385	3.510699902	3.590632249
1552747_a_at	2.927537002	2.878497052	2.952934995	2.970790169	3.007365596	2.916965178	2.964617622	3.117860345	3.021957815	2.732431179	2.843818169	2.966396486	2.940747005	3.246243055	2.957337113	2.685946038	2.938528827	2.859415996	2.820742872	3.118238037	2.724540001	3.052169757	2.870774428	2.847519092	2.974358508	3.065870928	3.053325505	2.988025328	3.163535176	2.938899565	2.924182793	3.175247969	3.030232224	3.328447106	3.085612545	2.954098373	3.125952718	3.064393345	2.908689576	2.836403191	3.049458536	2.922164579	2.87211885	3.040681665	2.828149563	2.968823125	2.970622151	2.930053565	3.074054038
1552749_a_at	7.607164625	7.63697093	6.918597538	7.533571714	7.564006448	7.425273573	7.573331382	7.069530122	7.713376681	7.313370518	7.797951684	7.116034967	8.115809703	7.138957486	7.575880507	7.736631801	7.588229252	7.003983552	7.408160688	7.580537701	7.394183079	7.183589139	7.435577767	7.406356391	7.566191371	7.837922095	7.318980466	8.09390433	7.36271217	7.217891584	7.091394319	7.099535463	7.778773324	7.043272185	7.752788166	7.35794949	7.267708761	6.904753508	7.598759927	7.233698134	7.179799182	7.585351161	7.548653272	6.989170702	7.594440253	7.235936593	7.619028612	7.940420758	7.636029466
1552750_at	3.095333061	3.026145554	3.020344234	3.077277854	3.065031267	2.919884582	3.104647579	3.00466487	3.092585962	3.210802837	3.071072734	3.055896724	2.97576879	3.075580088	3.249639716	3.095869369	3.385563499	2.985116728	3.062207924	3.083673547	3.035960117	2.950020753	3.18322094	3.217515572	3.071072734	3.163600198	3.015812471	3.178477261	3.271808411	2.817384345	3.010594334	3.065128625	3.097568586	2.89683651	3.135950463	3.088540097	3.073667577	2.982360712	3.112390671	2.971966575	3.048775717	3.171909064	2.879159999	2.993015106	2.857971519	3.153259791	3.180309645	2.974786431	3.125820385
1552751_a_at	5.689787671	5.824297273	5.44031342	6.010342641	6.087751099	5.690903944	5.783172651	5.677287487	5.939092349	5.43316597	5.843463067	5.454567041	5.860529554	5.377714742	5.821847303	5.88970775	6.063443629	5.411170013	5.618822727	5.713343126	5.776019752	5.636472014	5.903033105	5.567409595	5.529293375	5.890200125	5.531483614	5.956565737	5.768745156	5.58418004	5.462706044	5.407054084	5.711204685	5.398573032	6.005392369	5.568354527	5.866921078	5.200516546	5.744677185	5.525397007	5.52702646	5.655044497	5.743564534	5.277074496	5.617182021	5.471713818	6.027530873	5.944602058	5.819448093
1552752_a_at	3.544236505	3.419562591	3.430143008	3.486708173	3.453152195	3.313301618	3.560729302	3.475038446	3.624924251	3.52918419	3.531223613	3.336462533	3.581083592	3.4412659	3.586713629	3.486708173	3.456786908	3.431696122	3.309067679	3.567903317	3.346597742	3.212152192	3.23269205	3.372033126	3.479785749	3.455474525	3.455976246	3.490629804	3.531559152	3.424012645	3.471039121	3.363691375	3.490985623	3.401629311	3.330272107	3.47949709	3.575193793	3.556645727	3.333334112	3.394420496	3.364996409	3.30271826	3.519729734	3.284864785	3.476030172	3.480791194	3.344977125	3.64402919	3.531959298
1552754_a_at	2.859750815	3.222980088	3.062633543	3.112911454	3.393076476	3.139253682	3.536033381	2.659130058	3.299844194	3.269833624	3.214721904	3.238328366	3.273391025	2.861435154	3.046180863	3.238663422	3.206738538	3.227173475	3.163615244	2.965469037	3.163440971	3.097602076	2.813643909	2.875324981	3.223335566	3.2793004	3.499515308	3.120888537	2.888676954	3.014068442	3.29688957	3.25765899	3.289713731	3.062163817	2.986599382	2.903071354	3.369703386	3.375691895	3.125395353	3.169631173	3.062269041	3.00439546	3.397361948	2.793861197	3.318985207	4.247893251	3.141053047	4.131694917	3.205745865
1552755_at	5.331655004	5.33345473	5.710284773	5.73446736	6.617179735	5.136595041	5.211575954	5.200123881	5.533236925	5.049607976	5.428588145	5.61263421	5.405612153	5.916258445	5.729057867	5.169615082	5.517187782	5.636324935	5.446281596	5.625118542	5.401925603	6.137753106	4.965980165	5.3613155	5.252259879	4.965980165	5.545852762	5.09805493	5.90573199	5.314323188	5.320663395	5.336076804	4.816812452	5.620004115	5.035030081	5.337878438	5.221907091	4.956875974	5.166511147	4.621443756	4.976892008	5.305535089	5.189458702	5.038734022	5.403918299	5.134725186	5.111011575	5.188569808	4.994942644
1552757_s_at	3.634850171	3.7143449	4.136645472	4.123525129	4.196130604	3.9118277	3.88746285	3.876853483	3.95264875	3.592300278	3.933173347	4.280038638	3.934480101	3.677115178	4.232642979	3.867395416	4.189848983	3.881391643	4.268620064	3.856723336	4.005256019	4.233652178	3.796269586	3.862939055	3.953054035	3.915779999	3.996867227	3.864574691	3.944922043	3.921424952	3.58479518	4.024560561	3.579666002	3.509937561	3.637544327	3.728188087	3.827127777	3.457492585	4.041435598	3.829705788	3.658505607	3.770557948	3.865974067	3.600872671	3.889631885	3.724797861	4.029859136	3.790596333	3.538301166
1552758_at	3.401064512	3.39538783	3.681667136	3.225531871	3.138012449	3.264247648	3.579609667	3.270933945	3.711666777	3.368523249	3.1697564	3.081541337	3.336872391	3.518526049	3.524771808	3.265074035	3.2435942	3.496620706	3.320827242	3.054294929	3.235452969	3.390308817	3.386265086	3.26333714	3.404829864	3.242398429	3.118899806	3.549181184	3.305662026	3.379762775	3.37828178	3.314045643	3.305233442	3.24040106	3.106056996	3.290637403	3.625336655	3.286516532	3.251668518	3.249762486	3.069887613	3.259021434	3.290391478	3.246569331	3.432369546	3.258669738	3.12822966	3.239812256	3.361880387
1552760_at	3.259351802	3.167641255	3.469406858	3.280246411	3.147002692	3.389489281	3.007376208	3.480307205	3.164917312	3.320135942	3.163620982	2.960486974	2.888885507	3.191123616	3.412401814	3.021323891	3.144864044	3.508565984	3.140110861	3.227248517	2.996017793	3.097881372	3.18269544	3.749047554	3.316726564	3.091638085	3.042615689	3.035446174	3.120044247	3.300022148	3.314889682	3.443770646	3.051406146	3.014218431	2.944177343	3.634228433	3.073667577	3.585776249	3.028315929	3.393250193	3.061847148	3.030542447	2.998911489	3.067334876	3.15725086	3.103526064	3.124386267	3.383923408	3.306020906
1552761_at	7.174804756	7.546824848	6.573479965	7.195905129	7.324517722	7.098725643	7.080350544	6.614948949	7.776975052	6.827374622	7.419030236	6.644624098	7.399997351	7.04532947	7.284168868	7.259433854	7.38681584	6.492345385	7.114461298	7.176409563	7.228523558	6.79277168	7.303708124	7.159475928	7.207845111	7.631439659	6.936477961	7.303150739	7.025155873	7.040897155	6.665804373	6.691429718	7.535068631	6.664680981	7.481244536	6.711522151	7.030818217	6.802116867	7.00166053	6.649995781	6.838334068	7.223397012	6.992997925	6.74393839	7.039932592	6.750053211	7.288034006	7.292254098	6.88486363
1552763_at	2.951369596	2.83738082	3.126802432	2.991837844	3.003425214	2.948160678	2.86097907	2.651153167	2.952133537	3.096175246	3.183582271	2.86442834	3.122631334	2.830229284	2.909644709	3.319674713	2.921380805	2.810574719	2.712199748	2.752930623	2.92031816	2.83738082	2.789556828	2.817906989	2.962929916	2.999426142	2.955433477	3.066201101	2.678580159	2.92031816	3.012338909	2.760413293	2.886682162	2.911404126	3.082947147	2.690032084	3.083264857	2.833144541	2.949793693	3.355025886	2.73774956	3.017834328	3.288508537	2.824779013	3.081530745	3.17488246	2.92486153	2.925964779	3.016837996
1552765_x_at	3.000414817	3.106239678	2.885581084	3.030123146	3.083626045	3.251319029	3.17872595	2.856551201	3.189842448	2.954944805	3.045344035	3.014004397	2.951883994	2.97337339	3.572428876	3.318464502	3.2435942	3.231277082	3.100865341	3.318069456	2.948751103	2.867824573	3.07345684	2.95418212	3.149242372	3.367930039	3.046949887	2.994995655	3.160142604	3.00052865	3.089642164	3.064323969	3.25804122	2.926320327	3.137630426	2.998180822	3.095081492	2.974967208	3.224063461	3.105479058	2.975307772	2.884680413	3.085128664	2.937393383	2.996534595	3.195105662	3.494165232	3.064326885	3.248687104
1552766_at	2.919415578	2.892855181	2.782321559	3.037226878	3.035407244	2.969878891	2.712438568	2.978904539	3.098804079	2.89559918	2.923040922	2.814593249	2.694205761	3.022253927	2.997383645	3.027908895	2.958093555	2.951176501	2.880469933	3.053668594	3.061988838	2.748026013	2.796329662	3.318273395	3.114894061	3.211945715	2.951967869	3.230796016	2.984373868	2.71135853	2.829720601	2.718538684	3.11215385	2.839437504	3.037647636	3.09738641	3.171698919	2.964742792	2.857610281	3.107409705	3.010702371	2.937983041	2.878729564	2.87347047	3.027167274	2.791654494	2.960768964	2.863586817	2.922283597
1552767_a_at	2.793173949	2.74674789	2.77290474	2.629954523	2.565422037	2.868039335	2.786896454	2.786908447	2.866742181	2.795042651	2.844123262	2.813074512	3.181477206	2.777374953	2.912719482	2.993568703	2.776635179	2.844703252	2.897450153	2.62712177	2.827395837	2.810658661	2.853759211	2.498217049	2.999340605	2.825009045	2.744592115	2.756906794	2.55094757	2.724190217	2.633547118	2.715839419	3.044369869	2.884259856	2.999744976	2.753689344	2.869065728	2.895330935	2.993142566	2.756038209	2.656238356	2.836375295	2.677033314	2.956048093	2.773126662	2.898326345	2.704174831	2.79887574	2.720077755
1552768_at	6.302530446	6.160448498	6.325517512	6.190394682	6.417794347	6.301818367	6.267712141	6.111066581	6.526944126	5.938462982	6.062069498	6.304595419	6.248095443	5.980123525	6.531368634	5.966603351	6.21978676	6.096375355	6.167410049	6.065071029	6.158696144	5.993099307	6.216849979	6.122773236	5.859270292	6.355900657	6.198890301	6.501202305	6.1175433	6.20538702	6.182677921	5.837747707	6.425686101	5.882741336	6.280573241	5.872875624	6.373725178	5.884492879	6.223817738	5.936124602	5.934320995	6.18391428	6.105856234	5.952143403	6.16585511	6.024892838	6.044158596	6.02387802	6.404806078
1552769_at	3.936698858	3.808484914	3.769035055	4.013463842	3.970107623	4.11836395	3.769942423	3.916317401	4.258438378	3.753409249	4.174031822	3.602295244	3.764126662	3.829575928	3.656066202	3.454787649	4.055386199	3.818988211	3.82778169	3.883720672	4.080903454	3.943157438	3.848511521	4.001113906	3.929741246	3.959037974	3.846002129	3.763449456	3.823555228	3.552460751	3.882931711	3.823462136	3.713295938	3.873380008	3.748640828	3.864162645	3.885578564	3.705847677	3.833367255	3.826947687	3.703554989	3.790357115	3.83488966	3.79605075	3.95050469	3.638952315	3.76794124	3.858810723	3.822871569
1552770_s_at	4.842356412	4.676463718	4.620363882	4.636697065	4.447577311	4.766474108	4.677293255	5.222266522	4.809618892	5.532377254	4.809769944	4.783934104	4.962743365	4.698292867	4.505275603	4.731669743	4.701199936	4.508506215	4.632055584	4.400387267	4.597357174	4.995615482	4.691633507	4.805867293	4.697077344	4.531936953	4.701444354	4.970536634	4.689453255	5.094026516	4.951065313	4.812563029	4.658616431	5.290385789	4.503930977	4.938827822	4.699470731	5.405148529	4.543573032	4.974556299	4.766570819	4.802341134	4.850731528	4.92990212	4.698292867	5.100704611	4.635278471	4.535674588	5.029157312
1552771_a_at	3.336016934	3.068705491	2.890450407	3.295245645	3.149728829	3.259496802	2.843003414	3.071674203	2.929394859	3.018110801	3.165717487	3.049232921	3.25337465	3.163771022	3.192884382	3.052672597	2.972111019	3.244903172	3.125951879	2.840305049	3.11707872	2.595994497	3.379294621	3.013663461	3.034999207	2.965602687	2.797119723	3.315839313	3.166546751	3.249183257	3.011994026	3.064410708	3.49664948	2.879420638	3.138680406	3.252341223	3.197553201	3.092585962	3.307913832	2.942102535	3.087985976	3.077102018	3.014344574	2.834089304	2.957328773	3.186752227	3.177299095	3.176838001	3.209796462
1552772_at	8.076028396	7.129832784	8.987450743	8.227352948	11.11119725	7.333565951	8.663776175	7.310779541	7.257413934	6.576390136	8.150016918	8.792991487	7.9159204	8.676804728	7.898476466	8.256215097	8.087104512	8.67040987	8.417842353	7.588128133	7.60808241	8.563447677	8.1248656	7.300805838	7.887720219	8.073210771	8.029576984	6.776869375	7.81565537	7.975135953	7.690196581	7.768382339	7.214832582	7.801816187	7.281544653	7.740546725	7.151826389	7.360429193	7.616938182	7.06007689	7.626242656	7.244007089	7.305266906	7.585410923	6.956405627	7.669794855	7.199186383	7.492879751	7.602830291
1552773_at	6.945117384	6.512618589	8.246655869	7.70627585	10.63398088	6.658506236	7.671695983	6.378709309	6.624037469	5.401576809	7.102591428	7.734635366	7.229526388	7.972045991	7.056916572	7.026518041	7.092894131	7.771581032	7.893719831	6.984437909	6.864049984	7.978198564	7.020152548	6.68941508	6.529374122	6.993168291	7.416277801	5.617822746	6.985417751	7.415803589	7.197491329	7.129262265	5.420994336	7.092236173	5.902562289	7.03544443	6.248075923	6.341655293	7.14279619	5.809693778	6.763029266	6.570117422	6.438343172	6.795372717	6.185743038	6.972033464	6.437451249	6.63386485	6.802249996
1552774_a_at	3.256007232	3.360233172	3.251401027	3.42097165	3.399915823	3.272357763	3.021546228	3.277092988	3.424518335	3.48933912	3.173455391	3.062746633	3.374797774	3.071894613	3.359031644	3.103981018	3.380816229	3.5665146	3.261321771	3.395452731	3.435755423	3.303211705	3.091264748	2.976346532	3.289418766	3.528148872	3.134089509	3.194909971	3.269957662	3.002741629	3.168865583	2.980752561	3.349261454	3.117326338	3.190040958	3.188693455	3.357013988	3.16696806	3.14707342	3.255085117	3.079380042	3.452176388	3.426043256	3.379672386	3.387278661	3.440412498	3.060563241	3.410575114	3.267293923
1552775_at	4.89444081	4.795660134	4.572953398	5.023104748	5.327190552	4.798454018	4.749214734	4.835382895	5.07378466	4.895498302	4.840373481	5.002574433	5.056472974	4.988872135	4.879226208	4.5347881	4.746943913	4.866682101	4.82221332	4.66812826	4.871264992	4.77919791	5.063364335	4.499564108	5.146519296	5.217780822	4.533281906	4.979379279	4.887722887	4.540189351	4.747628419	4.669480955	5.046342511	5.03926659	5.007642316	4.771410574	4.928761207	4.811138288	4.733858353	4.771819499	4.91292686	4.861720222	4.667448265	4.616635657	4.755213872	4.704239576	4.926738714	4.844822791	5.214900526
1552777_a_at	5.471472747	5.670948309	5.211782034	5.434919248	5.442268271	5.427286289	5.566488586	5.299068744	5.794619679	5.165601539	5.333480926	5.383070207	5.748723354	5.429145115	5.590098322	5.547770706	5.786152153	5.475864712	5.371290799	5.612953805	5.314165003	5.425575483	5.374930129	5.254008252	5.389708221	5.591079497	5.367596676	5.983123271	5.49289462	5.328887667	5.296976995	5.125158008	5.837559116	5.172916446	5.538648517	5.097392292	5.278720806	5.205431871	5.704100748	5.407954333	4.840411917	5.593723865	5.574684629	5.331632759	5.499873422	5.421020317	5.703724711	5.718322896	5.336071786
1552779_a_at	2.7596834	2.88054686	2.789847142	3.013463863	2.988610017	2.736482394	2.777599628	2.838248332	2.947578132	2.808932132	2.741848436	2.702721695	2.954020558	2.790317391	2.897729855	2.805192005	2.812147266	2.944585097	3.003636247	2.895511834	2.778240755	2.675790499	2.847442382	2.791043521	2.833491635	3.046669175	2.731607073	3.083785956	2.830707704	2.794856756	2.731654725	2.734494753	2.996444376	2.78306884	3.211861713	2.766739848	2.887792686	2.526361386	2.874288986	2.81804331	2.735828441	2.785421499	3.05501965	2.661523346	2.9918726	2.750036462	2.850419897	2.846561858	2.98551126
1552782_at	3.403733292	3.191212465	3.239595842	3.299348175	3.137755873	3.214777436	3.303848739	3.37387864	3.274456466	3.222979609	3.177624101	3.246063456	3.021844177	3.246915073	3.235341954	3.005296717	3.157152595	3.031057849	3.275044263	3.473507154	3.133803894	3.167090117	3.31196833	3.168600749	3.568403756	3.187700463	3.296768538	3.212628936	3.222979609	3.135253966	3.051619969	3.075319136	3.208946288	3.306185183	3.575435388	3.31209012	3.247871468	3.046634352	3.165529419	3.165529419	3.135238119	3.110582848	3.16404605	3.560663105	3.37387864	3.311280565	3.12240976	3.211630232	3.23782786
1552783_at	2.677619868	2.707652991	2.713365734	2.741362436	2.981359581	2.515294513	2.765178655	2.747177183	2.602653034	2.597125188	2.713051909	2.544813108	2.835032518	2.982172388	2.693188785	2.904317794	2.665340997	2.713686655	2.683390844	2.706893249	2.857729187	3.326044124	2.664709341	2.615595737	2.669143379	2.803271172	2.816451696	2.593009256	2.966517121	2.777618451	2.874420207	2.719404391	2.826639831	2.685491524	2.786231927	2.686104292	2.601391856	2.844424838	2.70069407	2.580130299	2.728815567	2.677786755	2.739436674	2.786182602	2.804485319	2.554153112	2.740030062	2.836566592	2.534504919
1552785_at	3.540656132	3.566300079	3.781891213	3.472849055	3.56916052	3.713283385	3.757245407	4.121817639	3.908639429	3.5157718	3.69983215	3.685995982	3.306466954	3.593927684	3.704810646	3.276011774	3.61699627	3.352161317	3.391199656	3.977218879	3.366195829	3.669668909	3.58234354	3.825483283	3.791532384	3.10886134	3.925068321	3.557301587	3.671027177	3.685227791	3.855785379	3.793080313	3.40555623	3.475483579	3.386449673	3.609957925	3.454863477	3.719612158	3.56096353	3.633669604	3.489876607	3.453153114	3.795694098	3.607870574	3.821134167	3.91037217	3.548926099	3.499329825	3.480076717
1552787_at	5.365110887	5.918049067	6.089708747	4.988240552	5.730529271	6.1498447	5.705241666	7.329810174	5.664305299	5.753676624	6.318956189	6.438156912	6.378161825	6.149202232	5.403079124	5.950583963	5.578597707	5.704692261	6.126465264	6.239727409	5.354053142	6.313787414	5.373445712	6.85077651	6.556664899	5.039032266	6.488238049	5.81153153	6.122141678	6.456170669	5.953419283	6.921413571	6.04864161	6.646496065	6.183902738	6.877565953	5.444236337	6.730561562	6.187344281	6.54491196	6.731069817	5.558315639	6.559087159	6.59058167	6.426977172	6.477424295	6.684591387	5.098129134	6.147896715
1552788_a_at	6.028798367	6.074948832	6.367737542	5.661026389	6.43180155	6.20925383	6.283109816	6.808826533	6.572038544	6.233265825	6.081136317	6.233044374	6.088307879	6.181461777	6.01879671	6.284608329	6.225656801	6.302773158	6.246529283	6.417983383	6.249450644	6.346588605	5.986415144	6.27836744	5.729800719	5.863242898	6.290698924	6.148933211	6.462400699	6.239256696	6.225934934	6.283759351	5.646296129	6.621618332	5.999620112	6.365294365	6.092169754	6.514195202	6.304680725	6.278635128	6.249710976	5.808142001	6.387595181	6.186241938	6.093171837	6.251276261	6.128091262	6.114232597	6.1890664
1552789_at	5.891793045	5.746791873	6.293939635	5.531739949	5.497822062	6.064839211	6.286283085	6.731077342	5.80636081	5.971362958	6.030803334	6.875232521	5.801725784	6.236858559	5.694219785	5.648858579	5.955538682	6.272839349	6.257503379	6.055073229	5.753760728	6.097690735	6.33323594	6.469485638	6.076334948	5.763470114	6.194061651	5.266322938	6.161215273	6.662547036	6.179061455	6.61293858	5.543565171	6.66461318	5.661649153	6.426521212	5.863625435	6.723880436	5.820395838	6.353231994	6.640351272	5.843129555	5.819885415	6.576099383	6.019297624	6.743314358	5.90558316	5.668553282	5.805858148
1552790_a_at	7.695784442	7.81070338	8.140425417	7.432965472	7.234030603	8.144953707	8.244779195	8.731565925	7.460444177	8.12596945	7.919906002	8.562048968	7.722156762	8.235230577	7.967718685	7.76773289	7.978321678	8.168641851	8.003806782	8.414316943	8.039038141	8.131226748	8.155273873	8.481622591	7.903624638	7.595964001	8.152127041	7.533566044	8.131549476	8.350242001	8.310057139	8.292578379	7.266264031	8.560485091	7.795900196	8.50510026	8.085370832	8.64943828	7.892738691	8.596812409	8.421532887	8.056281719	8.028024926	8.445924182	7.976272504	8.561246497	8.064204337	7.448397985	7.763777974
1552791_a_at	2.866687869	2.917063174	2.6571046	2.835705335	3.053416059	2.613051119	2.734410878	2.736792502	2.633084346	2.89859482	2.78924106	2.628610654	3.217274285	2.735990023	2.798384566	2.684137509	2.871882124	2.736792502	3.072489503	2.850549006	2.592256525	2.753657722	2.797303262	2.674361189	2.729545636	2.759287295	2.745741929	2.999713507	2.721276341	2.751240084	2.656922909	2.749699826	2.817406175	2.804440926	2.846561858	2.838387964	2.771243259	2.689697531	2.714948826	2.857747531	2.772454737	2.685792001	2.729840629	2.596023694	2.581606637	2.67917167	3.013592164	2.808302913	2.795182322
1552792_at	2.937888481	3.284886657	3.318087422	3.274492806	3.441962588	3.20026159	3.595119266	3.233385807	3.290315742	3.035486538	3.141229257	3.199728077	3.396442401	3.349694577	3.368708942	3.142917788	2.950644303	3.129284734	3.381280421	3.233316865	3.376529461	3.086743613	3.425437957	3.091241511	3.088802274	3.16578096	3.171148779	3.134841408	3.459087592	3.328378284	3.334561562	3.705794838	3.304402443	3.401482394	3.672200518	3.215663734	3.426375955	3.448983998	3.136835122	3.466446318	3.206895217	3.071643159	3.284291744	3.088931732	3.205174938	3.310389715	3.214624254	3.165882337	3.065938425
1552793_at	3.975260737	4.006002999	4.076928923	3.544597749	4.18685834	4.10608417	3.896409145	4.058871659	3.80988143	3.847301891	3.695855401	3.829996659	4.146818775	4.050606713	4.241608198	4.250928815	3.864570169	3.934085	3.868751805	3.600191242	3.913650203	3.754801604	3.802312138	3.890016528	3.891084533	4.301597686	3.762146347	4.139372475	3.757602316	3.879019688	3.723096263	4.007385672	4.0349414	3.673148594	3.798361679	3.966278029	3.970547085	3.635550066	3.900654774	3.33625066	3.744872106	3.771398818	3.901647375	3.678031056	3.887910994	4.09168232	4.299765977	3.854262476	3.869144643
1552794_a_at	3.185311552	3.567000013	3.567224487	3.143736505	3.374717542	3.650327077	3.522070344	3.801943566	3.381271843	3.390808536	3.414411651	4.009424426	3.298567139	3.221229795	3.229439654	3.363400777	3.691315495	3.419182471	3.364278076	3.779954606	3.641165535	3.95921086	3.50335137	3.750535826	3.437510031	3.432498776	3.623222128	3.341154705	3.798384252	3.52543053	3.333920417	3.406063689	3.130547151	4.150097272	3.469851809	3.82778169	3.21952948	3.753647697	3.124683159	3.689720089	3.503491907	3.257783278	3.651387028	3.541147502	3.868131437	3.62338439	3.159984647	3.5479216	3.646878513
1552796_a_at	3.663817056	3.919638621	3.58869713	3.717376288	3.337295783	3.559189841	3.610685608	3.455817405	3.665522334	3.639588902	3.712373249	3.504886192	3.707965986	3.418136502	3.665647046	3.775493445	3.849686977	3.351889479	3.515853741	3.474156051	3.488730614	3.545850299	3.396549133	3.562469116	3.400050547	3.902347629	3.418979451	3.667768363	3.598539235	3.2887148	3.488366409	3.623214789	3.753975896	3.360074935	3.587239256	3.457262263	3.638437348	3.193565434	3.668747397	3.452073755	3.55770227	3.643313069	3.62168801	3.438589548	3.760043951	3.744511772	3.401063183	3.609256108	3.69925978
1552797_s_at	3.131298286	3.147969319	3.02548982	3.200787593	3.290860446	3.101831979	3.138625454	3.142469568	3.226423218	3.43920938	3.000517572	3.127770712	3.312225723	3.241080141	3.477657948	3.488276765	3.318883202	3.01661837	3.026102678	3.143979615	3.201422114	2.979565308	3.280901405	3.135113218	3.040855604	3.442096634	3.359793121	2.951953187	3.09702451	3.015262093	3.046832205	3.17280195	3.382798723	3.005790989	3.180908767	3.068769927	3.286333238	2.973467333	3.136616338	3.151743438	2.945866819	3.024904138	3.189926167	3.303628571	3.107570919	2.94278895	3.253374717	3.145942524	3.372532481
1552798_a_at	7.259055281	7.625206637	8.012440573	7.589234278	9.171328892	7.096887602	7.252644435	6.681002424	7.421264259	6.294736274	7.149296425	7.727343177	7.338845098	7.711657128	7.157235295	7.403655922	7.480655498	7.734257623	7.488060364	7.576499209	6.989787702	7.547570052	7.131042013	6.514624663	7.134859198	7.419575167	6.931579608	6.756642226	7.320769716	7.881105206	7.387903561	7.58608103	6.999796098	7.350315462	7.385016085	7.45965633	7.067508516	7.110211137	7.364725539	6.597111551	6.894654879	6.830314231	6.882743115	6.964638609	7.147092497	6.879925741	6.412465561	7.099845914	7.154874067
1552799_at	4.424313655	4.420999589	4.4815935	4.65428895	4.361665779	4.499779554	4.524583646	4.05079619	4.604138142	4.501966429	4.237189932	4.218017879	4.593645061	4.198707314	4.290570052	4.403856338	4.683378223	4.290897966	4.622381995	4.620864086	4.434525316	4.208591144	4.702534673	4.572758786	4.295664049	4.662226673	4.3553807	4.474407894	4.723420314	4.24067374	4.484067931	4.173130252	4.439758498	4.170080472	4.778830996	4.622346626	4.826212659	4.44819237	4.527945281	4.294452136	4.034042295	4.489920674	4.338564745	4.391939263	4.412909101	4.415793969	4.775828757	4.327556076	4.439870795
1552800_at	6.936400923	7.004595429	6.267370561	6.894196056	6.795561782	6.759455479	6.803002849	6.317799502	7.42857648	6.461456648	6.840203491	6.570853732	6.975364744	6.374587346	6.965674649	6.802000689	7.040989015	6.530084382	6.817806787	6.946936827	6.878505033	6.620030408	6.654980951	6.742614055	6.866619753	7.421734629	6.888037163	7.590734654	6.874261057	6.6891458	6.380088041	6.595615142	6.796981363	6.466798883	6.80556955	6.553420769	6.758749609	6.005335627	7.160923602	6.334789133	6.372816763	6.866619753	6.732895424	6.274135081	6.940837268	6.466856301	7.08217942	7.436619556	6.72635667
1552801_at	3.285891465	3.139502727	3.160481982	3.230219821	3.202659092	3.101028157	3.08017694	3.176698413	3.357795155	3.025262	3.414617003	3.275309936	3.353963336	3.089862832	3.365697379	3.313604368	3.190790556	3.261115914	3.063758618	3.394799512	2.994571576	3.360649855	3.294843172	3.264268543	3.195131119	3.719639421	3.22623046	3.267518109	3.520728078	3.218190758	3.261990259	3.04546932	3.365364635	3.053513951	3.751737911	3.145716334	2.992702013	3.151232062	3.265712715	3.187645037	3.112435332	3.36532379	3.309187478	3.159165943	3.022213912	3.07997151	3.287189229	3.731352422	3.509697852
1552803_a_at	3.389091639	3.33383088	3.11169984	3.489220587	3.625083749	3.268699475	3.432935277	3.294369042	3.311993563	3.388508658	3.135584977	3.108673722	3.427842833	3.313363991	3.696998093	3.373390181	3.481051658	3.29241067	3.414468233	3.290185332	3.169300258	3.339721888	3.393503422	3.23579271	3.290744004	3.532168361	3.0357164	3.606011696	3.278360264	3.17130814	3.190716661	3.091960952	3.953184764	3.072741816	3.312542509	3.124218438	3.142444339	3.284131493	3.232483004	3.240097305	3.156124962	3.205005983	3.244472333	3.333059763	3.268865432	3.174736443	3.413376343	3.327996618	3.323481938
1552804_a_at	4.918587805	5.148473107	4.478294494	5.137495988	5.199145865	4.918080473	5.017671281	4.877815333	5.253697078	4.671922777	5.221819671	4.67420935	4.641075486	4.881596502	4.911976759	4.653478125	5.149044466	4.830285625	4.818758076	5.065471369	5.025322334	4.510897572	4.715496544	4.527693556	4.885939871	5.055514822	5.019970324	4.926050269	4.799287696	4.868031403	4.936858602	4.985359457	4.739330973	4.736588255	4.930880441	4.974314804	5.352584195	4.584704735	4.951294624	4.685109083	4.836308998	4.978868091	4.71389769	4.858240333	5.003732778	4.984932717	4.973739984	5.359246297	4.875229995
1552806_a_at	6.243527064	5.92143308	7.211143508	6.79229251	6.3982303	6.093464871	6.2832097	6.020448209	5.977483201	5.666015379	6.459969041	6.340403608	6.663236501	6.882730011	6.462216265	5.460231445	6.531806662	6.68705271	6.025753302	5.418247113	6.190359288	6.970334741	6.160752775	6.553276879	5.469722223	5.873404307	6.225083047	6.278965587	6.956830588	6.860350758	6.111104418	6.657342876	6.193222364	6.690051549	6.082543853	6.546913041	6.143286709	6.544847872	6.229081715	5.728785909	5.962326645	5.97837859	6.623536123	6.779248302	6.512357017	5.992290079	6.071397418	6.043390847	6.039204044
1552807_a_at	8.567940137	8.269614534	9.783641301	9.169268694	8.696078048	8.381744725	8.499495257	8.087540633	7.787433641	8.027207079	8.874373749	8.231113511	8.826422425	9.33292812	8.448275534	8.069704011	8.474095147	9.242424111	8.484323127	7.754482796	8.904212982	9.747114598	8.650363307	8.683644897	7.976259481	7.731667078	9.01979236	7.693099065	9.047003334	8.589753809	8.581340541	8.8493335	7.945046749	9.234230179	8.129240705	8.804117536	8.329919261	8.711260481	8.477530757	7.703012469	8.143773496	8.320739264	8.617234544	9.038025499	8.750513333	8.340573274	8.068831307	8.394695923	8.118714125
1552808_at	2.859966416	2.878699169	2.556331793	2.820568952	3.112346607	2.882352822	2.671538187	2.875324981	3.379452272	2.756560097	3.124897947	2.925494338	3.07241536	2.829613795	2.917228649	2.834432821	3.060046709	2.728026499	2.8472296	2.785652091	2.902257264	2.818189312	2.720630027	2.766082046	2.611810377	2.94227072	2.986197653	2.683053534	2.756542445	2.669139459	2.739088773	2.621385658	2.926257137	2.549922375	2.972870825	2.596665035	2.903591275	2.735300542	2.755246322	2.65439308	2.759202779	2.944775776	2.959614697	2.793573989	2.868086623	2.815410206	2.925414998	2.835539819	2.787073147
1552809_at	3.804592125	3.648578163	3.492624676	3.730196271	3.909686157	3.985904	3.801593348	3.915916599	3.6579839	4.156752034	3.480213835	3.475806501	3.741095224	3.566858285	3.633804241	3.430518811	3.673199591	3.548673764	3.569815025	3.609222626	3.750680416	3.806982974	3.674426095	3.665161131	3.447870348	3.652943495	3.556760084	3.79985952	3.56417628	3.827205491	3.637864429	3.734114895	3.649335657	3.42291491	3.722750321	3.645174257	3.695371568	3.640236885	3.748810634	3.637847867	3.591702788	3.506298732	3.420326325	3.399555365	3.510689594	3.5663966	3.59570556	3.81879285	3.74571822
1552811_at	6.885875866	6.842389539	6.43060019	7.035350735	6.728552894	6.69198049	7.084947798	6.329343547	7.353650487	6.342160646	6.817759824	6.796810064	7.390415354	6.65505505	6.709395771	7.081920815	7.168631083	6.488555435	6.853670737	7.222366089	6.62561243	6.564913829	6.740454842	6.943626213	6.910391465	7.235257603	6.702140824	7.29807731	6.585407146	6.619084233	6.360643891	6.546816635	6.956085955	6.36601093	6.816117924	6.621283586	6.583721202	6.393183254	7.006955481	6.581514225	6.462727701	6.817580364	6.781214835	6.320474135	6.861480667	6.573216698	6.951253006	7.064256883	6.68849932
1552812_a_at	5.268955765	5.568014333	6.004089327	5.293524211	5.423453437	5.555657114	5.302805441	5.576076953	5.112737884	5.431117857	5.479914807	5.612521745	5.312088644	5.406284914	5.507257887	5.238067075	5.454847069	5.406064349	5.400293689	5.185634485	5.015373224	5.279932499	5.112693536	5.344384252	4.92095072	4.583760418	5.146749691	5.371612415	6.025354537	5.87867383	5.553428791	5.962582874	5.070678707	5.611517101	5.423821695	5.806605663	5.370286015	5.929866247	5.472514667	5.604852928	5.614348284	5.669801246	5.552900506	5.834013518	5.560933954	5.393972297	4.889706823	4.749075933	5.039559978
1552813_at	4.144937807	4.347677792	4.29346351	4.229919301	4.178300868	4.46641784	4.073335372	4.255256945	4.587124627	4.380672259	4.415033854	4.171577348	4.551108578	4.122095584	4.232642979	4.077927706	4.220353071	4.141834782	4.436684456	4.401964967	4.607909406	3.997447495	4.023204289	4.155472964	3.97034003	4.310794749	4.1463964	4.318793395	4.286592259	4.080354249	4.089233025	4.15998563	4.001807544	4.353711752	4.494554661	4.177749834	4.205074306	4.491080623	4.448475969	4.201856384	3.999179439	4.168796143	4.461121712	4.272046183	4.166764206	4.236703421	4.219288288	4.013925271	4.552073056
1552814_a_at	4.04361149	4.245745525	4.031460589	4.114118611	4.105246173	4.10450398	4.093092607	3.999332963	4.195838203	4.086428442	4.084502537	4.010993109	4.360504637	3.91546309	4.157060299	4.375172837	4.281997882	4.201906395	4.041918657	4.356432488	3.986141997	3.812889325	3.862222612	4.048189475	4.08799305	4.271958815	4.120129345	4.159933234	4.015758745	3.780431132	4.175201717	3.974784294	4.166652639	3.915403033	4.152896935	3.877606655	4.241683278	3.983243089	3.878597847	4.060459093	4.026930344	3.987592438	3.984140922	3.704060664	4.006858205	3.948578342	4.207688967	4.075371469	4.145159827
1552816_at	3.459974786	3.312921408	3.092972712	3.375257756	3.508284222	3.468388217	3.270822587	3.484043463	3.459821997	3.551665593	3.24410545	3.410394628	3.314809142	3.20163952	3.38555016	3.470673104	3.105261216	3.298091454	3.312991052	3.363879423	3.549014601	3.304312823	3.537241701	3.239828295	3.402501565	3.383702474	3.385316829	3.43655114	3.170596018	3.540036899	3.140264108	3.270195126	3.563905662	3.194242801	3.308868999	3.340575726	3.399205845	3.32734292	3.5322195	3.38315491	3.2967498	3.291026798	3.289281779	3.5322195	3.321311639	3.461527495	3.29943263	3.352622981	3.404067018
1552818_a_at	3.320970162	3.525172345	3.060981649	3.229434773	3.503820334	2.942073915	3.08217395	3.131298286	3.455875677	2.923078373	3.064642888	3.020997412	3.26996501	2.930480356	3.404292758	3.254412952	3.042615689	2.928310597	3.136367998	3.229921441	3.295025862	2.991502318	3.305398652	3.007658493	3.494093337	3.364600179	3.032759553	2.920700388	3.164375448	3.271988155	3.1503195	2.721009542	3.348305918	2.862273393	3.435419987	2.910743631	3.756069639	2.866687869	3.274978321	3.160013389	3.030683074	3.250706018	3.033223517	2.938589953	3.333972392	2.900085509	3.052369693	3.298567139	3.23546656
1552819_at	4.945317164	5.055085359	4.800575016	5.203303468	4.985030859	5.084728849	4.930049379	4.993009659	5.053554076	5.01687702	4.899768171	4.894397955	5.145879201	4.856756315	5.107227827	4.892978443	4.853127083	4.949881462	4.897356644	5.270063344	5.209956888	5.015532798	4.982280843	5.091938903	5.185427537	5.03496897	5.136725911	4.984390224	4.829187659	4.765282642	4.653655292	4.703120864	4.760360288	4.925391195	4.982509215	4.717644797	4.878780212	4.933687181	5.011295141	5.009285036	4.902646065	4.972927041	4.883899725	4.723389467	5.244324904	4.799998641	4.989862141	4.723451689	5.096241252
1552822_at	4.089290609	3.802326194	4.588897781	3.898495135	3.125777072	3.837395261	4.102844175	4.681787622	3.249281289	4.860965345	3.518789783	3.827325258	3.61197335	4.045585393	3.32450371	4.016260925	3.401303667	3.622419119	3.783459878	3.277293616	3.878444167	3.91373422	3.621671883	3.901215209	3.787229018	3.209235263	3.579273743	4.096214185	3.761580249	4.428603192	4.914872138	4.852026081	3.84535139	4.162166624	3.766320504	4.631173219	3.471368585	4.864500991	3.873677861	4.000763119	4.868962834	3.738138511	3.981921073	4.551066992	4.288522352	3.95508315	3.770347416	3.736008615	4.105079352
1552825_at	2.780529473	2.954640409	3.257087646	2.828645065	2.990871473	3.099080951	2.908719418	2.994901244	3.046031718	2.637569308	2.63987709	2.723108439	2.814733721	2.961119194	3.071095667	2.986116055	3.185522451	2.933210856	3.126276184	3.054294929	2.992576715	3.252306897	2.693246654	2.707211868	3.056501973	3.028183633	3.348456223	2.834250801	2.90799323	3.028305402	2.953044376	2.914133655	2.993648469	2.917034618	2.828399338	2.814750838	2.869859036	3.11991867	3.000857429	2.934134499	2.921150441	3.138741844	2.814750838	2.982827889	3.112694078	2.906697846	2.93658129	3.014408543	2.876685515
1552826_at	2.613221569	2.627920016	2.879801726	2.840290854	2.79258926	2.830757504	2.675029529	2.635644735	2.893354057	2.525124432	2.494108392	2.644898924	2.786341686	2.604189751	2.644657541	2.493486829	2.759565506	2.619745034	2.622165151	2.807864347	2.652246538	2.443488779	2.629156025	2.611464484	2.722246244	2.697152209	2.578344797	2.634008558	2.4122281	2.616963518	2.725276992	2.553310016	2.77545382	2.525464776	2.75999174	2.557226699	2.736850595	2.535722955	2.545387451	2.666742039	2.522322178	2.81719918	2.545387451	2.580692338	2.578344797	2.673488102	2.678583538	2.503499309	2.734085182
1552827_s_at	3.667090233	3.741449687	3.553782995	3.808779863	3.787360221	3.638667237	3.748215015	3.579105626	4.090880377	3.628864297	3.877437542	3.441514324	3.959551914	3.58922156	3.766753363	3.495995425	3.970996372	3.786382667	3.818864464	3.841274579	3.966654009	3.654765257	4.003043705	3.506190102	3.495573145	4.164977325	3.508381644	3.833420235	3.624286811	3.311097989	3.737589877	3.51534626	4.456861002	3.592095165	4.284979216	3.680006973	3.724923152	3.619278948	3.806745725	3.616206642	3.424075208	3.75893753	3.894529072	3.662425969	3.663700651	3.675604151	3.781264696	3.562072223	3.812016886
1552828_at	5.112913209	5.038812191	6.106963119	4.964417636	5.581287811	5.092126533	4.891181729	4.696232355	5.246016627	4.935843892	4.972888639	5.107227827	5.276847872	4.994437506	5.329422765	4.85879483	4.940785773	5.202985202	5.077419924	4.927446643	5.204825451	5.148777019	5.104145937	4.777422006	4.774172884	5.215371276	5.199456109	5.183343181	5.118885255	4.880635142	5.047279107	4.990518301	5.248572268	4.860035811	4.985536482	4.936723718	4.941927874	4.921018745	5.1956918	4.780430902	4.827605594	5.22958193	5.010492304	4.954212276	5.311669128	4.630127277	4.891906777	5.230628213	5.044279597
1552829_at	5.206332044	5.763956797	5.998392247	5.75531887	5.726280388	5.745609241	5.426317795	5.368069345	4.703392576	5.899475831	5.750090617	5.600465394	5.517503585	5.588719422	5.56367158	5.759817596	5.432385833	5.795070329	5.489986071	5.911940301	5.725158906	5.639699732	5.275169126	5.55599347	5.698364046	5.529456687	5.546437718	5.50108666	5.737801503	5.602546671	5.828572229	5.753468997	5.566242069	5.637616405	5.227858112	5.440075466	5.448511279	5.622421385	5.358229953	5.2877171	5.262681506	5.577961291	5.918059828	5.827647182	5.664371292	5.47521762	5.3921651	5.33605708	5.889759275
1552830_at	4.131616443	4.180707259	3.735500018	4.071826949	4.303614998	3.832021113	3.878798219	3.663791292	4.019416976	3.940841765	3.834271427	3.96378233	3.813299734	3.900842781	4.019214806	3.750855084	4.08862557	3.955173581	3.864418681	3.90916699	3.826999862	3.95500529	3.860846084	4.025474775	3.996221877	4.10662207	4.033502689	4.124176352	3.991149096	3.595483821	3.972179373	3.717205018	4.238752844	3.850605512	4.238434084	4.094262727	4.222922629	3.87007887	3.85494263	3.770007123	3.812031685	4.04546783	3.767704014	3.852459237	3.942997193	3.993390495	3.997624784	3.850557606	4.187249393
1552833_at	5.540203692	5.490466023	5.22757379	5.823175789	5.672694847	5.601524006	5.720437022	5.27612954	5.894474564	5.407988625	5.159000008	5.651561071	6.090472796	5.296466943	5.875854216	5.830532006	5.688049811	5.684333778	5.707055383	5.484994543	5.343402445	5.306898091	5.164201666	5.43086834	5.327319322	5.749934185	5.513112884	5.998792165	5.294526791	5.192370663	5.177613629	5.407502211	5.898081884	5.388742346	5.669374155	5.235913527	5.60739304	5.172888802	5.330867252	5.451529095	5.097927226	5.486464941	5.390948811	5.087187048	5.502391993	5.377558679	5.848650506	5.743027133	5.556503245
1552834_at	6.612200177	6.346580567	5.845103671	6.334156841	6.628074143	6.279064828	6.161388737	6.09827958	6.986527377	6.170656275	6.514063132	6.072530633	6.593946603	6.025383036	6.190773666	6.435100594	6.662258387	6.410350118	6.133830635	6.407317524	6.34812016	6.16194115	6.449409923	6.392192098	6.363042172	6.711163339	6.390242652	6.606028124	6.191228305	6.138179029	6.018889048	6.198906135	6.508764024	5.967626461	6.642672381	6.000944993	6.291205354	5.982579672	6.375619859	6.133536956	6.160887041	6.310381887	6.212049675	6.138990493	6.273795389	5.972412417	6.405605172	6.682090529	6.446089413
1552835_at	3.975107336	3.748945065	3.129699953	4.286785562	3.7012456	3.707494936	3.739595929	3.627318158	3.466204826	4.149015435	3.723436945	3.821680773	3.911215239	3.653237456	3.935387245	3.898573889	3.801319145	3.690566375	3.657155162	3.732358098	3.491116245	4.110598118	3.599378281	3.64853803	3.615684713	3.66405264	3.93368643	3.906233232	3.802739903	3.564422554	3.607471103	3.482893057	3.840718607	3.36291407	3.504419237	3.693542519	3.623965641	3.429905393	3.792692074	3.450266441	3.784047561	3.787162435	3.705540208	3.763723842	3.986022978	3.657601079	3.714686975	3.638174681	3.854749207
1552836_at	6.19247316	6.28016195	5.797001403	5.855559774	6.052089575	6.068308166	5.635361034	5.654051932	6.025038669	5.880531373	5.99823282	5.90730374	5.961726453	5.877465503	5.743742034	5.826518171	6.236268956	5.691917558	5.884819643	6.062817	6.146411489	5.900415365	5.698843215	5.642680787	5.717626573	6.378126293	5.819305671	6.255069114	5.734159544	5.749586592	5.705085893	5.628255306	5.930687955	5.654391262	6.18945063	5.624419943	6.143636477	5.254959188	6.022050751	5.520959492	6.203522297	6.097244065	5.839356361	5.545033779	6.058626429	5.846254448	6.205401194	5.956409831	6.065966763
1552837_at	2.580922249	2.937644222	3.005000284	2.635755415	2.710314193	2.626140784	2.753176459	2.744535288	2.70539882	2.69554624	2.830997545	2.63876673	2.904236705	2.635584145	2.7131237	3.069065371	2.61420836	2.761177742	2.702602468	2.60242381	2.704662314	2.724540001	2.590284367	2.794890298	2.912678351	2.594024001	2.629702962	2.72030589	2.916383898	2.55454491	2.643295691	2.767021558	2.915952218	2.773730097	2.864552518	2.66286097	2.791282558	2.778224632	2.81456627	2.702985696	2.703670908	2.622034308	2.635584145	2.95522864	2.689811017	2.705653721	2.583211414	2.674577263	2.671572577
1552839_at	3.275677294	3.512255054	3.154148643	3.480989708	3.515861862	3.353711481	3.455602227	3.296056084	3.446799703	3.266812095	3.37671029	3.17809267	3.382367137	3.419412024	3.40115201	3.281227238	3.320294495	3.430276345	3.260488835	3.589791142	3.37191777	3.237623064	3.311162806	3.503540354	3.417487908	3.522724498	3.322008309	3.695708696	3.478702551	3.345015633	3.275680591	3.081646365	3.492695632	3.362749018	3.552358452	3.237883063	3.598906301	3.071554469	3.433893226	3.022055276	3.195332121	3.214232381	3.355406988	3.203708133	3.46156971	3.491883063	3.300497616	3.239435193	3.597157584
1552841_s_at	3.431151085	3.42714723	3.057510559	3.754801604	3.950606096	3.480249321	3.376529461	3.10930095	3.861962662	3.21140103	3.460846839	3.498498408	3.793047829	2.994705588	3.745192506	3.559063363	3.110115379	3.247892245	3.221708402	3.400384045	3.600696415	3.429664203	3.433844462	3.168175529	3.348471182	3.535645582	3.09101138	3.93041798	3.062164076	3.09214517	3.161723681	3.005790989	3.896977627	3.245872857	3.400803607	3.062164076	3.708279272	3.073396164	3.280713965	3.163861463	3.318750274	3.448598825	3.290555248	3.031114798	3.479068597	3.146334741	3.657689734	3.316456892	3.328116357
1552842_at	5.172043463	5.125348977	4.985706916	5.131734862	4.976030762	5.168794799	5.015685033	4.972107221	5.327934284	4.79861566	5.458946777	4.955421501	5.28536584	4.861558362	5.081722784	5.405670005	5.531169592	5.132484493	5.105806106	5.161341902	5.015229914	4.646308392	4.773468186	4.911521926	5.16107576	5.295866223	4.962466807	5.33779833	5.029440133	4.72729491	4.886786644	4.815623024	5.194371314	4.954641418	4.863134005	4.991780531	5.367421629	4.996871914	5.135779456	5.076215368	4.929886085	5.453730158	5.060145974	4.95452082	5.324985714	5.031902558	5.128145676	5.02873858	5.047576774
1552843_at	3.186986555	3.084960123	2.750669192	3.004204343	3.097757415	3.007450287	3.158094731	2.650425139	3.433569983	2.828302509	2.968534992	3.055896724	3.135956715	3.020670909	2.980305747	3.256611502	3.150255252	2.899449643	2.882841546	2.902594187	3.125555787	3.042390267	3.12650347	3.138167102	3.121553419	3.302961976	2.80145971	3.06663168	3.253082293	2.877884794	2.971290265	3.043877149	3.375913312	2.99794046	2.840434295	3.011972904	3.128500128	3.1886206	2.940798359	3.152208967	3.038139315	3.052905033	2.83192204	3.06250091	3.123575823	3.067147531	3.2996642	3.298567139	3.020670909
1552845_at	6.184400308	6.11607516	6.053959579	6.340353782	6.064187111	6.053114155	6.058453063	6.251620693	6.304249637	6.402513853	6.054701806	6.251884923	5.730417504	6.114781033	6.468864817	6.041342765	6.130898992	6.387254951	6.079334642	6.155403502	5.959626879	6.687802544	5.991741523	6.062160646	5.974658862	6.112574054	6.43456725	6.201695677	6.231273946	6.308351027	6.246745603	6.427882029	6.387046374	6.21106492	6.383088068	6.129636914	6.219928657	6.432127405	6.334165758	6.137853494	6.324129354	6.310899544	6.323287777	6.464601538	6.1583456	6.105650405	6.190803444	5.650007431	6.36982658
1552846_s_at	6.454954132	6.609389981	6.469672795	6.417256398	6.85318862	6.663619232	6.476713054	6.290277308	6.402394064	6.292558481	6.374344286	6.480499293	6.458160631	6.687692466	6.56443072	6.394250778	6.527816172	6.38092865	6.417259375	6.533324061	6.323732719	6.14085728	6.606286314	6.58929928	6.512544102	6.500881204	6.457770111	6.907145668	6.340843427	6.434350995	6.297168267	6.698273157	6.622377825	6.500027446	6.215354937	6.546684113	6.462618046	6.287199842	6.520750679	6.308493529	6.165600755	6.518702478	6.336171711	6.253787416	6.306729929	6.330784959	6.453329448	6.331920065	6.469586859
1552848_a_at	3.535340167	3.902160693	2.952712039	3.800923026	3.7093319	3.699027877	3.714485364	3.416760588	3.761797265	3.372940338	3.580469972	3.596038292	3.989468458	3.236841027	3.43358959	3.635192074	3.502162357	3.326546054	3.320353619	3.542112003	3.435755423	3.130323582	3.620140545	3.541681471	3.605594639	3.593638009	3.599397031	3.988875068	3.560254636	3.150144932	3.536539625	3.469021115	3.794636302	2.995216614	3.621257733	3.263406935	3.611325198	2.858197512	3.51444894	3.014103751	3.377766769	3.463175277	3.569630884	3.585742811	3.647472029	3.651702491	3.561938851	3.452079062	3.42945016
1552849_at	2.70001864	2.6000758	3.059648359	2.786576254	2.782783161	2.854787996	2.79607857	2.647547517	2.621179732	2.565087748	3.025845205	2.537612843	2.598161284	2.831769548	3.02035602	2.921779805	2.953652628	2.878062783	2.827033064	2.643558233	2.669800139	2.845589042	2.697357055	2.80738762	2.71408372	2.941564597	2.920520573	2.749060197	3.005513986	2.911346751	2.665172169	2.802659949	2.57597718	2.952757896	2.697282124	2.782683233	2.983180083	2.73127725	2.643666936	2.771944915	2.859936482	2.915088213	2.738299629	2.717292465	2.885020694	2.872341937	2.695355872	2.452881048	2.906038997
1552851_at	2.917824633	2.878052348	2.933915032	2.960188247	3.02038301	2.917025055	2.812927424	2.892029061	3.315568622	2.9381139	2.94814374	3.096379931	2.758178168	2.836976031	3.141076502	3.056006584	3.120196872	2.884154486	2.82391669	3.049647154	3.083204481	2.857577672	2.766662722	2.882711671	2.911587169	2.892029061	2.926521915	3.07245986	2.97668777	2.929736949	2.913142274	2.807082389	2.705372088	3.012342691	3.100355356	2.857711824	2.923844696	2.681207718	2.730290223	2.736763589	2.84276349	3.011231654	2.966700579	3.017462995	2.831722174	3.05159464	2.801783007	2.95000543	2.980926664
1552852_a_at	3.462308518	3.598717513	2.93106187	3.493584865	3.369544247	3.569205142	3.268507002	3.307320035	3.511632299	3.384723222	3.333289715	3.371001353	3.275535984	3.124291506	3.32450371	3.424690315	3.393076476	3.694755585	3.211746431	3.641123417	3.05452425	3.085635675	3.160526686	3.156641352	3.409622899	3.688881882	3.272809824	3.49778589	3.328769021	3.046770215	3.226179808	3.188553215	3.50729618	3.096153144	3.238523906	3.131856172	3.472056808	3.134221944	3.620045792	3.514845685	3.332614934	3.357001395	3.380465477	3.247931138	3.365931692	3.326233465	3.247270024	3.186060133	3.480076717
1552853_at	4.546072342	4.613769697	4.231382325	4.353036718	4.587268125	4.396247364	4.250453342	4.394933886	4.846737344	4.365788849	4.391929541	4.400869265	4.835893836	4.1259497	4.910409816	4.632124591	4.715297999	4.113834599	4.227859251	4.589141392	4.252329593	4.131075027	4.705132386	4.067209661	3.953184764	4.586818212	4.190136053	5.154509583	4.32356943	4.157231322	4.038095493	4.039710488	4.592040436	4.076305455	4.434062432	3.963677169	4.359778823	3.828372441	4.437367658	4.42402471	3.983103404	4.460342365	4.530596203	4.147213675	4.383807941	4.396397104	4.496585256	4.543056756	4.567024969
1552854_a_at	4.46270864	4.578279344	4.071020185	4.45307737	4.568694601	4.437292735	4.468912623	4.23304875	4.553263788	4.472339911	4.483336853	4.320350767	4.511462126	4.479032101	4.67607932	4.569138346	4.401630749	4.37685727	4.452487097	4.670967961	4.394188536	4.167483684	4.610662732	4.269555069	4.334466997	4.849840884	4.628594962	4.800649367	4.357474406	4.355314207	4.217295092	4.233743577	4.503015225	4.46270864	4.505999326	4.412675173	4.410603545	4.242648882	4.589017408	4.445830545	4.418591373	4.286949908	4.675507399	3.828924353	4.420955849	4.297928951	4.785439163	4.728515103	4.584478607
1552856_at	3.577187527	3.548199	3.245471451	3.422523086	3.559744943	3.33443253	3.47488141	3.173630917	3.796868048	3.266849504	3.221052851	3.307600473	3.421569839	3.274212137	3.656997175	3.785081136	3.467320135	3.444838803	3.366923944	3.509138792	3.264391564	3.244975787	3.624176541	3.430761167	3.342075721	3.58277847	3.157199682	3.768353948	3.458411907	3.201188013	3.624176541	3.413331759	3.927437534	3.494034691	3.873174656	3.395345122	3.591101961	3.520677755	3.57419797	3.280714352	3.32163465	3.518992803	3.301591177	3.054956974	3.293538941	3.386189389	3.442050854	2.964879191	3.560565274
1552857_a_at	4.181126395	4.069568765	3.916992505	4.131697726	4.237623248	4.236181466	4.076342136	4.141871144	4.399548653	4.224204279	4.228140578	4.137273813	4.429482138	3.974685812	4.192853062	4.355953074	4.182501948	4.066371527	4.11759926	4.344954721	4.188575562	4.245482993	4.220294305	4.01776947	3.85956356	4.441321865	3.962491135	4.429205267	4.065924913	3.890543981	4.142959969	4.190968773	4.36927305	3.869206758	4.385917974	4.10633201	4.140567484	4.076542182	4.169398215	4.198303693	4.00936361	4.316798752	4.126087317	4.201245338	4.100968562	4.241554871	4.334678963	4.173838656	4.192017741
1552858_at	2.672188776	2.624170389	2.510055177	2.700487053	2.646476164	2.643171013	2.609347019	2.840721792	2.480604466	2.674800577	2.532011219	2.520869673	2.830782858	2.68947978	2.551788278	2.657738069	2.850086219	2.3750843	2.706358378	2.720318621	2.760624572	2.768051447	2.749420342	2.525683031	2.614930032	2.759796598	2.451811432	2.606770429	2.761177742	2.512100404	2.643325486	2.475315344	2.77626517	2.639457315	2.689734546	2.663192424	2.564634845	2.669366732	2.451349205	2.677374971	2.715893677	2.469149288	2.515760473	2.621580291	2.713355786	2.687127044	2.677314266	2.509141081	2.544551536
1552860_at	3.749594577	3.687735957	3.194072678	3.855144727	4.190919244	3.495197543	3.77120932	3.50190878	4.188030748	3.470514401	3.569138083	3.431719899	3.571502238	3.426742796	3.746607481	3.736727497	3.969571511	3.547980801	3.770386646	3.829327459	3.882070154	3.28304163	3.596262118	3.618901349	3.770785055	3.808122895	3.436494702	3.826900427	3.607019389	3.116451502	3.307867263	3.394892043	3.834298801	3.190113808	3.935870728	3.283733356	3.898841963	3.256135009	3.589023807	3.472798644	3.47715874	3.719021817	3.607019389	3.527249091	3.56175017	3.321964374	3.751544263	3.591746555	3.58320281
1552862_at	4.243708775	4.460017788	4.826690261	4.412200572	4.296984199	4.531130078	4.484119221	4.709084681	4.138301111	5.067052882	4.348563531	4.514133608	3.852494698	4.788172807	4.120023941	4.296876981	4.294134291	4.481368353	4.475052218	4.5639346	4.721913876	4.701284367	4.341492256	4.911149441	4.428190544	4.286701163	4.559096094	4.784188574	4.447892567	4.403179213	4.89731141	4.256989142	4.695536861	4.635219195	4.360130801	4.385935841	4.544606867	4.592755459	4.589190548	4.52473187	4.665375346	4.571203428	4.470499838	4.896677449	4.569389759	4.532173543	4.499618403	4.264401296	4.647134965
1552863_a_at	7.715099657	7.886343234	7.373675047	7.714501251	7.713706037	7.715991261	7.880816459	7.231998066	8.534269905	7.490303851	7.975663064	7.502315397	8.101671282	7.437169704	7.718339837	7.63666425	8.086485918	7.370316822	7.620900597	7.995242881	7.766861777	7.601900127	7.580096315	7.685805525	7.602293059	7.889786808	7.576460303	8.423046725	7.711728046	7.332932552	7.299455571	7.299429273	7.839268501	7.18676633	7.738277504	7.45965633	7.573024876	7.068891578	7.686208944	7.244147914	7.268317063	7.787355411	7.928027387	7.255685952	7.866193421	7.325372758	7.863467091	7.960180394	7.784913167
1552865_a_at	5.548963544	5.418863157	5.235029241	5.394363976	5.539378928	5.423583493	5.364297885	5.149740853	5.937097227	5.368038012	5.268492362	5.315824722	5.539048652	5.485222764	5.201291043	5.064242155	5.591074848	5.311669128	5.544712922	5.325325178	5.358577722	5.369791497	5.529421053	5.527308977	5.389513629	5.820980311	4.994153657	5.614906114	5.498347675	5.304290045	5.241711689	5.252744029	5.691892978	5.079056964	5.699509647	5.130392758	5.322608128	5.060656924	5.465422939	5.213652134	5.483403025	5.639446174	5.430022792	5.269221021	5.151007731	5.361862	5.436159203	5.288711913	5.373055822
1552867_at	4.249078491	3.93534793	4.543053349	3.903869334	4.272661531	4.156285013	4.750605349	4.585519658	3.909991829	4.567804958	4.266275292	4.299111593	4.415087262	4.503930977	3.730259133	4.180560699	3.815259493	4.067671478	4.02703978	4.468908855	4.540546712	5.027050153	4.585334333	4.600939365	4.423957643	4.028441497	4.735599747	4.205787511	4.279689894	4.367834524	4.686651582	4.28378989	3.834735606	4.44764283	3.94820624	4.755972529	4.13170368	4.785214268	4.453168832	4.762474103	4.371938273	4.412911377	4.182688283	4.227738312	4.34045579	4.363730776	3.936021857	4.058298957	4.676414711
1552868_at	6.247655213	6.589071222	5.958690319	6.484602149	6.47767559	6.361855932	6.274698516	6.194958203	6.716902804	6.041114583	6.179302181	6.168516026	6.220466245	5.711785055	6.450017395	6.475861684	6.461935018	5.976455944	6.136608145	6.436844804	6.504294166	6.336843638	6.279846763	6.057891539	5.533072538	6.691766196	6.276704747	6.631394973	6.278647023	6.035114894	5.992510241	6.145639862	6.661058121	5.978263429	6.101161839	6.168958712	6.299847142	5.853680429	6.435816875	6.00240771	5.898334433	6.4252671	6.307760844	5.875403271	6.624598779	6.095511787	6.653677495	6.135625154	6.36982658
1552870_s_at	2.958978538	3.022418345	2.992917818	3.174723114	3.143097881	3.056078717	3.022968705	2.946683408	2.979324268	3.000718484	2.944537866	2.893627643	3.012630736	3.102751026	2.748052186	3.060426071	3.084078984	2.899126594	2.924883368	3.052487902	3.166057198	3.013698467	3.146763293	3.09323081	3.019451867	3.107278446	2.87252313	2.872335553	2.994834149	2.989635507	2.997362763	3.062638203	2.905225674	2.835198914	3.107278446	2.827348714	3.205214309	2.895296264	3.054295388	2.712350823	2.887996622	3.237257294	3.001809277	3.018008348	2.979827605	3.062638203	2.946271657	2.931704699	2.983112011
1552872_at	4.366312147	4.673082444	4.271065828	4.789135759	4.343210459	4.412506747	4.60930128	4.61177818	4.964504003	4.101979319	4.226570748	4.200763654	4.586892639	3.885559095	4.54084416	4.675829861	4.806438927	4.454082293	4.317157192	4.54744184	4.753829646	4.119367811	4.422608077	4.531015496	4.322774454	4.988783662	4.365557883	5.081163765	4.448724789	4.169998609	4.778384626	4.187713202	4.501689117	4.281302218	4.685342787	4.393506701	4.451971361	4.078721912	4.487252481	4.290049315	4.234512314	4.297928951	4.559274064	4.05199626	4.738618098	4.287253155	4.903386833	4.302059312	4.580562444
1552873_s_at	7.089878985	7.059535484	6.340332156	7.154303272	6.8738783	6.750160745	6.878661784	6.722900549	7.451337619	6.684356332	6.9642148	6.901893929	7.174267352	6.665166069	6.852315569	7.058513087	7.100009535	6.730809387	6.937133487	6.946498155	6.890554422	6.829568564	6.490245993	7.115344468	7.000563903	7.14474169	6.920495037	7.034806482	6.667539514	6.769204681	6.646745815	6.538962187	7.23465942	6.492909153	7.046895095	6.569107249	6.976037932	6.422381291	7.103534069	6.884244562	6.725926643	7.084404856	6.841947875	6.341411052	6.867054271	6.765128315	7.262533192	7.10684221	6.853474709
1552875_a_at	4.054717221	4.073683825	3.790604842	3.513514347	3.640362259	3.997297944	3.769008322	4.204202189	3.948194456	3.812317986	3.544637014	3.648981372	4.140413936	3.47534346	3.834684277	3.882751298	4.109095072	3.50507958	3.802248183	3.648144445	3.191098069	3.390005713	3.412485452	3.669705798	3.544446618	3.897408683	3.66745685	4.618529412	4.283636614	3.988902423	4.269759782	3.755757902	4.042730164	4.002677541	3.717239137	3.693542519	4.122166591	4.425901532	3.759652737	4.08793057	3.470071166	3.792382142	3.988688712	4.012055916	4.056547042	3.796119083	4.20211586	4.115070635	3.377783489
1552876_at	3.926739165	4.152911984	3.739204179	4.373872119	3.995602835	3.979066794	4.175240079	3.620943364	4.354057919	3.902915787	4.272089578	3.789926837	4.47116627	3.537165052	4.435594354	4.010789002	3.909175071	3.941724558	4.02730234	3.859408178	3.949070758	3.774758697	3.936459754	3.752042212	3.98060492	4.018566097	3.749593615	4.315640627	4.297928951	3.639153735	3.764237824	3.833555009	4.399627465	4.006297279	4.53912142	3.836838383	4.280468825	3.795046043	4.398809899	3.629503581	3.839841938	4.240266929	4.004334411	3.708078872	3.967278238	3.701528739	4.045443274	4.297165755	3.90325782
1552877_s_at	6.418556727	6.347736799	6.107728115	6.389398664	6.4193546	6.499061305	6.53616091	6.04278597	6.362089953	6.216684969	6.511274201	6.057582756	6.278072872	6.15930209	6.262086643	6.497754586	6.385695454	5.93469751	6.275322361	6.373627867	6.088190487	6.012570788	6.313137783	6.448074598	6.01026501	6.754443297	6.412346641	6.520666076	6.071867157	5.98932438	5.937153185	6.102613995	6.636096177	5.943200998	6.724075765	6.058612179	6.283781646	5.935680901	6.274767829	6.128386121	5.877565512	6.421780902	6.303748137	6.015828565	6.393953805	6.172523461	6.284440281	6.51645702	6.204549926
1552878_at	2.517566332	2.667416598	2.915158168	2.737084889	2.49708515	2.68136747	2.620112547	2.715376621	2.744583238	2.562569767	2.516795822	2.508601867	2.830971687	2.496994325	2.679399316	2.540976636	2.563224456	2.487493261	2.570840259	2.727695123	2.656855945	2.542877499	2.614464669	2.489594645	2.539797984	2.627236483	2.584221936	2.786270361	2.700600661	2.582741447	2.45276194	2.796516918	2.623685967	2.606667732	2.657827923	2.473995334	2.62713157	2.572626906	2.500183202	2.669490265	2.528782298	2.551141937	2.562569767	2.515643565	2.711635508	2.830367448	2.607919175	2.474012465	2.620089451
1552879_a_at	3.762390922	3.867389476	3.795730144	3.867047422	4.123906537	3.815464257	3.95095032	3.848124109	3.977052959	3.772214949	3.965867677	3.573746261	3.892157973	3.816009152	3.834361213	3.721826404	4.005117542	3.544939922	3.739897707	4.054147252	3.981717483	3.780006152	3.978825374	3.524217937	3.957250327	3.978791845	3.700986042	3.999001384	3.762160218	3.764842838	3.815780415	3.818386322	3.803062935	3.798481137	3.981494881	3.661430036	3.804646347	3.713647968	3.818128172	3.645907749	3.828567722	3.740515333	3.901197406	3.869450422	3.807700623	3.525138697	3.723189449	3.382082412	3.605352258
1552880_at	3.106623264	3.001171346	2.908616756	3.072497835	2.90590343	3.195110205	2.911116464	2.788599526	3.241675528	3.04627733	3.45917643	2.87714765	3.094987471	3.070556092	3.209423687	3.110002022	3.103195389	2.797870012	3.14260552	2.906653737	3.299624086	2.794731204	3.028984628	3.118400407	3.010463475	3.148750627	2.985206388	3.155176142	3.038195121	2.873711037	2.701441422	2.719875477	3.211674666	2.818061626	3.026586782	2.767340588	2.923483518	2.942878252	2.925416608	2.83954698	2.782253455	3.16105363	2.87902183	2.951829392	3.068914522	2.922286221	3.10662684	3.018528233	2.911282333
1552882_a_at	4.698977292	4.648336976	4.173424879	4.499650823	4.366420969	4.659583317	4.533484994	4.616218419	4.790267744	4.083924978	4.808422542	4.62866322	4.559174634	4.31694471	4.760818365	5.058565294	4.468358108	4.496372274	4.27894415	4.486543425	3.998106681	4.117126755	4.779210321	4.499598697	4.655326781	5.102742748	4.486389646	4.456036887	4.355219799	4.279430124	4.223818125	4.477316475	4.660959802	4.323063331	5.016739495	4.469362227	4.835893836	4.488966129	4.429681602	4.59855464	4.357536063	4.397343505	4.493491991	4.264315355	4.551125029	4.444288383	4.384573872	4.818126408	4.297738771
1552884_at	5.96757553	6.130190617	5.575891353	5.931238475	5.974207476	6.00615297	6.049989892	5.664712236	6.362089953	5.828853499	5.489570126	5.880640309	5.982137614	5.666834834	5.991557265	6.187702861	5.91056146	5.625980184	6.034951814	6.053868006	5.705311696	5.696904003	6.121803867	6.016598109	6.012968686	6.629018414	5.92361282	6.497770142	5.769323554	5.69326588	5.753699776	5.686956357	6.420665384	5.546960851	6.034874228	5.734147089	5.751561388	5.693714096	6.045912395	5.571235995	5.688998389	6.037952201	5.995721208	5.388595532	5.804383122	5.663222709	6.114586018	5.914084756	6.006991842
1552885_a_at	6.964826139	6.911256036	6.706082729	6.79958457	6.639846848	6.804819232	6.833652092	6.557307084	7.529512744	6.939299033	7.010371693	6.47023716	7.312292208	6.645518409	6.736642761	7.110707404	7.190903738	6.577941837	6.874599072	6.998927613	6.88937977	6.707284869	6.853417778	6.857224134	6.858313327	7.048642452	6.956253658	7.374906716	6.809257913	6.650589738	6.528140415	6.689690197	7.085903045	6.566478581	7.155904347	6.699065476	6.68144925	6.627564644	7.055876704	6.778712015	6.621571123	7.048846847	6.940680157	6.456557055	6.975553199	6.830070406	7.131757531	7.185874166	7.061242084
1552887_at	6.512410061	6.337788309	6.146877123	6.415660901	6.452805403	6.316452586	6.254438199	5.94667657	6.594625127	6.05819828	6.443678083	6.16387526	6.536897607	6.027788752	6.233473434	6.489576878	6.528106497	6.048747762	6.098860435	6.379335072	6.318353566	5.973642392	6.087506103	6.330114872	6.376001633	6.664856506	6.51764516	6.879212245	6.209013831	6.261042013	5.912485012	5.912485012	6.401469215	5.851647432	6.486116249	5.779528435	6.545876749	5.851479387	6.436300431	6.145639974	5.945100835	6.307219161	6.056692776	5.715544486	6.559283731	6.253782404	6.380880876	6.345033302	6.325540347
1552889_a_at	7.922821064	7.968049269	7.285978516	7.768244072	7.872140837	7.924600745	7.670198101	7.409130115	8.498539179	7.670104614	7.835201652	7.54017982	7.757765089	7.443711988	7.901419303	7.896671075	8.086485918	7.670640082	7.724438503	7.781722258	7.695379531	7.320741896	7.611825239	7.632117648	7.365071031	7.956909371	7.638746753	8.328829857	7.530735706	7.479380072	7.362352812	7.494101299	7.780151784	7.155831148	7.897524641	7.527499116	7.683285602	7.361090979	7.808587801	7.439717842	7.307486935	7.74824777	7.747049184	7.257755042	7.757233186	7.526057043	7.935907588	7.83556477	7.884700762
1552890_a_at	4.884925176	5.191754624	4.6082988	4.813687556	4.953753309	4.696099145	4.955789346	4.675748579	5.283387069	4.727499223	4.704233966	4.924594435	5.268069759	4.875451311	4.95931692	5.240049587	5.160386363	4.584980001	4.635966769	4.790264096	4.78401276	4.69394213	5.023181527	4.898697742	5.003412145	5.314495076	4.830862021	5.164300764	4.834029885	4.724833476	4.395267917	4.9297664	5.229018284	4.702249619	4.854108936	4.791081965	4.968335919	4.503450207	5.304550922	4.765200896	4.90053161	4.937776674	4.772064514	4.466458053	4.90559546	5.270755373	4.969544561	4.895189102	5.130314115
1552892_at	6.838981152	7.145996984	6.775531586	7.036296348	7.082802636	6.80939514	7.001322471	6.901627568	7.407473548	7.048261677	6.820183218	6.803953232	6.939675407	6.516132308	7.087448836	6.694319713	7.196660509	6.783986862	6.835940259	6.871369095	6.99258796	6.892139784	6.813263092	6.99867459	6.909651209	7.14474169	6.908724373	7.459854736	6.752432974	6.786889204	6.775669591	6.170170646	7.161058711	6.504249645	7.007946108	6.808898106	7.03830899	6.574724827	6.915042443	6.530815758	6.404407986	7.097885795	7.083049791	6.54851817	6.815741005	6.810575555	7.100197642	6.543456099	7.03138483
1552893_at	6.547534954	6.685645	6.054138018	6.491649242	6.45458061	6.468478338	6.174983979	6.169918089	6.764794699	6.381646996	6.371611397	6.406601824	6.286248553	6.241932103	6.540487481	6.405924313	6.387964509	6.175574196	6.377290703	6.644011225	6.565453312	6.074319052	6.336661648	6.302700515	6.316465381	6.752482935	6.316692139	6.854533841	6.465294663	6.102232217	6.1277466	6.150885543	6.84698751	6.138901304	6.458339552	6.223131549	6.505492604	5.84483973	6.514686333	6.148558213	6.189638671	6.600320606	6.528591462	6.09871171	6.26874865	6.239435832	6.528628604	6.490117617	6.671099695
1552895_a_at	2.882843724	3.310480045	3.209735043	3.286539512	3.240864328	2.891188966	3.188498421	3.238085082	3.295201874	3.028035434	3.026500298	3.156767513	3.219109788	3.019596948	3.338450409	2.943626975	3.078409031	3.134219999	2.91269499	3.256278554	2.955444568	2.888215914	2.865280983	3.077164445	3.085612545	3.148899152	3.077164445	3.036116145	3.230365013	2.957176521	2.893414582	3.082154928	3.14333081	2.904884486	3.162775099	3.010550573	3.063398246	3.133826684	2.991675913	3.057434305	3.183899429	3.045249559	3.319457907	3.09208459	3.148679399	3.028881922	3.093599245	2.92984301	2.987684731
1552897_a_at	3.131298286	3.4650639	3.150995515	3.322221227	3.335798312	3.247046812	3.367493907	3.144411051	3.614998932	2.981600866	3.180388345	3.141486769	3.402670305	3.044817199	3.326112275	3.473548962	3.345585488	3.038425045	3.272418885	3.088300225	3.127295405	2.951988182	3.055993081	3.181663783	3.147860006	3.351647597	3.146523229	3.571367403	3.147191667	3.095080539	2.934654039	3.027245471	3.180891264	3.084960077	3.461294819	3.184670733	3.245285215	2.830280649	3.067708799	2.976852077	3.051643503	3.157029381	3.103129893	3.091669751	3.316788897	2.970323872	3.182475358	2.92610728	2.953192621
1552898_a_at	3.621959569	3.666628946	3.150679617	3.667886506	3.58439564	3.722773273	3.48115311	3.233512355	3.692982212	3.640174399	4.079309177	3.422324545	3.584917268	3.221041335	3.459333616	3.578495455	3.861735208	3.508031729	3.415741682	3.726647162	3.691662293	3.547279361	3.540717539	3.387553017	3.593358913	3.923819256	3.630572246	3.766207942	3.59300678	3.334372544	3.366917805	3.358140911	3.438578414	3.426755244	3.645174257	3.266128192	3.563113309	3.487001034	3.475476863	3.5568511	3.660079395	3.618791937	3.67112636	3.323479175	3.66560295	3.434439637	3.701518483	3.623761408	3.833857782
1552899_at	3.034477407	3.204218311	3.118059645	2.962826485	3.074323073	3.146591654	3.237709311	3.113000524	3.661316799	3.18368966	3.346284259	3.306702254	3.246266584	2.984847663	3.411168452	3.128681143	3.696511084	2.939233008	3.213103051	3.463457754	3.146936686	3.322185393	2.947026908	3.42532295	3.004948764	3.18475357	3.303310398	3.506235695	3.221693122	3.095851786	2.758743797	3.207368427	3.211762413	3.160604424	3.199286772	3.135222459	3.031761169	3.137071444	3.32663355	3.111682148	2.910360522	3.145731049	3.30881209	3.184957794	3.159685795	3.178979729	3.191307087	3.568956581	3.206600058
1552900_a_at	2.785770987	2.807695371	3.040962424	2.989240781	3.047599944	2.750866345	2.840004699	2.84155434	2.904308575	2.905927462	2.990768105	2.844729248	3.148160704	2.834235747	2.846561858	2.74763171	2.921054103	2.568742359	2.707738551	3.037349442	2.810157555	2.842262494	2.720630027	2.764229708	2.875900584	3.015877192	2.87054892	3.092336166	2.572606381	2.764229708	2.564141308	2.59258688	2.818159851	2.807695371	3.085612545	2.868214973	2.955513658	2.915540663	2.832446874	2.871641332	2.522163679	3.049673758	2.7289642	2.578995268	2.965600762	2.839639776	2.959779738	2.764774212	2.67096089
1552902_a_at	4.116441204	4.154479665	4.005296	4.361414552	4.098278208	4.12217856	4.153451386	4.056402492	4.371540265	4.05390257	3.842472453	3.764799081	4.407637656	3.988084535	4.111150285	4.161713003	3.988896618	4.310607328	3.750908771	4.061146201	3.967595423	3.808576789	4.154112483	3.932737487	3.486607005	4.285256594	4.485935401	4.061079845	3.809445843	4.075196936	3.880711183	3.72779716	4.284728322	4.01255137	3.966003528	4.100478665	4.020254483	4.111261884	4.033996334	3.692982379	4.033272945	3.887668459	4.017427063	3.952115409	3.958786173	3.970406182	4.036697016	4.105851433	4.195900792
1552903_at	4.686825404	4.703545964	4.533021321	4.790016081	4.533899483	4.465817455	4.779526734	4.568086139	5.270418881	4.471488261	4.503930977	4.292714098	4.506324509	4.358054063	4.636706501	4.734385165	4.420477009	4.407544921	4.811873001	4.596603245	4.459207	4.447935748	4.764064583	4.413312585	4.583832817	4.66996425	4.847059323	4.722242304	4.584352483	4.531257348	4.448633234	4.475219999	4.681028858	4.3178592	4.740622944	4.523994625	4.772232294	4.319266397	4.927812702	4.306287775	4.366285488	4.944443967	4.45876417	4.304987819	4.43997595	4.443204001	4.814442711	4.610464143	4.69287802
1552904_at	2.618664174	2.761974299	2.896942625	2.813269853	2.843843692	2.785806513	2.812927424	2.744238378	2.546052604	2.733749268	2.799139867	2.560906687	2.720328678	2.681184601	2.758908089	2.850834826	2.933304107	2.84780226	2.654611165	2.781909594	2.885152647	2.750093505	2.880439835	2.851500342	2.418775506	3.083518819	2.753389625	2.66871431	2.883979253	2.649774142	2.761866985	2.702017837	2.702780643	2.74632273	2.956577244	2.451871607	2.62209495	3.080956339	2.7225043	2.561693996	2.644019924	2.717496437	2.644019924	2.806118089	2.677050175	2.591339753	2.583838813	2.695320572	2.676238615
1552906_at	2.668220975	2.710064534	2.549906597	2.703152297	2.849786967	2.630921107	2.634980491	2.556404719	3.064958325	2.811417576	2.714220965	2.607751451	2.666809953	2.665366911	2.604356555	2.762768072	2.974043764	2.556838884	2.536669379	2.99505178	2.847852642	2.557938704	2.633966194	2.568512695	2.671536309	2.683621467	2.70567473	2.716153076	2.763110487	2.59428792	2.490385676	2.736216142	2.77907392	2.55679603	2.666809953	2.639371217	2.944027743	2.588468065	2.593154438	2.560218182	2.618540358	2.545669642	2.726207441	2.444738912	2.713403519	2.550753211	2.542454232	2.786914495	2.817832989
1552908_at	3.266831175	3.314420113	3.951267539	2.596791635	3.337879704	3.16073195	2.971195646	3.73691531	3.094603014	3.105082593	3.427979737	3.173450475	3.356543079	3.428284749	3.799289557	3.450102209	3.328613788	3.228582632	3.579193575	3.174114864	3.573640582	3.256255136	3.096007936	3.175053608	3.702377711	3.376180706	3.595699266	3.220847641	3.280426967	3.297228959	4.408455633	3.813971298	3.666357592	3.974317865	3.587239256	3.69472591	3.4260205	3.739120762	3.307596047	3.853588196	3.152997328	3.563704058	3.597727048	3.213968312	3.228582632	3.245580985	3.154006665	3.28316945	3.11464868
1552910_at	4.457044372	4.514065978	4.30095159	4.510686332	3.917921902	3.975665894	4.459992205	4.167745468	4.701721448	4.57003005	4.816143929	3.899894008	3.990036289	4.306376553	4.145697231	4.740756586	4.049817253	4.619090477	4.631519692	4.213800543	4.195911568	4.023374193	4.262806987	4.303408412	4.509197864	4.30274028	4.595813763	4.060491308	4.325921342	4.378781634	4.478487129	4.222224256	4.581075046	4.691537148	3.990350922	4.170268306	4.507485029	4.13538254	4.304966811	3.706657571	4.138776146	4.212807777	4.40369172	3.965685824	4.209555547	4.170773288	4.479856883	4.43302439	4.46970779
1552911_at	4.532352491	4.915118597	4.464676865	5.213514839	5.107707776	5.075282294	4.945093571	4.791197992	5.157835772	4.752514648	4.98255786	4.297540712	4.933344082	4.698248876	5.168412386	5.23420199	4.884035742	4.63360032	4.837369003	4.786347059	4.840447584	4.40367789	5.018108249	4.790267052	4.982108244	5.121881483	4.996672775	5.028986768	4.197973298	4.518409233	4.73461615	4.866191923	4.553353094	4.750427626	5.27100541	4.654102482	4.969466703	4.679969917	4.965513757	4.687138391	4.628968204	4.687138391	4.703700944	4.620964704	4.642525644	4.842996151	5.299372944	5.078672715	4.80860585
1552912_a_at	3.04203351	3.138098996	2.867037609	2.908129805	2.693444952	3.430492297	3.114615366	4.305089666	3.219138175	3.206085291	3.200415229	3.153699774	2.863509161	2.900154948	2.962549491	2.879009953	3.393156675	2.960334524	3.233382533	2.802364563	2.942797512	3.477217946	3.182692999	2.79620772	3.112770308	3.122524972	2.898659297	3.459288347	2.95376243	3.233560377	3.335155768	3.116564054	3.225381451	2.720892225	3.219617405	3.066027549	2.993836678	3.013932138	3.147276474	3.705431564	3.127105851	3.673385399	3.155142934	3.103289512	2.937674131	3.111718728	3.329679138	3.001292818	2.817212772
1552913_at	2.655693734	2.762459734	2.831143631	2.643786693	2.660568701	2.760965855	2.557021942	2.738049964	2.585471794	2.497839973	2.89204172	2.73900473	2.994955669	2.558369963	2.748052186	2.760965855	2.513304797	2.630897649	2.643295691	2.610574709	2.636332285	2.787205726	2.661323251	2.597702081	2.78407949	2.69159895	2.571385077	2.542661823	2.634254303	2.513304797	2.620478551	2.634027426	2.750798485	2.448356039	2.87902873	2.595297366	2.657873546	2.736984519	2.454328469	2.475191812	2.74321511	2.456202939	2.701870965	2.663105411	2.64280469	2.657218657	2.603528209	2.571364947	2.966220034
1552914_a_at	6.664744236	6.587684038	5.706676154	6.530060296	6.67524304	6.415859364	6.251337936	5.879854872	6.507101988	6.304933794	6.550655931	5.839191747	6.711802873	6.156760699	6.517594094	6.588157669	6.402449428	6.515175518	6.398136986	6.100531199	6.422974345	6.005500244	6.301711846	6.276400708	6.607675722	6.551956342	6.294185651	6.716266967	5.822971136	6.096100764	6.202031357	5.825020905	6.441848119	6.101821913	6.692469504	6.102668938	6.640855467	6.162394666	6.42387901	6.112000642	6.092884177	6.445409802	6.400793641	5.739565891	6.172733623	6.426549015	6.607621817	6.345295994	6.606219474
1552915_at	3.283406031	3.395255249	3.044216562	3.32882099	3.18965937	3.240378308	3.241175034	3.14134433	3.324168011	3.676126575	3.200735547	3.194909971	3.30889927	3.203375728	3.413297898	3.505254199	3.111434851	3.029223507	3.138791296	3.2297611	3.202202199	3.277888025	3.185777103	3.192224709	2.988741047	3.689720089	3.102918093	3.194909971	3.026841883	3.264639922	3.0942449	3.005398545	3.217195314	3.056405357	3.349352912	3.102918093	3.099268449	2.892288742	3.167248141	3.164410431	2.840441382	3.201747052	3.28809394	3.112328361	3.215022286	2.971205946	3.424901794	3.329508788	3.091140002
1552917_at	4.22124655	4.207213681	3.897494398	4.168155325	4.344223056	4.029886864	4.378602743	4.124339637	4.442042493	4.064575412	4.411680564	4.206332053	3.87027641	4.074397754	4.283478038	4.44407294	4.141512262	3.969875124	4.262416235	4.190919244	4.178476598	3.997753371	4.201906395	4.102889691	4.211336126	4.488163233	4.387425435	4.185136837	4.090115437	4.0537639	4.237302826	4.085468505	4.596733004	4.067234702	4.390833606	4.174708297	4.177108182	4.181140878	4.283097998	3.948472336	3.879194536	4.490072109	4.27387818	4.058256221	4.172435316	4.067234702	4.563183902	4.174410253	4.488397935
1552919_at	2.811262326	2.942727068	2.775155492	2.876835536	3.056704621	2.806259577	2.841155146	2.82465286	2.9190124	2.745615232	3.089642164	2.650151204	2.953534159	2.853768545	3.13557536	2.938900572	2.972111019	2.90536303	3.015413088	2.969621876	3.110932127	2.728425263	2.918670784	3.225585254	3.187901989	3.241479815	2.978955063	3.217279725	3.120748976	2.744886215	2.744886215	2.744142601	3.406987045	2.874915874	3.026170031	2.824070788	2.746727669	2.893379874	2.86041509	2.836787084	2.750211056	2.830296825	2.761177742	2.818368127	2.877273415	2.919669033	2.94726059	3.035074705	3.101361887
1552921_a_at	4.568489874	4.98201098	5.238718723	4.353490552	4.456438492	4.789744284	4.925348583	5.213622753	4.817116312	5.108968157	4.72433488	4.9776589	3.829989508	4.755787073	4.464362305	4.455936527	5.310556316	4.713717307	4.792207134	4.595126196	4.985536482	4.928341756	4.430617862	4.866525941	4.097677274	4.498706476	4.823263256	4.776490699	5.155400464	4.845532048	4.939567453	4.824728492	4.216425715	5.388760883	4.942844324	5.009223612	4.934326232	4.997996354	4.859930481	5.171072819	5.233985769	4.631545641	4.961694227	5.30207632	4.874658	4.976362241	4.668418753	4.743527502	4.620502481
1552922_at	3.018119948	3.033846403	2.938032776	3.045283562	3.030863539	2.906655343	3.036611473	2.762267671	3.050711322	3.217968293	3.19041063	3.196858619	3.245401323	2.778336529	3.130263174	3.219737917	3.026104493	3.251500785	3.044174751	3.175444972	3.159598617	2.95333114	3.211164271	3.066088806	3.18584587	3.328532549	3.057496892	2.926883847	3.034491618	3.047717695	3.001433418	2.964248307	3.141346766	2.976202126	3.157294825	3.015489135	3.134228474	3.089052485	3.024652659	3.003620984	2.919595042	3.069670023	2.878729564	3.024574241	3.038578507	3.097236033	3.052434732	3.167823165	3.189226589
1552923_a_at	4.555294335	4.534592591	4.271647091	4.946380555	4.885604875	4.549059445	4.289451296	4.3499273	4.670454878	4.581737265	4.223704733	4.453452063	4.524729995	4.237966615	4.371373792	4.413214817	4.441164365	4.494503754	4.439484184	4.08397967	4.573753261	4.379115928	4.259299464	4.654613677	4.600596169	4.378010791	4.253396946	4.480384288	4.332651164	4.532037702	4.209615553	4.48380552	4.6065821	4.206859172	4.432629708	4.511143426	4.556616614	4.415772027	4.584652501	4.527551405	4.130694608	4.744068775	4.427921708	4.300933621	4.524161758	4.233941189	4.391401643	4.192523629	4.471461563
1552924_a_at	4.565191067	4.608771168	4.059985658	4.726610252	4.831099675	4.573617908	4.774360992	4.533020982	4.797491929	4.702769521	4.581721151	4.379568399	4.506077333	4.322773024	4.439484184	4.539768594	4.527162593	4.150080712	4.445322226	4.617305572	4.706999274	4.776076619	4.185554308	4.622747957	5.00814115	4.771737447	4.655730087	5.204479796	4.411254826	4.282877438	4.716759888	4.117481092	4.970593303	3.873142194	4.78048174	4.352494687	4.890690536	4.434569822	4.607661156	4.340520479	4.489377651	4.641475177	5.063546298	4.48504582	4.504825027	4.268083193	4.737188769	4.845730597	4.566047299
1552925_at	3.801943566	3.838879431	3.623442207	4.187711139	3.743785299	3.818154157	3.820919232	3.755294171	4.063581615	3.722681706	4.023076735	3.934085	3.873470404	3.49280919	4.000887872	3.836993196	3.992716506	3.907611866	3.82778169	4.270813718	3.88746285	3.770993936	3.75596251	3.457508588	3.860336537	3.922221902	3.738111095	4.108944122	3.599629546	3.798706679	3.582767016	3.656206788	3.849653715	3.655698982	4.011529735	3.907373051	3.62133445	3.574149319	3.666146435	3.779572397	3.427564238	3.930707522	3.916562953	3.721093639	3.973034369	3.629059385	3.88746285	3.950955491	3.768635872
1552927_at	3.710621355	3.781213564	3.759169375	3.528951081	3.759582635	3.743772088	3.538681768	3.651420937	3.352707332	3.487186667	3.759582635	3.689350372	3.877991754	3.469719029	3.716543124	3.880094841	3.825841764	3.749782723	3.964830612	3.7301705	3.757812609	3.729954648	3.646690719	3.503291898	3.487496112	3.689720089	3.419282474	3.403124009	3.268354891	3.698115123	3.680443465	3.517580838	3.915984446	3.916605455	3.60719621	3.645174257	3.671321923	4.059147751	3.696157371	3.953162093	3.871728238	3.45468713	3.725969985	3.604804399	3.357376481	3.639340933	3.665415143	3.742863033	3.269148358
1552928_s_at	4.053184392	3.402671224	3.40196045	3.512187216	4.421559628	4.048040878	3.590205468	3.33127622	3.8268948	2.957853235	3.924016381	3.640663399	4.007150469	4.014728103	4.198507749	3.474675685	3.883332105	3.463008257	3.761816072	3.656385807	3.96187938	3.684798378	4.131339477	4.151145519	3.216250819	3.304424083	3.414960899	3.526248171	3.465978088	3.883332105	3.521667982	3.558890132	3.761797378	3.781186375	3.346345641	3.41697806	3.648282727	3.38428168	3.36158229	3.673745307	4.011985724	3.784980695	3.859718174	3.899094492	3.3702771	3.899126379	3.825063091	3.829162945	3.145575618
1552929_at	3.539709548	3.408975189	3.322937309	3.419851988	3.428302999	3.336537395	3.496439227	3.703399022	3.312133244	3.533709926	3.447256608	3.363855007	3.19518808	3.35614798	3.394199865	3.434741773	3.626385547	3.481329692	3.283954334	3.351723213	3.552614042	3.231858499	3.399952373	3.476640658	3.332161049	3.511698694	3.49452892	3.800284583	3.485790487	3.480973738	3.387701416	3.223458295	3.625044142	3.500037308	3.502435229	3.214777436	3.555992711	3.174298269	3.696891863	3.394673787	3.447013924	3.440876764	3.493584865	3.349352912	3.467768069	3.592843797	3.722840533	3.284096538	3.541541268
1552930_at	6.045787574	5.934765843	6.414418479	6.213931396	6.02342459	5.985785745	6.265394714	5.863035478	5.918904712	5.915554242	6.01074859	6.051138207	5.844156527	6.086979861	6.147966698	6.000225352	6.074190638	6.307913784	6.181624786	5.9390092	6.318394626	6.321999492	5.840370413	5.899010972	5.940554646	5.926467981	6.044231809	5.877969172	6.136226209	5.969674102	6.451980739	5.927113189	5.703644585	6.291879758	5.869887839	6.027979187	6.130843175	5.971026912	6.226578398	5.743027133	5.836293072	6.029222511	5.872717614	6.14552096	6.331316478	5.934383817	6.244523605	6.072000909	5.999250983
1552931_a_at	5.521739126	5.358474175	5.274896672	5.243406355	5.053803085	5.290481509	5.600923194	5.452692276	5.330371038	5.428020951	5.277666288	5.300327193	5.387429785	5.370052636	5.488609875	5.666728581	5.438908713	5.261309329	4.974651842	5.214132435	5.430965983	5.267383318	5.274793477	5.333014302	5.207218552	5.638984703	5.037706861	5.621995579	5.388670091	5.288078192	5.187038446	5.530358182	5.5090009	5.365155373	5.234917448	5.404522461	5.397948209	5.599016656	5.610510381	5.364173035	5.369112837	5.641606321	5.401659153	5.492259073	5.542954485	5.302546116	5.590972638	5.381117183	5.860331125
1552932_at	4.136486629	4.293915367	3.752761697	3.916008959	4.158523629	4.27237742	3.743308716	3.801943566	4.497422021	4.083427568	3.878017358	3.859710369	4.404311705	4.114475112	4.287747238	3.8696199	4.173004069	4.021672901	4.420281247	4.061107324	3.875966499	3.813022678	4.100499456	3.854362344	3.868593404	4.384961988	3.911271918	4.264893079	3.905546238	3.962501767	3.912993968	3.806335599	4.181790189	4.000595292	4.061632796	3.967982487	4.590369462	3.808080283	4.139808682	3.742045552	3.971255312	4.066186388	4.360608903	3.949012562	4.199604864	3.859710369	4.104622521	3.881319929	4.105079352
1552933_at	3.443010901	3.222770648	3.606481594	3.510069761	3.962421372	3.455236386	3.513687565	3.365074868	3.486511016	3.512018925	3.451799127	3.587620984	3.283554075	3.509183538	3.462205891	3.295155533	3.297369019	3.622155934	3.4877278	3.385907056	3.206393865	3.575468703	3.197857359	3.372812682	3.440984387	3.399555365	3.378624921	3.291602392	3.538241298	3.337698932	3.567825186	3.080557937	3.980651543	3.188553215	3.445512164	3.465399639	3.385907056	3.640956498	3.353083087	3.245969998	3.329150352	3.570626065	3.414439295	3.202439092	3.261811974	3.160941181	3.365000398	3.392113472	3.304259706
1552935_at	4.896520381	5.077228988	4.370657001	4.510462928	4.948615973	4.696442132	4.615568652	4.56883745	4.67884721	4.286141857	4.927761775	4.448783964	4.940081484	4.701285807	4.659313551	5.131931616	4.621712609	4.80831561	4.790068015	4.662645531	4.636214545	4.856277556	4.69654869	4.751174828	5.038308182	4.899044555	5.064591129	5.030573191	4.635728727	4.340891614	4.734599344	4.485486629	4.455076034	4.399004653	4.515374034	4.345364394	4.643169741	4.395415368	4.815980835	4.440111823	4.600286954	4.690409491	4.560905569	4.499277549	4.77984209	4.57195036	4.795119186	5.191809576	4.893742225
1552937_s_at	5.120512403	5.058189859	4.828636111	5.305374716	5.096666416	5.078302917	5.152341081	5.15594807	5.172473571	4.94734262	5.050477094	5.28113644	5.197733469	5.010894129	5.048377231	5.036694389	4.98312531	4.825929669	5.147909799	4.892733252	4.937337052	5.017611346	5.216897563	4.852649591	4.913650275	5.192877695	5.131869813	5.217873503	5.216155075	4.860448578	4.989340481	4.980630882	4.957718055	5.011126061	5.104449253	4.83424152	5.219180706	4.854854806	5.329994786	4.940417833	4.88414138	5.141321784	5.028935196	4.694998291	4.99900879	5.076234396	5.008947763	5.204150398	5.032219647
1552938_at	4.024624967	4.1465283	3.684351841	3.874369765	3.832916233	3.880589342	3.884087145	3.754728905	4.312447595	3.700814366	3.941897755	3.647052008	3.845206157	3.772151172	4.074466905	3.909958549	3.905299489	3.771897128	4.186228196	3.996995674	3.829688277	3.901955497	3.385570153	3.656780327	3.948554598	4.226996731	3.986169281	4.119161301	3.746610371	3.896289761	4.032455414	3.674357993	3.82924729	3.711816008	3.957357522	3.873860555	3.940868364	3.790420615	4.086974481	3.978097437	3.681030329	4.175118522	3.903459783	3.624789307	3.721397287	3.828589382	3.936926179	3.831397793	3.841697058
1552939_at	2.635912092	2.477237136	2.898420181	2.673760312	3.055080461	2.572809147	2.522353601	2.678547262	2.719875477	2.690010012	2.588412031	2.741146758	2.904495895	2.770406654	2.748052186	2.896391406	2.776185122	2.512173046	2.630424165	2.5642713	2.644213359	2.596561464	2.85349329	2.560906687	2.703295605	2.71955187	2.700276433	2.682915739	2.641400589	2.644669098	2.634697296	2.609860715	2.627965013	2.656854789	2.591481565	2.591109122	2.776158954	2.695786054	2.480092248	2.601764948	2.399711936	2.622451275	2.665361379	2.640873606	2.497031413	2.683479276	2.694259966	2.549761062	2.548720982
1552940_at	3.442647899	3.528315294	3.387582164	3.462426495	3.79261941	3.560580514	3.401130494	3.723157398	3.650663652	3.40816571	3.308704522	3.493395547	3.455875677	3.37510417	3.648319942	3.646577731	3.676959022	3.282519539	3.451335445	3.693121678	3.546761988	3.395632969	3.392582324	3.270779435	3.889357756	3.800805387	3.295853021	3.611256158	3.370574383	3.346007757	3.322940242	3.34433418	3.62990529	3.305509421	3.587850793	3.307669768	3.28405504	3.048177956	3.52479374	3.282519539	3.207293527	3.362129379	3.477036349	3.603034832	3.485525376	3.529542933	3.647742242	3.601075394	3.364986346
1552942_at	5.896871073	5.971586854	5.04169024	6.094190595	5.637909016	5.436234388	5.849101844	5.473458007	5.80813622	5.389967865	5.418807438	5.301232834	5.741737044	5.497373381	5.449537569	5.845087179	5.6090653	5.328793605	5.686286616	5.954503532	5.365516726	5.213887238	5.57514167	5.702831663	5.535817012	6.11596893	5.618484521	6.270523848	5.331985322	5.371579904	5.330666491	5.284403701	5.745697135	5.056516626	5.81777925	5.302747574	5.465418305	5.262461641	5.8464344	5.617780711	5.210433381	5.914348709	5.674468646	5.295668412	5.948561297	5.474902412	5.737109303	5.668324897	5.42019592
1552943_at	2.763202074	2.861765931	2.800676833	2.880475776	2.84996759	2.789390751	2.705488009	2.659603401	2.878382606	2.766013371	2.70263771	2.755664335	2.785688374	2.958979613	2.742728822	2.716400075	2.871770095	2.639015341	2.611711528	2.941027838	2.663808808	2.744722385	2.634839795	2.939950317	2.636276515	2.794094969	2.788475098	2.958589965	2.588513473	2.796504928	2.782693628	2.895040104	2.794482503	2.738127115	2.659603401	2.88673733	2.860733232	2.776817935	2.704128526	2.760640321	2.872183993	2.720599675	2.81262455	2.821814573	2.996534595	2.904895867	2.808260204	2.874900038	2.774956126
1552944_a_at	7.080649299	7.089849701	6.525974681	6.977961312	7.014866153	6.832625733	6.917157834	6.73508096	7.496429166	6.729156908	7.083506759	6.509466509	6.93014366	6.70672473	6.95129596	6.910138079	7.105161969	6.789911847	6.751610211	7.003002693	6.849292732	6.791938026	7.041179943	6.893814512	6.976602828	7.421804535	6.847720069	7.576727551	7.006476422	6.679380481	6.730978096	6.537369184	7.003817416	6.378606105	6.955014617	6.752211525	6.97043687	6.549900037	6.951702753	6.75038275	6.394046105	7.035906836	6.833683989	6.342394698	7.07451472	6.716401824	7.081080837	7.2863236	6.866590336
1552946_at	2.966948937	3.085744026	2.846561858	3.207808771	3.165491045	2.905908186	3.079526433	2.909087482	3.309398466	2.807902997	3.021741424	2.912497292	3.058841155	3.226246151	3.138821003	2.909005452	2.935374561	3.0543803	2.919422543	3.115465333	3.300866983	2.641808809	3.249042834	3.033438332	3.068196893	3.197960065	3.028874252	3.273187228	2.799323352	3.05448202	2.874396485	2.760463009	3.131757963	3.162559422	3.045728679	3.092585962	3.437227436	2.735430573	2.857610281	2.774610458	3.058235729	2.923839399	3.217184457	3.054494644	2.917256796	3.011491992	3.308621819	2.974851792	3.015174046
1552947_x_at	3.217709532	3.070328062	3.354660612	3.106858549	3.324235635	3.418247208	3.239468454	2.969278279	3.349352912	3.079590133	3.498160855	3.184864517	3.261231053	3.004843125	2.956913436	3.51734324	3.690036292	3.119578187	3.139224597	3.244854473	3.225178992	2.878712212	2.862056462	3.127900053	3.20820073	3.191176571	3.195141018	3.281709458	3.275303356	3.211911774	3.196425012	3.139224597	3.385316829	3.051478751	3.365973476	3.239770613	3.332406634	3.141139477	3.318119191	2.993218231	3.048775717	3.240781136	3.346883949	2.810694866	3.103399826	2.991200755	3.520815038	3.234415306	3.218122802
1552948_at	5.039983931	5.244746746	4.8948444	5.144268135	5.002140966	5.027927031	5.101895426	4.946910113	5.504878997	4.812500623	4.995698903	4.575637723	5.329944463	4.813199114	4.976446614	5.390921444	4.753372992	4.853422937	4.867668122	4.801060154	4.778106279	4.85640001	4.992023136	5.023660982	5.004987721	5.731827722	5.031738693	5.243527067	5.025642173	4.939688462	5.128941207	4.904942077	4.96324485	4.904942077	5.103833824	4.742171997	4.903977294	4.766481236	4.984017382	5.105690007	4.836941065	4.988793253	4.851932229	4.614964337	5.122322269	4.843845089	5.353721162	5.540900857	5.082998659
1552950_at	3.159077025	2.831137209	2.845617965	2.996326848	3.081010795	2.834721786	3.056224303	2.925919034	2.94993665	2.741046138	3.269394972	3.111292202	2.856638577	2.837361665	3.294262453	3.516368193	3.385134213	2.987133657	3.241999487	2.964924832	2.93736593	2.923791156	3.567461828	3.181663783	3.838115299	3.642794454	3.142626042	2.997486534	2.978449956	2.854135191	3.372912934	2.799605044	3.163249467	3.416793855	3.214420256	3.114513174	3.753685261	3.137072378	3.039290692	3.590707743	3.269654291	3.80733372	3.81198777	3.034490994	3.138728792	3.234090232	2.961385502	3.231042568	3.338316259
1552952_at	3.283619746	3.149292021	3.238260768	3.135871715	3.257468597	3.385457997	3.290360914	3.051118951	3.045203605	2.945339532	3.285513775	3.263385696	2.872673335	3.197170174	3.264503967	3.480870335	3.089773713	2.871951583	3.027381214	3.416800034	3.083439806	3.238523906	3.247119238	3.106523964	2.852702103	3.201620613	2.988987508	3.419744378	3.200311196	3.396160497	3.094734065	3.141299426	2.853304753	3.14685571	3.199145904	3.186639319	3.282706429	3.483206173	3.128185866	3.408647536	3.216109633	3.229502188	3.434098279	3.235317676	3.321876143	3.27444238	3.196232345	3.278209268	3.226585801
1552953_a_at	6.170005848	6.319665492	5.893314011	5.621304273	5.97406501	5.999297116	5.802591984	5.596594522	6.136125563	5.643688498	6.091822977	5.701690528	5.692101539	5.743027133	5.855211523	6.030714851	6.184573836	6.127047801	5.895346816	5.94770375	5.675610573	5.834690773	5.944254288	5.951522102	5.953546388	6.030502561	6.067040144	6.243358938	5.861533855	5.731449616	5.759960987	5.780345158	6.158651088	5.501754175	6.026758768	5.897574914	5.814150756	5.612675075	6.215215468	5.913325886	5.793716216	5.96159463	5.835098423	5.519588184	5.739473276	5.749957369	6.095550531	6.246306348	6.065713044
1552954_at	3.539614601	3.832416182	3.557949589	3.777564556	3.623466512	3.436126035	3.614035157	3.622821702	3.920670356	3.563679091	3.809931307	3.974297121	3.711269382	3.242192669	3.370155404	3.559538606	3.50207246	3.934085	3.591035869	3.692026704	3.361920584	3.469685496	3.79754819	3.408711318	3.859736612	3.985728248	3.499358134	3.577547786	3.447522789	3.376782502	3.647472029	3.325632948	3.589181065	5.604212189	3.916183324	3.346062773	3.596424312	3.670051171	3.73031713	3.317650558	3.497428199	3.517299771	3.611902747	3.612743572	3.576527301	3.38328096	3.511049951	3.647149262	3.873860555
1552955_at	5.459800474	5.904861236	5.569325297	5.758233535	5.874023023	5.598387315	5.464638196	5.654296515	5.719322428	5.68571519	5.588094437	5.604827337	5.906330227	5.625810657	5.656064382	5.448499886	5.96587356	5.801010383	5.777538015	5.757983788	5.513268913	5.632114973	5.717888559	5.372436288	5.543656931	5.39713973	5.594502882	5.775325442	5.263576517	5.413857119	5.452492519	5.508331028	5.555359689	5.320945882	5.459800474	5.463144836	5.777077924	5.104456185	5.514598484	5.658923249	5.416280089	5.845992952	5.591469179	5.50403589	5.780010577	5.414520618	5.520297106	5.608280386	5.516966994
1552957_at	3.172183533	3.174935709	3.371621244	3.060151536	3.386518134	3.071456933	2.998525569	3.245526508	3.139005678	2.944017737	3.2258169	3.194909971	3.461567193	3.123203147	3.019683288	3.202393005	3.052061502	3.246307644	3.130638936	3.385833155	3.033448104	3.349471281	3.303865921	2.947213512	3.057616278	3.296677786	3.085750428	3.380073284	3.102149313	3.209876306	3.1003956	3.073837012	2.934600971	2.959309221	2.902183462	3.22153267	3.120469955	3.1251162	2.908992947	3.12804632	2.969275357	2.755926789	3.093592724	2.973125567	3.128280635	2.921992664	3.430905054	2.985010559	3.634443431
1552960_at	4.777460697	5.075718435	4.51061866	4.85341958	5.036109957	4.737646621	4.795910087	4.92391198	4.952746349	4.847779725	5.08475547	4.562061528	5.386931897	4.842854147	5.224594712	5.011539088	4.824246143	4.863030426	4.926662986	5.048146987	4.786038806	4.64599735	4.789663786	4.835837374	5.079352532	5.334846723	4.772926393	5.159589719	4.721789692	4.351026145	4.734438203	4.61663822	5.26319709	4.532615929	5.029478018	4.622194504	5.248093627	4.480991726	4.735490542	4.629883529	4.512297095	5.044931906	4.63026168	4.709639937	4.715448691	4.667619113	5.073431361	5.080354399	4.812723561
1552961_at	4.237148679	4.10250604	3.849167562	4.196388576	4.379549279	4.207694607	3.929521569	4.237277317	4.592453128	3.915285074	3.994773002	3.868391939	4.645744624	4.147762986	4.586167174	4.727560013	4.392600901	3.831804314	3.908831583	4.243893506	4.263022919	3.792223488	4.323813322	3.918465319	4.248376992	4.202067446	4.420913089	4.278523907	4.286006941	4.03153407	3.877490056	3.934744985	4.292560224	3.893493341	4.220880902	3.812535598	4.141132138	4.231062293	4.225161641	3.928389639	4.228171046	4.039011925	4.000040231	4.074253512	4.264620253	4.19563555	4.165912986	4.485533063	4.064856193
1552964_at	5.81596266	5.543511861	5.480841779	5.710121417	5.451324447	5.223059011	5.297264093	5.426988883	5.477272991	5.343401986	5.503657345	5.427140754	5.578107099	5.127759318	5.282970331	5.612857535	5.333373943	5.705993419	5.523947588	5.467561677	5.388299118	5.504738942	5.805077541	5.374745356	5.425428656	5.959421939	5.409050667	6.108118762	5.197726616	5.401459403	5.334524505	5.433403277	5.75735826	5.340989521	5.706304674	5.414363919	5.841897717	5.323347363	5.628173233	5.345084802	5.457051691	5.499776146	5.201438916	5.087463016	5.325561082	5.260944189	5.364021765	5.412035438	5.635966315
1552965_a_at	4.133588628	4.56864895	3.839695815	4.505046921	4.338836652	4.255123662	4.318680631	4.099082347	4.789737548	4.314349836	4.390878885	3.969506807	4.262373446	4.380600584	4.576130919	4.427885595	4.468292961	4.168229738	4.243555485	4.347039338	4.244195493	4.068330031	4.35528555	4.029189278	4.342562523	4.524431663	4.260448257	4.72162091	3.924741768	3.906117831	4.080104614	4.304116411	4.572849621	4.004114739	3.84561464	3.878806172	4.072141641	3.94108303	4.338836652	3.878973931	4.004114739	4.438043421	4.301615686	4.263915933	4.308502753	4.499241858	4.256886408	4.423517761	4.332891719
1552967_at	4.877897122	4.875303704	4.879265182	4.778639763	4.951962	4.62961825	4.891698434	4.676493394	5.144364498	4.667474429	4.679795336	4.74397411	5.059990767	4.657739237	4.935159355	4.819728636	4.7924407	4.784100928	4.800506342	5.058218156	4.755861851	4.541503275	4.788172807	4.697500902	4.578579162	5.121057584	4.70630499	4.964002123	4.724118322	4.578216472	4.853752826	4.422143469	4.893527507	4.693502089	4.883739289	4.838585529	4.799467096	4.624488262	4.741872609	4.656076631	4.696116217	4.960458396	4.776185835	4.500873131	4.940988948	4.827361141	4.789135759	4.91893737	4.921907675
1552969_a_at	3.826830711	4.038371725	4.154012695	3.854238059	3.73672666	3.825168613	4.206069639	3.89280512	4.524563422	3.901075406	4.320034377	3.93340256	4.160416385	3.993997568	3.979969399	4.002812683	3.9605044	3.934085	3.665479122	3.810423455	3.830900036	3.812067123	3.716509469	4.062928615	3.970905298	3.690492463	3.986798006	4.055276227	4.352973213	4.510055723	4.053566431	4.285875977	3.953184764	4.501947704	4.102463727	4.612841118	3.701229848	4.677607729	4.14916861	3.954513944	4.164800914	4.345199576	4.1118971	4.304138163	4.169419738	4.209225854	3.717826492	3.875290673	3.868022027
1552970_s_at	3.555835285	3.169095334	3.679770645	3.441615419	3.161798609	3.398456401	3.115949079	3.843871819	3.190029777	3.448745548	3.64236826	3.459702134	3.293914914	3.575850267	3.592251963	3.267708098	3.129601814	3.385302697	3.433671706	3.290420238	3.308733855	3.313323475	3.610862499	3.351587327	3.203241003	3.030463312	3.127079596	3.393492182	3.77460132	3.764247334	3.744845182	3.647818188	3.391998401	3.811017438	3.448745548	3.951577176	3.351124667	3.997705234	3.608507906	3.389801095	3.772062816	3.380286276	3.555391557	4.003886699	3.379680597	3.431743872	3.499531322	3.437788962	3.815003857
1552971_at	3.341133043	3.4972626	3.437748069	3.684166157	3.428047525	3.407352803	3.417704151	3.310584799	3.599424331	3.279241429	3.167313212	3.311539565	3.687057769	3.324131141	3.476059394	3.560770624	3.615440171	3.529103534	3.315319483	3.291535931	3.221754061	3.369227897	3.21233528	3.255803008	3.133076448	3.409642007	3.504176026	3.378098632	3.344206088	3.33914724	3.028780934	3.273641351	3.781735061	3.20237978	3.29779274	3.413112434	3.272793227	2.850835346	3.221583233	3.266388754	3.300265706	3.368852781	3.09987385	3.300479091	3.303800695	3.396835956	3.550705218	3.513731792	3.542186673
1552972_at	2.627731079	2.792023666	2.497913557	2.439477167	2.604004393	2.646104275	2.442246943	2.439477167	2.675001555	2.582974221	2.607986403	2.565527302	2.569653642	2.428451244	2.592017393	2.636476399	2.49466141	2.622790136	2.794460379	2.691591498	2.626698536	2.691223143	2.487847442	2.509628389	2.663782022	2.570488586	2.69822734	2.614072371	2.539374757	2.519226253	2.606943534	2.488038551	2.764341337	2.629880763	2.684135861	2.592017393	2.636260675	2.583141983	2.47348722	2.688579975	2.417045759	2.622801142	2.63714339	2.426187712	2.542610197	2.528724168	2.614673291	2.591176303	2.410800043
1552973_at	4.483756457	4.382325471	4.555770015	4.34661131	4.663660412	4.329709001	4.522466585	4.092271547	4.244851456	4.398328364	4.444948035	4.035157322	4.853025814	4.304233053	4.270622367	4.430865269	4.575843063	3.975240486	4.579041909	4.285373102	4.403231179	4.3329683	4.224571537	4.453190515	4.149500721	4.558705662	4.370237348	4.572533803	4.150073121	4.140831595	4.139116048	4.084834095	4.583439485	3.993548002	4.178677053	4.40581664	4.393170552	4.053534792	4.437564947	3.995828711	4.002241904	4.115217164	4.300108412	3.990592023	4.523098732	4.258609706	4.353959836	4.501693041	4.49686765
1552974_at	2.742484946	2.571413385	2.572555603	2.712377128	2.764134866	2.537562025	2.543181604	2.57939255	2.456042292	2.477650459	2.674187926	2.488665868	2.623942191	2.579167728	2.859331552	2.722713475	2.599624751	2.531967033	2.41511395	2.440398812	2.473729837	2.484385291	2.587543713	2.567238884	2.588152635	2.608750867	2.557392791	2.660591557	2.605031365	2.56509012	2.594208511	2.435150301	2.666792264	2.500978433	2.803271172	2.574592738	2.604020902	2.610350165	2.519351087	2.540064561	2.772281474	2.659687572	2.583876553	2.41188159	2.689860825	2.924733037	2.662669101	2.653259368	2.70308518
1552975_x_at	2.801015771	2.782656921	2.952734428	3.100285503	2.79214631	2.763829681	3.03925055	3.046584234	2.758064068	2.789162118	3.166113614	2.701337941	2.950401663	2.894161346	2.939279133	2.730577481	2.863304192	2.83490517	2.742767459	2.904012637	2.882332752	2.80848896	2.741595657	2.678231583	2.777772815	3.069477551	2.980563926	2.976083057	2.674361189	2.711560888	2.838385474	2.738720817	3.05902811	2.94632501	2.962279403	2.586822988	3.034925651	2.822706143	2.828022675	2.775819865	3.009479244	3.089642164	2.870510498	3.005492038	2.722346342	2.896413948	2.67666005	2.642561788	2.869316945
1552976_at	6.398370785	6.430939298	5.736490352	6.126739202	6.351908826	6.215823372	6.347402268	5.919755724	6.730385384	6.278072872	6.268482917	6.234079202	6.439806947	6.138426199	6.121239052	6.408564398	6.374849664	6.052814311	5.985941797	6.246689301	6.277262087	6.133937098	6.427715216	6.102345899	6.220965532	6.784525922	6.064723232	6.790788758	6.144071508	6.118091584	5.972209074	5.810578057	6.274420677	5.740604166	6.250167208	6.206756175	6.218676363	5.765890259	6.276956077	5.794181194	5.895578722	6.320758448	6.142737231	6.071292346	6.315724839	6.108292849	6.368987216	6.38108213	6.309193452
1552977_a_at	7.373605652	7.676335716	7.8751027	8.129714345	7.913765363	7.200113486	7.896032586	7.699325207	7.247537432	7.386573434	7.650613759	7.646413368	7.920692793	8.123610517	7.717371987	7.7947461	7.590360187	7.963819207	7.836056279	7.554504083	7.621970924	8.112644552	7.593707588	7.821212067	7.076175465	7.563735842	7.882846418	6.878794132	7.980717997	8.202207636	7.845672566	7.754164986	7.312183518	8.093143949	7.493029175	7.603523761	7.481886522	7.640764719	7.717272754	7.536889941	7.702932623	7.522610296	7.776208927	7.702483815	7.64680944	7.825561229	7.472144557	7.83663554	7.392196259
1552978_a_at	6.391140663	6.520856418	7.301824785	6.373257352	6.727514903	6.63240191	6.811679363	7.307497012	6.894773287	6.66321176	6.858148923	7.142876125	6.747170267	6.9371229	6.782979795	6.825250252	6.717750069	6.997193727	7.128195755	6.741308096	6.64837958	6.634386536	6.852201372	6.974615042	6.827290938	6.606312908	6.551351841	6.419613214	7.119548526	7.359047235	7.269327313	7.460359512	6.51354678	7.363480228	6.965595798	7.5200291	6.950868821	7.687155502	7.085249905	7.170812228	6.988318608	6.955859451	6.976407474	7.22235486	6.657253119	7.15275785	7.02806139	6.582583581	6.567028978
1552979_at	2.840025859	3.074621803	2.883377195	3.105963877	3.16272817	2.818725006	3.011838408	2.961592179	3.058438622	2.766013371	2.84804004	2.93051281	2.853458041	2.681623093	3.108924048	2.716046237	3.015611721	2.915166394	3.024894053	3.072861455	2.890461794	2.850035554	2.936576299	2.705469951	2.923020758	2.959059016	2.747343279	2.91526425	2.855779815	2.697953171	2.724912367	2.703149022	2.991896908	2.982696535	2.883377195	2.874017206	2.923428087	2.691956271	2.698517278	3.012118254	2.790885442	3.157971083	2.869326807	2.842095932	2.874758192	3.139146989	2.991141949	3.031571514	3.028768394
1552980_at	3.804750852	3.958814681	3.359448423	3.904290551	3.795053147	3.790570019	3.718759218	3.468599816	3.895728161	3.633953155	3.683662753	3.804278021	3.929050245	3.447419772	3.795394409	3.962090998	4.019321005	3.536624161	3.767179411	3.912549361	3.692287075	3.612103504	3.924998625	3.695521939	3.604065838	3.843795884	3.63335751	3.563572593	3.768652839	3.51612799	3.637557044	3.995179763	3.743128557	3.695643347	3.802027524	3.677452567	3.723386541	3.418119699	4.030860374	3.633070555	3.641145913	3.605809963	3.759780556	3.450742713	3.441615419	3.565098342	3.773923378	3.542466634	3.644447194
1552982_a_at	3.790521108	3.757030846	3.605807169	3.621732191	3.602555668	3.453548527	3.662356492	3.517996776	3.975876655	3.376313683	3.687811293	3.466561912	3.627271068	3.238332755	3.664314711	3.880230649	3.392127028	3.592141157	3.616657706	3.641920406	3.558353471	3.456525767	3.638299359	3.509270241	3.694836932	3.62536779	3.446705373	3.780187482	3.627617566	3.467320135	3.290474823	3.293971318	4.167094065	3.560965023	4.01806912	3.465326638	3.465464458	3.163176008	3.731440236	3.251127377	3.309076457	3.739626228	3.642209333	3.304840119	3.746627103	3.385408108	3.898137262	3.460193924	3.773398729
1552985_at	3.896143126	4.023205439	3.835189923	4.418095402	3.845996347	3.987740833	4.334049858	3.941160383	4.231659837	4.336200087	3.912573211	4.011573954	4.151580205	3.63373138	4.019214806	3.806834221	4.031592517	3.631995603	4.102813492	3.778710914	4.061521977	4.130409117	4.190451998	4.306890953	3.929508838	4.405085173	3.900451811	4.299330377	4.224465762	4.159552391	4.061855658	4.017520621	4.072451287	3.942149335	4.213127829	4.051868439	3.948943809	3.930425541	4.030275332	4.134639604	3.909762413	4.13105251	3.97754992	3.791562813	4.010776093	4.006186674	4.051868439	4.054462192	4.134934798
1552986_at	4.175414981	4.596868324	4.624572633	4.356158212	4.961574806	4.634069529	3.935424873	4.12010281	4.237654413	4.492223462	4.826331451	4.237032402	4.554416794	4.31779678	4.441902384	4.69868347	4.688326635	4.627478248	4.303878397	4.315470442	4.710404095	4.619196849	4.471587932	4.143978622	4.401949596	4.500055506	4.657435092	4.486765416	4.701797645	4.146351799	4.168569825	4.241603405	4.201712644	4.488373366	4.102693708	4.887722887	4.523978024	4.626340084	4.341658751	4.004728188	4.341658751	4.50692596	4.515989302	4.577664783	4.446389081	4.424576801	4.221201064	4.346945121	4.445600013
1552987_a_at	2.437029609	2.443457208	2.695799159	2.555098893	2.580276833	2.481467448	2.500277826	2.590485118	2.663415895	2.520024508	2.576245863	2.540519313	2.842186711	2.625023736	2.335023042	2.60157565	2.616783794	2.474441951	2.642137083	2.743333343	2.429288243	2.571203374	2.487652925	2.506076211	2.599505075	2.855614729	2.878729564	2.624012809	2.259947051	2.545067982	2.570708808	2.609187313	2.803564767	2.444289075	2.685067084	2.514300615	2.950115015	2.550873993	2.461165931	2.332499699	2.493539966	2.522746029	2.687249734	2.369869503	2.487858077	2.554153112	2.545939708	2.655457445	2.729717422
1552988_at	2.766153577	2.75920417	2.635094002	2.771023981	2.732593186	2.569996949	2.614159458	2.811522782	2.695082955	2.964574314	2.590653055	2.838158176	2.879547942	2.656318239	2.636478446	2.704469301	2.640979656	2.498637814	2.746113106	2.76470622	2.928080975	2.735846763	2.726689827	2.858921227	2.694291587	2.588451343	2.741429485	2.53712638	2.807172149	2.682782632	2.934766069	2.898311121	2.747364129	2.669020918	2.769401138	2.775662347	2.462990721	2.855854226	2.872397343	2.641163125	2.913395081	2.788916881	2.603369459	2.851304493	2.538310409	2.864593168	2.694019388	2.373687416	2.875882609
1552990_at	3.807183877	3.875743685	3.679543365	3.959389375	3.937497223	3.912219975	3.703008194	3.668074559	3.886564187	3.518219757	3.836543613	3.631686713	3.876298153	3.497275229	3.771917148	3.90782407	3.849455074	3.68131826	3.647831481	3.601252325	3.926102861	3.547279361	3.658617949	3.302547095	3.408001864	3.849596543	3.751262241	3.644951149	3.592118124	3.493480235	3.640701994	3.521416445	4.165759665	3.336171912	3.727753444	3.566469786	3.803929387	3.544979383	3.690534286	3.534922914	3.52051086	3.801354657	3.804944047	3.506320843	3.932833317	3.486649155	3.467252802	3.705403418	3.565306332
1552991_at	4.237914554	4.497785018	4.532952974	4.442480948	4.413691856	4.280875886	4.404506281	4.222281333	4.542759506	4.326672539	4.474573078	4.432386854	4.13431269	4.390200571	4.749008771	4.386963532	4.383541014	4.504169076	4.333321457	4.359507786	4.39351298	4.248683493	4.156817222	4.183195415	4.43891917	4.74177922	4.709679168	4.373313854	4.321061664	4.432038334	4.385754057	4.367667096	4.440866811	4.041663243	4.7920941	4.349419859	4.723919493	4.283524487	4.376778594	4.313353763	4.558575191	4.56277027	4.374484738	4.295974876	4.290975982	4.286959306	4.47463347	4.530703532	4.398874873
1552993_at	3.116496912	3.142868594	2.999604156	3.026835438	3.267583472	3.007333964	3.158094731	2.9724802	3.399555365	2.995492068	3.253602997	3.07744271	3.032169253	2.895645337	3.35303329	3.131106123	3.372303061	2.995260834	3.079498321	3.098104917	3.002741629	2.937786127	2.932709083	3.064330081	3.055827562	3.216327252	2.931390764	3.260859763	2.953605329	2.912261329	2.891611475	2.86437305	3.071791818	2.857226276	3.135950463	2.961093303	3.149902576	3.001961656	3.022484423	2.911595671	2.935097394	3.125726618	2.877432879	3.022916375	3.068797425	3.057428455	2.969287311	2.945946279	3.165491045
1552995_at	6.233539189	6.140745677	6.124464274	6.262010367	6.52678775	6.191567786	5.965453467	5.91742299	6.438543135	5.937637233	6.392129569	5.935680901	6.197639323	5.696854221	6.163235298	6.192330653	6.239878359	6.055119042	6.131820888	6.121043849	5.869245491	5.748585411	6.171423418	5.971302659	6.199907863	6.148188643	6.197639323	6.278318454	5.880796851	5.914147717	5.823547713	5.581694657	6.25729496	5.591587444	6.549133415	6.055774398	5.975621179	5.667133699	6.076714296	5.688362215	5.804166597	6.081782544	6.149097145	5.776593049	6.053161965	6.016613975	6.024375583	6.09630195	6.298957933
1552997_a_at	5.042369941	5.359927757	4.729748144	5.085992438	4.98015256	4.725439182	5.086871715	4.914636804	4.838741875	4.981273298	5.284030235	5.119380358	5.311603207	4.833648479	5.126536068	5.365147329	5.032181968	5.154076309	5.01738611	4.905119183	5.124513681	5.073723384	4.964629374	4.992681947	5.019138612	5.245143035	5.090868949	5.104301122	4.663719546	4.698605342	4.790706803	4.791196774	5.532393377	4.954659352	5.601407339	5.036520615	5.148716685	4.915168352	5.121879291	4.722369807	4.905738437	5.239410664	5.086732862	4.581994447	5.019986628	4.967779421	5.063874614	5.138518912	5.187661442
1552998_at	3.892896198	4.306657175	3.910752584	4.155926079	4.018586361	3.816171615	3.861192252	3.734311814	4.144471626	4.115866253	3.742623437	3.668520011	3.70510904	3.817631086	3.995594044	3.606906957	3.896030235	3.711689625	3.798404939	4.061108813	3.772942612	3.739454187	3.85808291	3.49800399	3.687006724	4.171691069	3.527993604	4.347529436	3.768652839	3.860365871	3.689402429	3.511632364	4.145262997	3.782973761	4.062971422	3.714021881	3.811443015	3.58944608	3.924764739	3.689720089	3.521887987	3.799620978	3.730398069	3.764086517	3.700157596	3.862317957	3.782098944	3.290745363	3.866453248
1552999_a_at	3.488039759	3.904777173	3.161616277	3.775818745	3.60325095	3.309643153	3.501092408	3.378304104	4.039032849	3.011393012	3.765309252	3.277376858	3.143736505	3.119228657	3.676830306	3.52006241	3.547280561	3.297809409	3.590906474	3.210075456	3.389792196	3.473741155	3.540747147	3.226158881	3.412347187	3.923494404	3.418831246	4.03388287	3.339613384	3.388195043	3.329901508	3.03595183	3.736186436	3.135656088	3.442719247	3.376201458	3.270104826	3.085589954	3.262493067	3.3988513	3.124080671	3.331745031	3.493584865	3.024680817	3.690678639	3.635268353	3.453313162	3.430657059	3.587535792
1553002_at	3.842697566	3.26486753	3.502829039	3.877948761	3.881415522	3.824340038	3.835688954	3.885654792	3.585650733	3.699338268	3.681832636	3.678031198	4.13170368	3.537843102	4.088031229	3.702749623	3.792305849	3.563425222	3.587354061	4.095902689	3.736403914	3.810319645	4.076852328	4.033058159	3.721197199	3.781883022	3.754801604	3.985128075	3.696487121	3.484109152	3.576332545	3.576332545	3.736014393	3.470138087	3.827438552	3.724391887	3.709454211	3.476451853	3.498238475	3.669029958	3.728056117	3.755062468	3.694930544	3.543486502	3.75611899	3.921089203	3.805926096	3.899561203	3.869206327
1553003_at	4.203146251	4.186578903	4.086472685	4.187275839	4.2473425	4.08014536	3.993331619	4.060249338	4.389045601	3.935200687	4.240846336	4.193488801	3.982007104	4.270419512	4.241871294	4.403169586	4.104118889	4.234186953	3.977489872	4.07909448	4.104240671	4.204804455	3.874845758	3.979836244	4.044714719	4.275966998	4.195175013	4.208998109	4.277105439	3.993714564	3.95019282	3.819988858	4.103013794	3.895608776	4.260902614	4.061856525	4.094439378	3.826686208	4.076522318	4.109898563	4.155557163	4.369396935	4.178930775	3.863395799	4.037524755	3.779120995	4.097963644	3.875188077	4.335317082
1553004_at	3.603674692	3.5064262	3.330289233	3.444697251	3.226934796	3.447974018	3.364268075	3.395896944	3.716078505	3.365870471	3.231702798	3.372336195	3.448083016	3.235258519	3.531361801	3.569123833	3.706007464	3.37916222	3.506439909	3.40116687	3.398305682	3.342127991	3.228874182	3.247287916	3.339249792	3.917070227	3.389645187	3.572893876	3.36539848	3.226681671	3.372336195	3.313873992	4.02598211	3.257481672	3.666048512	3.294180348	3.464036612	3.315677236	3.511449305	3.241088349	3.194026402	3.588624279	3.464739115	3.397595014	3.20270794	3.447276784	3.399962025	3.509122057	3.424931995
1553006_at	3.951620402	3.761130548	3.712019189	3.760956618	4.055977411	3.887651166	3.589765777	3.673481197	3.851613557	3.916577006	3.802383894	3.773225596	4.119888017	3.61795407	3.876681865	4.126463985	3.523979285	3.70510904	3.613944824	3.633542785	3.723652724	3.807601683	3.703490325	3.603949713	3.777220481	4.055965613	3.580694426	4.029580393	3.468218507	3.665908831	3.678966196	3.646894935	4.211533994	3.665168533	4.262806987	3.551478946	4.356627832	3.754118008	4.027982032	3.686025857	3.794637351	3.907826635	3.664168082	3.695453302	3.721209251	3.761477091	3.841847111	3.816893164	4.074861109
1553007_a_at	4.076122392	4.101291271	3.949023984	4.145915756	4.518902507	3.969873553	3.925454932	3.776376152	4.421682835	3.98160367	4.151716207	4.042146451	3.841027777	3.884922862	4.522560555	3.782944126	4.148683415	3.664050494	3.841342398	3.96501473	3.903794275	3.922708846	3.789934224	3.758842893	3.900436649	4.26664566	3.973642963	4.143699247	3.741438701	3.805011448	3.714486303	3.655808614	3.85094	4.061982403	4.270583702	3.826787089	4.127123311	4.08572325	3.878739285	4.297620143	4.089887828	3.614627523	3.895635749	3.899416291	3.953761894	3.934845566	4.061626345	3.844915607	3.980751727
1553009_s_at	4.358341839	4.341032599	4.249271328	4.610534382	4.338044654	4.587888381	4.673242159	4.303261139	4.872850726	4.306946844	4.351852878	4.476351006	4.350462695	4.138224829	4.503930977	4.609521682	4.260856858	4.112337633	4.374968201	4.739813447	4.323104055	4.282017942	4.620864086	4.199353802	4.476837772	4.470995864	4.04081875	4.543369213	4.200282891	4.052759297	4.249115407	4.419664103	4.443896104	4.308204962	4.487097093	4.247553258	4.670200835	4.382435837	4.396312971	4.10490783	4.145310338	4.349505275	4.033776411	4.351538251	4.42754909	4.3507211	4.365906527	4.249799325	4.175855842
1553011_at	5.321936219	4.998096232	4.952664481	5.236581538	5.187213044	4.922364336	5.033236978	5.246286735	5.079719795	5.056849921	5.14969643	4.92948434	5.000043188	5.033564024	5.136666358	5.387429785	5.101759123	5.131731584	5.281407567	5.327131703	4.979922933	5.166889574	5.179292104	5.273232525	5.031671406	5.195632916	5.030246457	5.610092424	5.176262591	5.372393717	4.728450357	4.814131935	5.28691529	5.228018057	5.486488748	4.88997223	5.210573987	5.177272014	5.389340544	4.790068015	5.205422355	5.374376596	5.147994163	5.166047003	5.238836794	5.037312306	5.431630361	5.207895833	5.361155032
1553013_at	5.348758786	5.590959222	4.811697521	5.319485027	5.32742139	5.207424084	5.221425732	4.912249883	5.59397112	5.062749116	5.500195543	4.96775359	5.23238163	4.891890098	5.145788625	4.819751447	5.24814052	5.19930439	5.022440225	5.142394492	5.159281601	4.880492038	5.038622956	4.897971205	5.045569116	5.230768853	4.79774673	5.4635505	4.879249998	4.871545447	5.008116071	4.81818481	5.3026172	4.971591663	5.206179754	4.871438539	5.164024199	4.882134425	5.109508109	4.777634675	5.003027651	5.243457352	5.098600398	4.966229598	5.055084074	4.689648546	5.394909784	5.085601508	5.017955943
1553015_a_at	7.31138678	7.284967918	6.652227689	7.146560312	7.142565805	7.265551862	7.329039045	6.855297167	7.499898314	7.172888093	7.098021594	6.815135891	7.360169886	6.858203117	7.414487516	7.278685254	7.095710216	7.189951029	7.136650083	6.972289723	7.000369932	7.035603623	7.500882707	6.861188478	7.369206262	7.286131506	7.044104266	7.477747133	6.978052563	7.027642908	6.944521993	6.924897663	7.553816983	6.929415676	7.20942986	6.863377801	7.17528823	6.702355583	7.305278894	7.052992887	6.903749454	7.197676011	7.13056514	7.084536157	7.213305482	7.093279278	7.452800322	7.157292038	7.133490257
1553016_at	4.774826685	4.81423969	4.575959978	4.655344667	4.647678	4.671260881	4.595719072	4.400088254	4.880557537	4.614726792	4.527049165	4.44086727	4.605278533	4.141231761	4.737786598	4.67362542	4.316770137	4.816800308	4.478133599	4.547560255	4.819337485	4.174500995	4.840447584	4.142044805	4.616139964	4.794963465	4.185945108	4.865479596	4.17555567	4.268071776	4.287342681	4.197063395	4.307162517	4.324746256	4.965872869	4.369560456	4.583206436	3.984710538	4.295482797	4.318584933	4.36774679	4.975321733	4.513905352	4.231728155	4.408999589	4.503400375	4.922366937	4.451121907	4.443541473
1553019_at	6.08383331	6.423734505	6.131565149	6.266968276	6.337510674	6.333073824	6.307770671	6.079761552	6.417094064	6.149726008	6.377524518	6.091199833	6.157671472	6.074007479	6.180647318	6.153545896	6.562847242	5.917230053	6.175414345	6.373846384	6.241668999	6.109389168	6.104312522	6.440807525	6.210843003	6.725421536	6.046411261	6.512194702	6.058042128	6.017323245	6.216688807	5.786162375	6.338205139	5.940408412	6.149474226	5.99259767	6.157913024	6.058140963	6.262980127	6.110789388	5.924965714	6.118827192	6.143370079	6.233119023	6.275319241	6.016431854	6.300758661	6.267485908	6.284145526
1553020_at	3.812147202	3.522209384	3.548445784	3.750417661	3.502130793	3.948247359	3.611886251	3.403112315	3.852821047	3.860903148	3.445865548	3.814477382	4.092209769	3.872044482	3.829097445	3.760953569	3.415641142	3.638937601	3.809521215	3.720993415	3.642435666	3.689631501	3.567337623	3.47968463	3.615829037	3.848862783	3.716758553	4.235769745	3.65805464	3.664521319	3.697228308	3.698655595	3.655617047	3.604408579	3.636995536	3.574370378	3.813637947	3.528501997	3.782695622	3.688793777	3.465247954	3.779688677	3.455564282	3.506551902	3.677654056	3.769682138	3.776864651	3.577133032	3.869173794
1553021_s_at	4.919294444	5.026801459	5.311746235	5.20667563	5.153966356	5.047694355	5.188617678	5.022473627	5.402608995	5.217052355	5.141163671	5.041756495	5.241799027	4.957280729	5.006216744	4.930056853	5.168447066	5.255843133	5.102817588	5.227740838	5.065755616	5.027050153	5.078439426	4.868109009	4.886699734	5.345859777	5.193375297	5.119094618	5.156126589	5.118438493	5.052698172	5.272473304	4.881979153	4.829883731	5.291946119	5.051044071	5.359285766	5.040246094	5.229127959	4.956121428	5.053005845	4.955306559	5.045544528	4.987461593	5.118622554	5.005309433	5.140919068	5.055227235	5.061094353
1553022_at	2.846906686	2.794400617	2.689009708	2.689411103	2.650058467	2.516121979	2.916576527	2.910300362	2.844475453	2.763551132	2.802272531	2.773416825	2.649636209	2.741689675	2.800249187	2.588489638	2.699939442	3.009638651	2.748052186	2.807100617	2.64527125	2.922484756	3.064214332	2.666140038	2.771402071	3.006382798	2.931243541	2.850393022	2.691631957	2.635752342	2.629226803	2.932790761	2.737126777	2.540502592	2.891419302	2.680434804	2.816761609	2.833165282	2.834494368	2.774683501	2.892480833	2.880163125	2.601866748	2.662622199	2.594933659	2.757737805	3.108358291	2.790386681	2.953303809
1553023_a_at	4.197972556	4.293915367	3.727527624	4.092180245	4.497393159	3.994903213	3.987170594	3.908594822	4.305759361	3.876329687	4.363707099	4.068229274	4.328508661	3.879387871	4.212178197	4.124092524	4.234964205	3.731499204	4.049301464	4.094518785	4.118203474	3.883064606	4.191369768	4.054073006	3.987834838	4.122871493	4.096888168	4.373079121	3.964486313	3.752084741	4.022110241	3.705048001	4.683464944	3.688384679	4.4433943	3.759891151	4.184483258	4.045918608	4.060545278	3.738062993	3.778223201	4.104608033	4.118094582	3.967892994	4.049245637	4.063766363	4.240803946	3.907254508	4.14237291
1553024_at	2.88021978	2.746180383	2.755031386	2.717387858	3.092531962	2.785797749	2.982219092	2.495095773	3.142897222	2.852853879	2.730037313	2.742506834	2.815710081	2.781210903	2.957337113	2.878729564	2.783936353	2.761738188	2.624884051	2.649447112	2.846101744	2.682039018	2.687025457	2.947973591	2.755621808	2.932445921	2.94443551	2.821632272	2.881154815	2.659902612	2.803681575	2.541557305	3.088144109	2.701340131	2.947973591	2.592354463	2.950077079	2.614308131	2.911218942	2.756408355	2.558388588	2.97168527	2.798311507	2.836348414	2.565330993	2.638456453	2.734901357	2.802016091	2.860280542
1553025_at	3.330423994	3.162586885	3.003467439	3.575160576	3.219848583	3.188852972	3.182232224	3.216020198	3.42710392	3.117654605	3.078584271	3.143573913	3.223054049	3.110300572	3.273903164	3.34337833	3.069286561	2.92775473	3.076990239	3.314339253	3.322848279	3.189421413	3.094467746	3.181663783	3.222053063	3.626039178	3.209709524	3.441433175	3.102175648	3.051185808	2.948429512	3.184720545	3.361201708	2.900041424	3.174088154	2.973096233	3.125952718	2.94765435	3.162754443	2.99355363	3.100754675	3.238075757	3.302452073	3.18364384	3.207102638	3.258068686	3.131045975	3.198941429	3.320321879
1553027_a_at	3.762390922	3.905352394	3.589150686	4.055320045	3.838547661	3.674696949	3.683003812	3.63726774	3.644687741	3.495902142	3.499900069	3.690633398	3.66474952	3.642798579	3.860708621	3.743307312	3.867344618	3.781013873	3.567027075	3.622982042	3.873627884	3.773607831	3.654372353	3.387411473	3.292170583	3.739391788	3.320690537	3.760038086	3.412304384	3.564508516	3.647472029	3.475964965	3.719380698	3.468868521	3.675256167	3.323684269	3.879789187	3.454913628	3.904300724	3.208600796	3.521381451	3.564545725	3.661766302	3.497537605	3.81914581	3.791984077	3.530649796	3.47920427	3.675380593
1553028_at	4.115373117	4.154051549	3.885993175	3.731243546	4.088915825	4.154790029	3.98102298	4.055523742	4.985160986	3.873270749	4.182724793	4.041088219	4.281145188	4.10326515	4.155808364	4.364833132	4.079377431	3.890453873	4.07907946	3.889885355	4.038612629	4.009579206	4.017791194	3.947498562	4.13683364	4.19313537	4.263148057	4.599420095	3.693201139	4.012201587	3.884407553	3.733656061	4.038189358	3.816176908	4.598615072	3.873925438	3.987842621	3.662995548	4.16188969	4.080853152	3.987688585	3.961581617	4.046607738	3.73014245	4.095172074	4.13683364	4.250212518	4.526046549	3.989178101
1553030_a_at	5.154310666	4.960234619	5.025012883	5.126547872	5.095660902	4.974838063	5.150615437	4.767201147	5.244941067	4.80163351	5.004444149	4.814106641	5.081106422	4.875451311	5.111556041	5.072297769	5.114033603	5.02619202	4.867428781	5.004471703	5.077828682	4.783306648	4.656370763	5.001785565	5.016761421	5.295205484	4.973422301	5.105669463	5.087901991	4.986504383	4.669503438	4.776555533	4.988025745	5.11709639	4.822512565	4.702976254	4.778882248	4.989928141	4.89754886	4.949024435	4.941368957	4.82960293	4.90126722	4.759362965	5.032172998	4.574189199	4.949028956	5.24145469	4.957280729
1553031_at	4.488049299	4.385516385	4.293068073	4.150274634	4.264522685	4.31515652	4.159462696	3.988103811	4.463606964	3.988576246	4.16873378	4.091110542	4.284865917	3.945838518	4.329395474	4.290768586	4.158350862	4.097978212	4.156452245	4.434295993	4.230319422	4.078538103	4.626473178	3.842209289	4.330450023	4.604548781	4.400416242	4.07694854	4.035074496	4.254805781	3.826024899	3.979921629	4.710291453	3.805687694	4.592793169	4.037083396	4.437373977	4.028020875	4.101512972	4.192741802	3.989822528	3.929109824	4.030668648	4.118652581	4.130835062	4.050286406	4.156900036	4.051835027	4.04568204
1553032_at	3.313469706	3.238171123	2.90762816	3.287282678	3.491800497	3.393283061	3.404720205	3.287957459	3.624139305	3.315756947	3.517049303	3.332019923	3.051179719	3.059072672	3.486208524	3.086255647	3.329519586	3.275416102	3.18195102	3.404514772	3.115479661	3.120465457	3.114251738	3.417768295	3.169391599	3.443485514	3.153061202	3.389806543	3.347827892	3.220562946	3.274091425	3.095333061	3.502495444	2.909082161	3.458742912	3.114474504	3.339344298	2.903841793	3.213006804	3.264922363	3.317613386	3.385539953	3.261114606	2.886009248	3.541771925	3.169391599	3.470901414	3.368217543	3.211528235
1553033_at	3.503946262	3.805450176	3.246646051	3.528449082	3.478629568	3.459531291	3.257125546	3.291816543	3.901085629	3.46916752	3.523108803	3.381314056	3.445928436	3.406329146	3.02197054	3.36131943	3.396862866	3.567877671	3.331710448	3.653821141	3.303263439	3.345065686	3.118079229	3.224911624	3.098438687	3.481787077	3.381314056	3.880260817	3.532469196	3.359170382	3.357295156	3.280590377	3.53315233	3.294603632	3.467320135	3.62983603	3.71305537	3.478580341	3.363133323	3.19764564	3.280838855	3.300347092	3.779508477	3.235135456	3.429070751	3.289703246	3.604250531	3.195826894	3.381071461
1553034_at	4.486300987	4.468660953	4.549893313	4.434147524	3.953222658	4.405943867	4.907127969	4.074848746	4.158660593	4.26599778	4.425350822	4.877096497	4.633786787	4.170201261	4.238029767	4.189635031	4.478467698	4.385363137	4.339617435	4.198629705	4.12202535	3.879313754	4.182359648	4.09723811	3.893019443	4.25411754	4.28079961	4.354494467	4.577016422	4.460461865	4.295900429	4.084260717	4.225454541	4.007582405	4.238545967	3.976966439	4.264405248	4.382435837	4.468997775	4.066936983	4.315709458	4.024515969	4.391968934	4.222085406	4.424432313	4.260463612	3.830900036	4.374019287	4.28096754
1553036_at	3.447650314	3.313494021	3.267360751	3.190403416	3.169689383	3.298435728	3.344055611	3.199789212	3.179531475	3.21674791	3.021968703	3.193896161	3.572602348	2.97946952	3.08649717	3.118501666	3.236978073	3.41295091	3.157667047	3.155484897	3.161618727	3.285193303	3.433377218	3.279820596	3.236419172	3.385389336	3.060282293	3.439741273	3.107443275	3.326167125	3.29345269	3.079130973	3.5625374	3.523973589	3.58172	3.3376929	3.340340334	3.311104703	3.45616547	3.090354701	3.048775717	3.198473337	3.333020399	3.092647596	3.492046005	3.109625074	3.239816573	3.446655666	3.45596195
1553037_a_at	4.400466652	4.407435549	4.202410638	4.536805449	4.740471476	4.539141199	4.525895746	4.197215639	4.301647321	4.35895058	4.470179232	4.336019671	3.965493177	4.276101635	4.428815283	4.434598171	4.453974834	4.421047637	4.300763303	4.151421407	4.527396929	4.10804293	4.012201587	4.251991567	4.201807945	4.499002297	4.344304097	4.831543422	4.522133524	4.233127105	4.345417115	4.243901375	4.60200059	3.884509687	4.440387577	4.325143281	4.417446177	4.024168788	4.326360956	4.084710831	4.169539653	4.530272368	4.353619597	4.085988153	4.307810711	4.115684119	4.372379274	4.49196236	4.282742376
1553039_a_at	7.195801893	7.293842119	6.599287567	7.218894027	7.132564254	6.978486388	7.146706618	6.679449558	7.410525253	6.983442976	7.176966648	6.817811699	7.564427983	6.890864835	7.066882243	7.286200996	7.353967601	6.903839163	7.093750173	7.268843474	7.053429847	6.648304201	7.304032678	6.827360226	7.100635467	7.49173793	7.056724705	7.74012838	6.934463321	6.695362776	6.921636772	6.521669254	7.37526973	6.502088813	7.572291019	6.693794754	7.255879869	6.576922803	7.109133525	6.811387731	6.69608102	7.148147578	7.071723388	6.686131723	7.125486637	6.835603963	7.475850768	7.347166867	7.200097958
1553041_at	6.153689937	5.97140959	5.461236466	6.193422148	5.791085593	5.548552677	5.553632858	5.457759921	5.626735296	5.659402223	6.290448608	5.788623416	6.045191304	5.666704553	6.113562338	5.95092951	5.716963874	5.539289419	5.682318203	5.788264339	5.702386725	5.964684085	5.793475059	5.769196177	6.120473752	6.061960759	5.795077374	5.75310696	5.591168082	5.633455577	5.450406279	5.745607306	6.39720549	5.698605638	6.004264911	5.624419943	6.106969118	5.406590581	6.02248845	5.299063187	5.794276439	6.155186635	5.60210935	5.369739479	5.551847963	5.70538184	6.278927139	5.908412675	5.747486452
1553042_a_at	6.284393457	6.04580623	5.771099422	5.87074346	6.10005264	5.817808976	6.012373349	6.044063906	6.426646557	5.944639866	6.478442909	5.935680901	6.603362206	6.02648577	6.081237905	6.119134617	6.546171647	6.301011147	6.251469519	6.28996931	5.789974953	6.067575476	6.383864004	6.334758953	5.807425178	6.37205488	6.219996347	6.570123508	6.006895092	6.194842551	5.671389496	6.249323304	6.367140268	5.766817799	6.135841313	6.014075102	6.142435473	5.935680901	6.203618282	5.996587176	6.079614273	6.169534994	6.22107916	6.029945735	6.418455961	6.022581336	6.165764783	6.180219294	6.087060284
1553043_a_at	9.297917746	9.031154864	10.19426675	9.697494485	9.307095633	9.234709875	9.329055895	9.021394177	8.655642071	8.79212187	9.386708851	9.17484751	9.450170897	9.541575491	9.390794894	9.535709379	9.435967728	9.978252218	9.647507743	9.237182087	9.693483809	10.01743549	9.397953519	9.952706036	9.340507837	9.418640234	10.04404505	8.712690427	9.639399192	9.743002673	9.375453788	9.557077238	8.88673882	9.571734365	9.19643527	9.431987733	9.098230338	9.246095606	9.330794913	8.488170652	9.187529724	9.265114078	9.42786804	9.528699579	9.523036818	9.237649397	8.570507211	9.557921144	9.872702616
1553044_at	4.703934577	5.43282645	4.618005485	4.974358832	4.886457983	4.760269705	4.823213059	4.464603077	5.204565603	4.922190326	4.664689996	4.435448339	5.157718917	4.615445368	5.101977396	4.268324797	5.075134316	4.708903061	4.519471557	4.745454896	4.602208704	4.572774952	4.567122618	4.750040606	4.435436121	4.810670965	4.707752072	4.995190635	4.666429518	4.651487879	4.676421956	4.469772577	4.526193738	4.362963692	4.480196178	4.690604946	5.100445034	4.39188231	4.827464902	4.670308967	4.810699345	4.58804338	4.718655579	4.30230338	4.51184592	4.45518143	4.553844807	4.602585613	4.805144503
1553045_at	4.822597066	4.686711975	4.278393359	4.689573373	4.88612905	4.573294637	4.735952624	4.229588793	4.761040115	4.552368042	4.617616328	4.334491021	4.635018121	4.625547294	4.651534126	4.621372701	4.713725846	4.635369455	4.537543862	4.568375534	4.360533348	4.231479728	4.499420129	4.44335868	4.709389703	4.921505984	4.541468275	4.816198895	4.426545552	4.389099639	4.38140959	4.56335314	4.838579566	4.339380016	4.854812351	4.448285429	4.443995066	4.449307605	4.603787501	4.682801902	4.394468735	4.596633105	4.576379278	4.288502872	4.733638187	4.427028111	4.58147717	4.707443686	4.567604591
1553046_s_at	7.741585797	7.573330176	7.200998274	7.562745393	7.6026137	7.401013824	7.380581188	7.322539086	7.692031561	7.701379541	7.468234243	7.134796335	7.643360262	7.281196086	7.490312204	7.660035884	7.261102564	7.375100983	7.388997097	7.480949752	7.397230982	7.296272064	7.628589588	7.446924211	7.645568955	7.591501906	7.386675217	7.974664922	7.383057128	7.136277143	7.227692098	7.3959032	7.929444237	7.13794798	7.514350506	7.438244877	7.69316216	6.9839026	7.589485641	7.237444558	7.265794671	7.508422801	7.379085401	7.061075611	7.363962165	7.32969663	7.562789804	7.572497954	7.536825822
1553047_at	6.555423691	6.355369574	6.317890656	6.409223193	6.726531641	6.216109357	6.34467872	6.046032646	6.870205935	6.250858635	6.510418333	5.962596399	6.519822653	6.308143441	6.412849743	6.509099732	6.404682617	6.457248506	6.313114896	6.518628733	6.39312022	6.387876045	6.511233422	6.30077498	6.757740747	6.771293715	6.228570054	6.809582872	6.285379944	6.143271122	6.24455773	5.966302454	6.785172939	6.042497272	6.689888506	6.310390823	6.490279615	5.826544306	6.422457774	6.39163271	6.029021188	6.612393274	6.344472601	6.443414161	6.524646521	6.010107331	6.681802459	6.54152247	6.546251118
1553048_a_at	5.563270994	5.463884927	5.635784102	5.465674401	5.391084187	5.641675582	5.692662091	5.586075256	5.287082397	5.392545379	5.375483808	5.513411024	5.223202208	5.628943472	5.716955819	5.484595667	5.377478641	5.527304219	5.449610062	5.072846326	5.610271227	5.742749862	5.521976185	5.571384501	5.379556518	5.501592292	5.518056971	5.575687897	5.591982854	5.679495965	5.66860062	5.5741316	5.508834222	5.725972604	5.855211523	5.610096826	5.593417278	6.014038529	5.519381996	5.682807845	5.662322184	5.539075325	5.375400986	5.638485462	5.400255118	5.650691823	5.711850687	5.426605502	5.446982607
1553051_s_at	4.707262609	4.717128743	4.170537459	4.562705018	4.587598393	4.683209688	4.592988042	4.449210581	4.978374828	4.56024023	4.804762396	4.531892137	4.99118241	4.622286834	4.648449556	4.863669442	4.731966	4.593198966	4.675890782	4.80302298	4.784581747	4.44645509	4.647770377	4.666955411	4.399949194	5.130042516	4.562035756	5.110538793	4.684395748	4.425117572	4.431673154	4.290284925	4.916861637	4.501343573	4.821775994	4.538044527	5.031248222	4.231676839	4.629333196	4.586998552	4.283377267	4.56335314	4.705082319	4.250091731	4.528366435	4.499929094	4.857755255	4.743510475	4.820721475
1553052_at	3.172709661	3.527368062	3.169685035	3.19842701	3.389485196	3.033731468	3.253232998	3.082428333	3.362037708	3.182044702	3.28826905	3.376514976	3.237733974	3.081799158	3.094706394	3.394831386	3.467320135	2.9880164	3.164210393	3.485716362	3.245269778	3.090626566	3.054379979	3.02165695	3.068001058	3.455819474	3.266784952	3.561988117	3.143791176	3.080966695	2.895767212	3.054207594	3.469158107	3.237944808	3.262689337	3.021070018	3.265321216	2.936464025	3.240010906	2.943424498	3.056644143	3.212202523	3.298062142	2.982913836	3.110656503	3.182044702	3.643751337	3.167036896	3.130541973
1553053_at	4.344740754	4.08822316	3.991065761	4.303316473	4.3186117	4.174333298	4.220358811	4.177928187	4.204451762	4.197121533	4.257461807	3.994393899	4.22756947	4.235118649	4.082663391	4.238815864	4.144429721	4.328175644	4.036605125	4.006168838	4.056479918	4.151178394	4.201906395	3.932815672	4.133668412	4.41389374	4.047600188	4.485119938	4.058264193	4.18445854	4.224956583	4.009332321	4.334579836	4.141079015	4.289997611	4.127449208	4.190919244	3.939306408	4.383515317	4.154487742	3.933623106	4.244703972	4.051387709	4.192288343	3.906899511	4.183252858	4.647709293	4.123106379	4.256430001
1553055_a_at	7.820114384	7.395931607	7.611266947	7.051824715	6.340523855	7.604525083	7.415521048	7.666236194	7.127166712	7.846023798	7.44621578	7.494780044	6.86026631	7.52910846	6.925762451	6.984610435	6.906095	6.617193134	7.022479141	7.312235234	6.895815629	7.156701231	6.938403194	7.17689514	6.814722177	6.529414339	6.480380091	7.174033545	8.299217167	7.790567068	8.000727453	8.214097625	7.323127428	8.004954567	7.571641617	8.097533727	7.010098414	7.918720959	7.176407518	7.798191705	8.039230081	7.6168431	7.1331162	8.119320645	7.316756777	7.29888174	7.179692342	7.127894954	7.497737451
1553057_at	4.554178365	4.602115356	4.328914971	4.553624528	4.58461034	4.364833132	4.256020222	4.103692956	4.691100585	4.372720244	4.585900984	4.577833822	4.279846544	4.367517255	4.453710017	4.415032924	4.663660412	4.565656436	4.21071718	4.762768778	4.342358782	4.18209626	4.140238152	4.403933174	4.441704077	4.588365982	4.32899715	4.602345795	4.162438113	4.124776176	4.456758086	4.350155957	4.670471262	4.025787027	4.555069758	4.089488187	4.653250882	4.073496901	4.470048223	4.345350596	4.218162898	4.620584676	4.322590125	4.123483661	4.242958151	4.50473184	4.445441889	4.558387584	4.648405416
1553058_at	4.529683538	4.462406652	4.187416442	4.360378182	4.272877373	4.405190856	4.346590506	4.267729952	4.366565441	4.229579783	4.355781377	4.045674748	4.555396527	4.225405098	4.328683406	4.364833132	4.408897797	4.38179239	4.316356669	4.237647851	4.543418218	4.209347059	4.213750166	4.200849959	4.424194506	4.513175498	4.522169056	4.431387354	4.406001065	4.011106657	4.342131886	3.715734313	4.451202802	4.138280896	4.256053766	4.063388034	4.497361785	4.220565661	4.365214423	4.506550898	4.236991421	4.504060544	4.074053438	4.064992451	4.193786223	4.058899245	4.514760886	4.238206724	4.387791789
1553059_at	4.042028315	4.325110739	3.537725959	4.164570422	4.13170368	3.998568865	3.817612808	3.804494423	4.195838203	3.780666918	4.209109882	3.782164655	4.159153738	3.809000974	4.100974728	4.217119542	3.876163877	3.715145559	3.903867762	3.855324264	3.716401526	3.812351574	3.798174824	3.763267009	4.230986914	4.012477779	3.894824705	4.11005664	3.87565324	3.694815888	3.917683508	3.546144214	4.081357595	3.590478429	3.973602485	3.862853936	3.793807875	3.680725268	3.947764217	3.950708659	3.759226342	4.01003899	3.970133345	3.963983104	4.369596804	3.681390506	4.056407127	4.064985893	4.087526617
1553060_at	6.648164538	6.482087179	6.373748348	6.794721518	6.566280372	6.259438579	6.50177117	6.369486819	6.638972106	6.467441997	6.554928515	6.17297923	6.317001583	6.454424969	6.862858987	6.908423252	6.337541735	6.59519143	6.5135807	6.403046965	6.432035933	6.439694271	6.751685512	6.465537705	6.435083395	6.832376772	6.191244045	6.518498137	6.29634054	6.32081691	6.27456463	6.611198721	6.773335477	6.289650249	6.682932897	6.539285965	6.889583099	6.308263282	6.573827529	6.377403099	6.206665962	6.327004684	6.473804537	6.496009672	6.639127639	6.278855108	6.220125884	6.431551925	6.633301376
1553061_at	4.150385304	4.102029415	3.935426174	4.161397412	4.479731856	4.264874082	3.981862264	4.161733916	4.831972794	4.030164578	3.986280678	3.979045499	3.840288665	3.871805884	4.262053418	4.269158786	4.314830967	3.949331261	4.085422847	3.99682536	4.20720143	4.050250562	4.286838202	4.149633787	4.074212518	4.556733747	4.201466518	5.067372941	4.211795384	4.02550782	4.12925817	4.039496883	4.153931094	3.967760852	4.450000803	4.110803075	4.190493442	3.945332927	4.161391753	3.832073821	3.887791721	4.2560455	4.305283443	3.692942108	4.506286422	3.849323595	4.532729686	4.109496639	4.27113508
1553062_at	4.998229812	5.000715953	4.985536482	5.308832622	5.046332215	4.959133707	4.936094951	5.140015032	4.644594392	5.025036578	4.909840332	5.141364672	4.812384503	4.856719818	5.165844492	4.853438914	4.8265494	4.931447782	4.555086474	4.9065233	5.019162647	5.054691901	4.88590999	4.888166328	4.809729776	5.380432197	4.436209481	5.160383193	4.774601782	4.844623265	4.926593642	4.787285885	5.326702928	4.678704314	4.804267274	4.890182704	4.988025745	4.531854746	5.056727192	4.422868349	4.83115951	5.144605596	5.060504853	4.976303839	4.988857339	4.594322312	4.836848979	4.970451078	5.25983235
1553063_at	5.845264742	6.158211348	5.44926893	5.760927581	5.720834319	5.793794627	5.637951473	5.291664598	6.15343068	5.235095202	5.792178715	5.766363246	5.966554259	5.747585783	5.681419366	5.77063839	5.970420773	5.518460189	5.712583767	5.9544195	5.688686064	5.272804839	5.43419942	5.661324673	5.320249125	6.28672936	5.738180468	6.244012068	5.52694684	5.48314185	5.320955994	5.192026211	5.558857606	5.534504523	5.664146664	5.686720922	5.551575475	5.295418165	5.71238459	5.714905481	5.327744716	5.724949146	5.821183255	5.174438408	5.681168495	5.336690312	5.810593831	5.405529164	5.865498774
1553064_at	4.75630301	5.021475136	4.61152191	4.324484114	4.663660412	4.704956033	4.757782626	4.340891614	5.13167457	4.397925959	4.518734024	4.370885935	4.821643075	4.37305691	4.689456317	4.727872433	5.206487634	4.29839611	4.69434873	4.800449695	4.718584158	4.370188217	4.742669777	4.538022601	4.698493419	5.143860899	4.756326071	4.994616061	4.457936884	4.588759577	4.235422959	4.577583138	5.040778046	4.166513612	4.626698624	4.537198095	4.6986723	4.17200281	4.996335263	4.550098209	4.306277374	4.787186768	4.589773883	4.270714591	4.822643342	4.506103179	5.029282014	5.324863521	4.902748758
1553066_at	4.550521566	4.861387162	4.543802432	4.700355703	4.978406971	4.813294335	4.899754787	4.693942682	5.281367538	4.397829906	4.913630923	4.495217618	5.293799094	4.488371018	4.711626628	5.260906467	4.769779891	4.732637861	4.710517281	5.05879374	4.789454092	4.653459354	4.522759655	4.533194159	4.652893173	4.972600568	4.906595324	5.077301014	4.598456189	4.575260448	4.338597413	4.846039738	5.073196705	4.340389989	4.745969847	4.412289263	4.537262885	4.32615502	5.064752058	4.693108878	4.468091689	4.680582199	4.934239324	4.690915554	4.77672546	4.750013415	4.882386485	4.894931678	4.901862613
1553067_a_at	5.235178918	5.170442537	5.10240631	5.225629462	5.30100967	5.261200596	5.226536881	4.905495682	5.473718341	5.091089557	5.220645607	5.35496485	5.596862755	5.18863482	5.240572896	5.255288781	5.195138425	5.202899753	5.195123178	5.44529592	4.968532682	5.174559728	5.252954958	5.169744781	5.259212828	5.569728557	5.237830977	5.148580512	5.083173764	4.811033195	5.096727461	4.886606241	5.370408329	5.193979487	5.4393294	5.073442951	5.131799127	5.131495239	5.393931619	5.226122206	5.280397869	5.365100446	5.305877435	5.004773556	5.385932012	5.0914547	5.354875955	5.665960216	5.060033755
1553069_at	3.762917723	3.985219843	3.344584696	3.689725359	3.974915104	3.658870009	3.734055701	3.499101885	3.916204096	3.705436442	3.491277805	3.911944664	3.989436979	3.50673385	3.788547259	3.794383447	4.190905381	3.633506847	3.724011529	3.741955056	3.846591485	3.488294048	3.296053895	3.630389062	3.703163143	3.861341602	3.296078606	4.439629729	3.708078872	3.576514723	3.570320994	3.455663691	3.644587869	3.228003492	4.13442165	3.85555495	3.813865481	3.289611163	3.713305516	3.347015849	3.388920156	3.528607837	3.757146379	3.340302747	3.895904138	3.624521271	3.629973224	3.431131742	3.815003857
1553070_a_at	3.907090406	3.814171146	3.6936562	3.920164491	3.999710575	3.953184764	3.975151609	3.699634862	3.673386465	3.968293042	3.712955496	3.858091112	3.983566382	3.610510427	3.897578549	4.105088945	3.768652839	3.86816071	3.88677228	4.110571832	3.889825999	3.90849594	4.081108512	3.699027877	3.488270415	3.955020214	3.71550389	4.062321397	3.601663598	3.846138603	3.634530524	3.843782372	3.746090445	3.511595053	3.787810236	3.538270259	4.190150944	3.757088108	3.77309542	3.835498186	3.617848542	4.04839792	3.872836497	3.570449376	3.932338354	3.771411318	3.959514948	3.568746121	3.846750932
1553071_a_at	4.425416346	4.721541877	4.295299195	4.536152679	4.701567205	4.690164318	4.667512668	4.388562068	5.079487713	4.393686441	4.579515217	4.460352252	4.974502889	4.518913042	4.34557037	4.492138075	4.988727765	4.806808445	4.512651985	4.717186496	4.534991281	4.372056931	4.4300488	4.244447291	4.808586607	4.853373288	4.263185925	5.037401597	4.174311197	4.392357561	4.466060192	4.105285876	4.871548901	4.148048803	4.666176857	4.214111345	4.269146495	4.441817533	4.599654193	4.488654928	4.356106597	4.672026623	4.572588523	4.369306829	4.457532738	4.502552234	4.762388415	4.91222198	4.550749917
1553072_at	4.34124657	4.601512748	4.214107382	4.523004667	4.114375409	4.537603885	4.309877804	4.632509126	4.599120601	4.315026065	4.490038059	4.268619272	4.166860993	4.362844967	4.899741099	4.443876741	4.685936567	4.534996207	4.509700715	4.145290771	4.378039674	4.083277081	4.455641928	4.468012661	4.531593947	4.602332511	4.468402755	4.543966279	4.327978307	4.194475272	4.154638852	4.217662126	4.600874295	4.433024557	4.40790105	4.294456128	4.206978849	4.326202147	4.354429074	4.165936807	4.632912785	4.593328008	4.362844967	4.179303064	4.217176742	4.311487549	4.412701301	4.488559877	4.355379204
1553074_at	3.889307152	4.044014424	3.519077483	4.093913535	3.525778472	3.790738327	3.784237844	3.5418182	3.765372736	3.564299838	3.959657641	3.726761614	4.12733343	3.751291634	3.80896622	4.104778065	3.712938741	3.412474608	3.768652839	3.647204553	3.594779662	3.567881935	3.948315503	3.508383474	3.805855196	4.439484184	3.573669374	4.045587983	3.637832968	3.515696309	3.69307803	3.772096822	4.308153578	3.632037463	3.95225801	3.619907776	3.994842643	3.520969013	3.983387196	3.705917444	3.838245534	3.868652464	3.851235546	3.609698835	3.895382465	3.839108399	3.995611255	3.953883611	3.892980622
1553075_a_at	2.742658209	2.74653078	2.674361189	2.592756617	2.717115192	2.556774877	2.765178655	2.588504255	2.694703492	2.571317823	2.713051909	2.563887171	2.767420719	2.745208683	2.852402011	2.688802433	2.722660458	2.699850639	2.68120935	2.885484616	2.478945041	2.621308977	2.666593831	2.74866367	2.588405599	2.746133385	2.772454737	2.765178655	2.942758564	2.632407278	2.502856267	2.738802313	2.784737169	2.542511476	2.616892406	2.646940645	2.72791867	2.691254072	2.860186849	2.818898289	2.789141276	2.628074408	2.715386868	2.716547472	2.549207232	2.718570803	2.628074408	2.654473526	2.66123383
1553076_at	3.471724657	3.451243475	3.551097091	3.398203878	3.424586346	3.338084891	3.421803001	3.704735788	3.301706258	3.514145856	3.653227274	3.337203094	3.264269418	3.303651059	3.521359675	3.600835923	3.625171924	3.597784415	3.584066234	3.59421655	3.592805657	3.47864567	3.556268577	3.342746325	3.265052515	3.668000447	3.531932441	3.722496548	3.269317683	3.333188162	3.397652912	3.333774487	3.800022451	3.413152529	3.292784424	3.41402862	3.396236102	3.66711867	3.444878053	3.609936822	3.364875269	3.483962031	3.402227481	3.463120892	3.459041032	3.416811859	3.718981938	3.233146783	3.318883202
1553077_at	3.730049008	3.692238288	3.42742003	3.652134595	3.563905662	3.980835114	3.741026254	3.473730494	3.757216885	3.566546197	4.10486341	3.585454001	3.910062188	3.80123216	3.897419959	3.750285013	3.701350287	3.410571977	3.755018072	3.812667991	3.772544881	3.720182102	3.755928632	3.791425202	3.857658052	4.10422427	3.755928632	3.790142403	3.733017069	3.456859455	3.613109926	3.664836879	3.910412789	3.698080241	3.878078903	3.516265001	3.935728992	3.821148204	3.814893905	3.557193309	3.427535054	3.718353163	3.730562806	3.779368087	3.777766833	3.611408186	3.86643426	3.838957954	3.826894076
1553078_at	3.868830587	3.768272538	3.912872052	3.786341493	4.341998908	3.788249757	3.797703359	3.675027282	4.141542282	3.678622637	3.8406526	3.982823459	4.070604964	3.662427806	4.279954464	3.503609432	3.862242325	3.92098472	3.702081151	3.774718303	3.855720122	3.699027877	3.627432503	3.760672075	3.522611905	4.135844084	3.543664986	3.898664712	3.537050469	3.70910258	3.472661581	3.395510692	3.97800485	3.707386957	3.988157089	3.738512173	4.081453295	3.626382463	3.821984867	3.440303256	3.525785578	3.95687951	3.722665616	3.950533243	3.716498034	3.718411459	3.557163661	3.558422026	3.768573753
1553079_at	4.313301083	3.992994486	3.985941608	3.813340355	4.004098975	3.657469047	4.009998005	3.739750709	4.053508283	3.520362122	3.823816172	3.742492945	3.886084786	3.817052874	3.793682311	4.046442535	4.360236612	3.885635025	3.969906716	3.771399193	3.787301008	3.985502438	3.943209237	4.066781111	4.155384241	4.233029012	3.592258122	4.058024771	4.020944268	3.776276583	3.793797535	3.595501486	4.268061033	3.940956029	4.012330163	3.559706557	4.054330503	3.653977995	4.002990413	3.765405304	3.564403102	3.918476758	3.818161529	3.879308358	3.693542519	4.081678723	4.051680131	4.040410019	4.178248938
1553080_at	2.985006577	2.928754233	2.933192451	3.141765308	3.130539873	3.173532035	3.104625331	2.898874855	2.940757115	3.023749904	2.975402908	2.963844678	3.000718484	2.922612034	3.138690937	3.01629053	3.117042679	2.977132205	2.887254993	3.191855895	3.107724256	3.020844744	2.858190993	2.781788324	2.770802249	3.107166527	3.124078152	3.276648796	2.899884376	2.820868589	2.937598694	2.676091207	2.976506155	2.873114814	2.938335506	2.916476886	2.977132205	2.723707277	2.955444568	2.814183593	2.723241705	3.118106696	2.904338621	3.023691699	3.092227323	2.898738708	3.093031819	2.872770807	3.131174136
1553081_at	5.422728859	5.736199488	5.328202002	5.683188607	5.679170181	5.698081497	5.447393886	5.366629857	5.870240555	5.232994174	5.327313282	5.368043209	5.698024645	5.302363095	5.281758042	5.162528193	5.507386445	5.526637651	5.439253173	5.44817638	5.379673758	5.153423695	5.769123098	5.437990203	5.300248932	6.10917411	5.384781765	5.953702715	5.469373411	5.447886462	5.389424283	5.487495439	5.711204685	5.299008807	5.959751156	5.381116542	5.602046397	5.068634388	5.768328571	5.33158078	5.53741671	5.461084984	5.349782715	5.26908458	5.47180075	5.359784487	5.434721865	5.548981036	5.666530118
1553082_at	4.419816776	4.619140302	4.2594662	4.548724606	4.428106744	4.435309216	4.547443826	3.813010346	4.52884652	4.278487939	4.663384398	4.39772728	4.456411241	4.431606961	4.517208229	4.138863406	4.310472942	4.174741298	4.378136677	4.33748819	4.332377804	4.077411829	4.424384138	4.319079378	4.561333494	4.439484184	4.574029853	4.755128416	4.233341048	4.295450071	4.190919244	4.082338352	4.651085866	4.426493047	4.384573872	4.224445338	4.641119328	4.108363735	4.51775218	4.073780959	4.28859035	4.690319559	4.179569273	4.191792064	4.562454007	4.276214688	4.288560101	4.490514648	4.398439512
1553083_at	5.722319145	5.413413409	5.26841724	5.391412791	5.604118482	4.920726155	5.422476844	5.0522776	5.824543381	5.208091009	5.387827846	5.260498903	5.425497591	5.296089739	5.626050009	5.519504174	5.30891966	5.355233793	5.422933384	5.196479861	5.273824015	5.320040146	5.357018257	5.072761543	5.442096091	5.444210287	5.188930014	5.615351552	5.26841724	5.388874497	5.433782171	5.479392338	5.628600032	5.135564939	5.802450366	5.418126839	5.59719785	5.139995759	5.556208474	5.131166157	5.325476733	5.586372427	5.422933384	5.327410285	5.627106258	5.408670123	5.777252202	5.468961623	5.498668763
1553084_at	2.904430475	2.770301286	2.884405603	3.101197114	3.081971859	2.821779909	2.742684047	2.79735674	2.746160215	3.008782328	2.595165002	3.117283358	2.564420554	2.868058385	3.07926519	2.967799963	2.866923366	2.839567364	2.929509465	2.948069902	2.66659149	2.715709998	3.014611246	2.748994655	2.817396257	2.896413948	2.815014633	3.022658107	2.838385828	3.015503063	3.059795513	2.878988321	2.84585402	2.878272355	3.193891388	2.840222053	2.841097024	2.657221189	2.83998545	2.768850672	2.704327585	2.773623322	2.768850672	2.972111019	2.912595374	2.873199226	2.818986026	2.906400596	2.877704258
1553086_at	3.921925475	3.684947795	3.315699613	3.703100808	3.63335751	3.203104473	3.371764901	3.138301115	3.466429787	3.580726643	3.50771728	3.527200962	3.425967689	3.079947526	3.42545512	3.652062837	3.268540726	3.457986902	3.439994828	3.398459646	3.347972824	3.205377344	3.472885639	3.44993927	3.554303608	3.51688729	3.342459872	3.52576322	3.512642543	3.408382513	3.538406804	3.25246505	3.781204395	3.364540199	3.413713547	3.315257119	3.489989541	3.46814196	3.497392499	3.376975168	3.363605546	3.724865697	3.460855917	3.089892581	3.471772682	3.425845448	3.612660126	3.453251358	3.656145056
1553087_at	4.846960924	4.504845118	4.565497069	4.431445723	4.477709697	4.554526874	4.353301031	4.217352903	4.629730491	4.203229784	4.358905369	4.196959113	4.752735557	4.214711514	4.528482335	4.378429321	4.553570596	4.711391462	4.418547827	4.503930977	4.803689076	4.20626476	4.619992878	4.297331918	4.368694839	4.776900135	4.120959509	4.537541221	4.460807579	4.145432727	4.370199718	3.924215972	4.881979153	4.38308682	4.653683	4.489409818	4.918059729	4.205910385	4.836965965	4.112101225	4.202304236	4.50765058	4.359313311	4.105405195	4.547669877	4.320141735	4.439484184	4.756551883	4.529178933
1553088_a_at	7.517517049	7.288802064	6.892661402	7.400313368	7.18226554	7.168053005	7.315669033	6.946165122	7.603870635	6.881933244	7.402186415	7.090488779	7.31616023	6.881615318	7.213464414	7.370255775	7.487256651	7.022971334	7.235873632	7.501180944	7.24919968	6.915023001	7.161575033	7.199326482	7.288840797	7.447150196	7.240158379	7.659577402	7.135820453	7.063332251	6.863811159	6.943667915	7.261473144	6.849087564	7.252718735	6.884988259	7.148165941	6.668856421	7.254015732	6.986496212	6.938544933	7.216837076	7.017796504	6.682785987	7.295967627	6.982514322	7.464010463	7.675072924	7.274450652
1553089_a_at	5.422358787	5.371986231	4.986782203	5.534918336	5.749151405	5.196560415	5.132080043	5.09567402	5.368836266	4.995185186	5.372173617	4.949573421	5.699810714	5.266428389	5.400189839	5.274417993	5.198823851	5.402947263	4.847671354	5.254170081	5.088480819	5.044334652	5.08000291	5.104170283	5.326581425	5.648009997	5.353448465	5.401701839	5.229719001	4.839046967	5.290808243	4.911266478	5.694432708	4.738792822	5.853379638	5.049190836	5.966632103	4.821112361	5.2515528	5.053202267	5.108520731	5.411467189	5.234063307	5.023102393	5.128304509	4.937156544	5.343376003	4.882218351	5.06262055
1553093_a_at	3.807784177	3.605612346	3.18029318	3.954337074	3.708958294	3.583209955	3.549134933	3.442537711	3.996033045	3.383567446	3.583209955	3.180975273	3.442829955	3.535990234	3.755125235	3.758189705	3.580979648	3.637741217	3.468935923	3.627539435	3.701164257	3.306324011	3.444606674	3.584814537	3.506837574	3.999959647	3.630096016	3.803218266	3.529397294	3.443089607	3.478241106	3.374953367	3.873338404	3.306436688	4.009476085	3.406770249	3.662140608	3.089773738	3.478923438	3.297668171	3.558437904	3.526796636	3.427468019	3.336108863	3.479201915	3.464754717	3.457759318	3.610026176	3.577940369
1553094_at	5.414809935	5.271151084	4.603612003	4.920274452	5.159258199	4.900815841	4.672276356	4.665705806	5.216867375	4.418114714	5.184999151	4.652876433	5.229423628	5.00775731	4.929235646	5.304992567	5.185067538	4.579718915	4.963493241	4.868452899	5.013636047	4.898432121	5.217764705	4.991672202	5.005885027	5.384055454	5.131775742	5.456347489	4.913108621	4.487721444	4.888630789	4.927083774	5.273660963	4.726094177	4.957900115	4.92824081	5.335390789	4.696119199	5.273156366	4.926960588	4.734526652	4.7927866	4.761592943	4.700515445	5.311669128	4.708198942	5.052804268	5.135318775	5.051999947
1553096_s_at	7.465702719	6.592536778	7.566848167	7.318172909	8.093380392	7.434838274	7.435702992	7.497465946	7.187258966	7.388907782	7.159295125	7.746593476	7.332793714	7.344336634	7.373219884	7.259734202	7.349651348	7.32255691	7.410031015	7.166667085	7.065113743	7.370742322	6.989765048	7.27347476	7.079334986	7.238613236	7.369790631	7.034997836	7.442764207	7.37304249	7.125765246	7.46676289	7.411822515	7.053163775	7.165593268	7.336146094	7.057219033	7.473774122	7.264528874	7.375526639	7.335071313	6.964936595	7.192977742	7.302218388	7.07561238	7.343839103	7.310002805	7.184412921	7.115528807
1553099_at	6.011459998	5.370735374	6.122636323	5.646152122	4.813383201	5.548995841	5.613500195	5.86027699	5.554561803	6.501918182	5.334892525	6.347513919	5.544174594	5.72769437	5.60645748	5.328894817	5.479346387	5.613925303	5.403187006	5.45359628	5.964605259	5.87502394	5.644160259	6.116845369	5.534640303	4.981247842	5.880830362	5.312546048	5.74076379	5.753873191	5.860212264	6.030910957	5.247180398	5.908396673	5.071619967	5.640696023	5.018986028	6.114978512	5.204083242	6.103914178	5.760448774	5.287432456	5.37162971	5.799783854	5.678711266	6.260493424	5.430695264	5.058322881	5.695507831
1553101_a_at	8.2857564	8.349844604	8.488439071	8.657632909	8.415488952	8.639131728	8.670625023	8.672307547	8.513873727	8.481953896	8.257335763	8.598887569	8.321791588	8.642425069	8.379293361	8.466192798	8.454612995	8.647304892	8.433790916	8.492766337	8.195291861	8.401139617	8.514422022	8.369507296	8.453702185	8.333731993	8.546354155	8.067893716	8.636333354	8.482673594	8.542231788	8.560420743	8.413773535	8.37701341	8.260632478	8.664012355	8.781468823	8.634533394	8.366909591	8.774844768	8.5192139	8.427735831	8.575976346	8.599004881	8.485849827	8.576353461	8.546615477	8.446803753	8.417891043
1553102_a_at	7.345563148	7.453637036	8.162031235	7.719444849	7.540665751	7.583176256	7.795967904	8.049108847	7.265650714	7.639735891	7.428911826	7.66027779	7.096149102	7.94190658	7.408292705	7.471490237	7.493133255	8.155458202	7.643290603	7.453122388	7.599363394	7.844828754	7.685853239	7.674698015	7.243598829	7.18851584	7.632715276	7.038833618	7.419699213	7.959247825	7.849989994	7.992751622	7.006795504	7.979811416	7.140225241	7.974780811	7.172238158	7.966487418	7.462962399	7.95625614	7.815448849	7.70460614	7.757599914	7.855929683	7.738418466	7.578791988	7.394288021	7.490345269	7.30518354
1553103_at	6.909438265	6.803981	7.348022713	6.486930534	6.048918091	7.078956596	7.212155064	7.708110823	6.281545394	7.441754125	6.844770853	7.452121858	6.74079932	7.075875197	6.760297226	6.945133354	6.620869193	6.849582415	7.049577992	6.829070256	6.978138517	7.24922948	6.97957373	7.310223258	6.94745934	6.466674003	6.953702454	6.346303071	7.046144561	7.120716736	7.377835363	7.560836272	6.51750698	7.546943342	6.654333864	7.370441657	6.973048452	7.65220921	6.711993473	7.462806515	7.401672366	6.838241188	6.957116835	7.369549968	6.968068539	7.371295174	6.70269777	6.752840507	6.971624114
1553105_s_at	3.274929255	3.068940514	3.097001991	3.127275669	3.56377219	3.174796512	3.418941868	3.177908699	3.348768675	3.000718484	3.470194123	3.096591129	3.104617237	3.160377393	3.274360846	3.000718484	3.178863465	3.183799336	3.249646913	3.354833986	3.104059239	2.999530625	3.243991158	3.47313792	3.183823131	3.245177057	3.095107839	3.230039291	3.011617875	3.293879191	3.166781774	3.077865895	3.146887306	2.849360724	3.220374763	3.064770313	3.096703872	3.357563484	3.38668738	3.233147787	3.145464861	3.243235257	2.989408645	3.316604382	3.086686395	3.130871476	3.568974815	3.235232094	2.990951728
1553106_at	5.987626075	5.980467016	6.830367366	5.064622615	5.395148344	6.212764855	5.93793012	6.954770924	5.34491833	5.947855959	5.757360621	6.603551565	5.136690087	6.566304724	5.630554885	5.796027825	5.705004919	6.188244983	5.643831693	4.900920022	5.939854275	6.472440643	5.877006125	6.667910045	5.330547552	4.703166629	5.384642273	6.129830032	6.715145981	7.517615621	6.59755881	7.584848358	5.573145118	7.448182822	6.322797894	7.199399584	6.369491065	7.314700988	6.234617787	6.734105552	7.041579674	6.336118468	6.12640867	6.830446589	6.393590164	6.141456128	5.861964467	6.083091418	5.833499907
1553107_s_at	7.071965024	6.839066413	7.446777064	7.281600855	6.713446367	7.331819184	6.956001053	7.366753953	6.443165934	7.445631421	6.861190948	7.03694117	6.952287802	7.303005209	6.705249415	7.089984756	6.533013795	7.138539707	7.027015218	6.916549198	7.091440532	7.03663111	6.942929507	7.37980971	7.019837411	7.102661292	6.989114117	7.272060416	7.446692254	7.621669303	7.235355275	7.503169684	7.166337963	7.345555255	7.257920926	7.331179235	7.065735808	7.374326252	7.085286959	7.34608902	7.200409748	7.26613213	7.195930572	7.269362512	7.373835259	7.047837764	7.274764951	7.096813546	7.503784571
1553108_at	4.45417523	4.683752255	5.374737605	4.160234593	4.378110422	4.133384056	4.125216598	4.431194071	3.945484209	4.286453663	4.641900046	4.814575487	4.369295383	4.469744861	4.088031229	4.17201623	4.663660412	4.432690506	4.362438447	4.027707286	4.294493876	4.847113845	3.948315503	4.200429401	4.017479737	4.258291746	4.411055201	4.489053288	4.433308095	5.266975988	4.622343901	5.219243953	4.056643936	4.819556492	4.705406452	4.397381756	4.240626636	5.110556269	4.425588348	4.657377056	4.740825631	4.299049235	4.21974831	4.727664989	4.738945629	4.431416047	4.141461221	4.541375197	4.245884295
1553111_a_at	5.241060569	5.614414887	5.61043116	5.139471776	5.920487282	5.980211536	5.795363175	6.07560803	5.433777041	5.242496641	6.011513511	6.246899137	5.134316586	5.899724244	5.545393124	5.613968855	5.144320762	5.690339125	5.853815992	5.269718328	5.207954056	5.801958449	5.984579069	5.756961285	5.249666637	5.685179569	5.810147958	5.892711516	5.604093485	6.090017756	5.367592524	6.06564323	5.650088904	5.911022613	6.269844579	6.25143787	5.77967605	6.510716105	5.777373609	6.076332409	5.950955715	5.584480232	6.151888751	5.988429568	5.90097975	5.942442001	5.961288647	5.842224232	5.591935592
1553112_s_at	4.605548168	4.75524351	4.311447407	4.697190537	4.825944582	4.668141236	4.824617753	5.156420836	4.94341226	5.016497995	4.660230364	5.094277379	5.044200664	4.936564696	4.930948714	4.590775419	5.123358916	4.563587755	4.753411735	4.945492381	4.651320375	4.7810802	4.740913101	4.748748759	4.869860885	4.861615712	4.771354187	4.881589319	4.808909466	5.131980886	4.911016022	5.235152485	4.818204048	5.367085749	4.763804985	4.927060917	5.002338672	4.903978582	4.817598772	4.839161951	4.793706107	4.761788775	4.680733544	4.675799607	4.454093864	4.715636078	4.891590709	5.037724263	4.660238854
1553113_s_at	6.867631614	6.169729691	6.449084102	6.167070825	6.155571458	6.516204358	6.465929781	6.923832297	6.095419314	6.326718361	6.663315337	6.526746125	6.275105453	6.459612436	6.374303009	6.131070014	6.323482293	6.305706	6.614063528	6.552079635	6.12484264	6.041073385	6.874072628	6.683708617	6.718027514	6.401249307	6.453475637	5.70857994	6.496170701	6.726368538	6.360064849	6.876236775	6.029064416	6.87870824	6.301307943	6.66007987	6.824981583	6.979050522	6.272773232	6.874156805	6.756763551	6.271041491	6.205906856	6.904422558	6.590560798	6.508229529	6.514458567	6.450476122	6.292994966
1553114_a_at	7.407196117	7.595281544	6.796768855	7.476111451	7.064826546	7.197141406	7.289139567	7.06939304	7.982029996	7.202580773	7.594021466	6.965304366	7.69268959	6.849103362	7.213480457	7.548846054	7.569479642	6.87046564	7.534740677	7.498530984	7.371496378	7.0512696	6.853048132	7.148853883	7.398746295	7.611002361	7.588208577	7.960782243	7.205779268	6.923135743	6.742642779	6.886697059	7.567852827	6.627514121	7.448272241	6.830268081	7.002876122	6.725298907	7.394757518	6.881410255	6.976431049	7.506630716	7.19683588	6.839818392	7.331672401	7.074555464	7.806219392	7.70367628	7.434915294
1553115_at	5.521905699	5.498261101	4.903099967	5.173937367	5.172525612	5.177530517	5.165151599	5.041606892	5.699558566	5.037196372	5.019478686	4.830716555	5.381916249	4.813422449	5.349735249	5.20994727	5.270106368	5.129554939	5.26601895	5.062822875	5.404030328	5.138763042	4.908128043	5.22259486	5.36484258	5.79316371	5.087238116	5.858999049	5.053792368	4.826400413	4.834230597	4.627147302	5.526648746	4.820639102	5.445041016	5.000339647	5.191892359	4.811453016	5.406145534	5.00672362	4.695630896	5.393035287	5.38823674	4.846211757	5.155116118	5.102545935	5.3626984	5.741655222	5.51631193
1553117_a_at	7.133349495	7.568713941	7.987820086	7.608964319	7.178150495	7.462005729	7.605489515	7.817094905	7.062486984	7.667476491	7.274781159	7.7319076	7.378204193	7.871837206	7.417708183	7.433425486	7.912429696	7.790407385	7.70997607	7.481489553	7.552604063	7.704280325	7.741593332	7.62680741	7.197709713	6.965988494	7.622313991	7.440298301	7.75633818	7.953654273	7.759249606	8.149087595	6.91659404	7.975420587	7.632614844	8.090134633	7.511273837	7.82700281	7.845179477	7.901100548	8.136508149	7.695638104	7.709781176	7.89673126	7.662869584	7.672551879	7.707074813	7.394707739	7.438860115
1553118_at	7.63231641	7.150416264	7.068108613	6.881271203	6.270687177	7.136286368	7.5252725	8.001129438	7.375073704	8.15073845	6.937328614	8.233422314	6.488654382	7.352878668	7.625294418	7.056413787	7.410899041	6.938480816	7.320802042	6.992486432	7.073278106	7.314455579	7.330475445	7.449272285	7.392883029	6.466783746	7.563786554	7.433181327	7.634929888	7.836368853	7.825490875	7.534349457	7.320755227	7.789215066	7.040737657	7.51928305	7.049480083	7.945716818	7.63488688	7.832435697	7.670578033	7.404586474	7.02650905	7.743382161	6.682265854	7.737616086	7.057087643	6.364824578	7.232976395
1553120_at	3.125342855	3.307764667	3.040337786	3.331589912	3.047261047	2.990254767	2.800118925	3.041559608	3.302391296	2.884532319	2.703868987	2.888292256	2.954500588	2.874114997	3.01385884	3.262451433	3.318883202	2.913622471	3.189795559	3.217835977	3.051925571	2.903541758	3.141029478	3.090108398	3.389126521	3.065004121	3.007788279	3.063594575	3.105228936	3.247851564	2.812692499	3.00373282	3.403560309	2.858641459	3.200068455	2.734110338	2.869065728	3.143534559	3.224911624	2.987781142	3.051192163	2.971729999	3.128275548	2.963821672	3.0568573	2.840234341	3.032067635	3.012092813	3.045276633
1553122_s_at	6.021240164	5.661363963	6.708290863	5.52927055	5.525987093	6.285519292	5.989767505	6.585771697	5.229264983	6.476033036	5.98494205	6.02174013	5.272223056	5.778845688	5.588451583	5.604204562	5.616153544	5.52927055	5.445970792	5.10696936	5.775451413	5.585729577	5.401164265	5.899135543	5.254476272	4.743331196	4.803906818	5.943368973	6.988856432	6.889779835	6.683556155	7.111331298	5.527080479	6.438747933	5.894282646	6.840529913	5.60210407	6.718650048	5.92042592	6.570393363	6.300372709	5.779367076	6.229716174	6.095853468	6.246017447	6.350289655	5.788917043	5.75443679	5.650430761
1553123_at	4.676235026	4.660615013	3.857143763	4.606737077	4.544636812	4.599150354	4.622330972	4.153301687	5.059941328	4.368188728	4.79831617	4.336019671	4.659623574	4.294236786	4.801557837	5.023530289	4.928596535	4.397481322	4.669497233	4.790068015	4.659570206	4.201117009	4.674460063	4.583796372	4.671348614	5.283554878	4.771196702	5.444320995	4.59853494	4.333177834	4.083132178	4.256430516	5.018488604	4.430456276	4.760874252	4.28830703	4.723919493	3.994764049	4.807790615	4.584680314	4.191621563	4.7704609	4.635723791	4.149774721	4.825054328	4.455063418	5.002828745	4.797594508	4.78932319
1553125_x_at	4.729086885	4.801015936	4.592611267	4.561842405	4.449689928	4.52202632	4.47506128	4.128549367	5.060917716	4.070168031	4.767078071	4.234155003	5.080715711	4.401519647	4.25239035	4.910845386	4.696341606	4.409142397	4.733620063	4.806862673	4.330538511	4.329075813	4.583078274	4.445453525	4.607123922	4.948849853	4.558975913	5.126598083	4.545571948	4.166165305	4.450268166	4.34420828	4.844935371	4.452826533	4.656260164	4.071240046	4.863853935	4.39230609	4.787603554	4.197265004	4.1437963	4.453974834	4.676116992	3.872412288	4.753781063	4.142280081	4.817801873	5.038845732	4.60786028
1553126_a_at	2.814788709	2.784893459	2.847863648	2.765706026	2.925267471	2.826554508	2.812626345	2.768568067	2.85392861	2.646955992	2.84804004	2.78208081	2.90180935	2.959453575	2.816798151	2.877063946	2.891062375	2.809147194	2.877484966	2.775926269	2.853138527	2.779112827	2.940165181	2.79933664	2.943939455	2.803033364	2.818148778	2.722794864	2.715754184	2.82572572	2.681117013	2.742712176	2.70093685	2.827841856	2.711313913	2.82240517	2.86740011	2.620881473	2.643698438	2.699972876	2.770789118	3.010580173	2.982351865	2.726857358	2.895535312	2.607841091	2.661176745	2.85392861	2.795312834
1553127_a_at	3.423990155	3.422551411	3.428160204	3.479213158	3.547605211	3.346768256	3.269209569	3.349038576	3.636656813	3.309355561	3.522137851	3.385316829	3.640441353	3.600050836	3.597077485	3.576924301	3.11748803	3.101206928	3.35333155	3.396233379	3.001243291	3.351982373	3.007117983	3.695116782	3.176462584	3.449799827	3.394794636	3.846010684	3.283245945	3.581916686	3.306228617	3.538746794	3.664080445	3.431759413	3.531565187	3.548971372	3.122232615	3.678425809	3.149846819	3.518554386	3.191284584	3.336328946	3.554243972	3.412694489	3.162289021	3.200874022	3.649748474	3.551817604	3.269148358
1553129_at	2.992524378	2.671776217	2.728120321	2.617915606	2.695172148	2.754018849	2.866215295	2.646793811	2.720358094	2.675124429	2.84804004	2.500019403	2.706737657	2.704581241	2.486673911	2.732504241	2.902495307	2.616951187	2.683581417	2.49059123	2.903128044	2.659799667	2.619984569	2.621406296	2.678388728	2.700960304	2.77702001	2.820818969	2.760090812	2.527545244	2.669934181	2.752794199	2.804463431	2.766983896	2.693342529	2.713051909	2.683764786	2.456118927	2.561307412	2.442489399	2.567872931	2.59378655	2.670325603	2.596965577	2.693308187	2.814936874	2.705107681	2.666667494	2.578626521
1553130_at	5.96159411	6.028561206	5.461321572	5.90816044	5.856966322	5.810295713	5.731488134	5.721867828	6.179097882	5.702043584	5.977714569	5.725273084	5.657704133	5.774177626	5.913809292	5.816454703	5.868245116	5.576979434	5.866728351	5.513790696	5.889111056	5.699264528	5.888504606	5.718662796	5.932944508	6.39672882	5.829559022	6.417783248	5.778852349	5.574844157	5.738747608	5.433922	5.944542999	5.407719627	5.889938809	5.807633003	6.066334203	5.596352891	5.725859368	5.741477947	5.674784458	5.873858313	5.910023558	5.635555073	6.008681124	5.749092339	5.853463853	6.158456067	5.828638267
1553131_a_at	5.998744707	6.120326818	5.79127181	6.101044729	6.003542014	6.016587341	6.036302648	5.932545721	6.109340936	6.015495426	6.255523469	6.122947133	6.261218083	5.881379145	6.134460003	6.008032264	6.106585892	6.112085895	5.944648375	6.078415301	5.986182366	5.991894553	5.9454653	5.872580202	5.999360765	6.030624379	6.025572066	6.514189951	5.655397807	5.822958033	5.941260912	5.969213042	6.16098368	5.941324365	6.252760254	6.036201175	6.191852207	5.988189803	6.067928896	6.052284954	5.724810664	6.108020483	5.927495753	5.924127969	6.043074626	5.873203539	5.921682367	6.219245382	6.090134963
1553132_a_at	7.628587929	7.200228152	7.598121026	6.3356525	6.220144315	8.007549901	7.412848232	8.689984603	7.39457424	8.190813112	7.249538972	8.266010997	6.914011424	7.433851883	7.6428939	7.171316627	7.518185664	7.055975412	7.598121026	6.974106132	7.384579658	7.438703319	7.744842316	7.712228047	7.640867327	6.668630844	7.487296981	7.336606531	7.546612181	8.030135809	8.168289712	8.465201735	7.165955527	7.853658891	7.441469699	8.085153878	7.754577776	8.405176295	7.628587929	8.638337559	8.490702362	7.595470839	7.711329357	8.230392453	7.386799061	7.857437591	7.688279337	6.963680144	7.672415525
1553133_at	8.294254271	7.682977935	8.420136441	9.31267123	8.566707887	7.943212902	8.012491647	7.748473666	7.471690079	7.730804096	7.668998814	8.096578921	8.041523257	8.40519015	8.900867454	8.42184244	8.533310463	8.497078448	8.191935244	7.983911422	8.198183141	7.34797031	7.756491215	7.618198339	8.005634562	7.7591729	7.939137478	7.193138762	8.447706821	7.667646477	8.32451219	8.035524484	7.471634728	7.923376128	7.223330829	7.65735859	7.230376257	7.328667844	7.903251631	7.313306708	8.117428271	7.642388557	7.364037923	8.05474379	7.923848131	7.302936314	7.698580778	8.385648994	7.629866387
1553134_s_at	4.549631091	4.084334472	5.156630602	5.294713602	5.643515659	4.127891732	4.02924997	4.243639433	3.962972836	4.088143338	3.672821207	4.342173833	4.055798438	4.870980705	5.124345944	4.377939394	4.632884353	4.744181766	4.423438241	4.193213163	4.510712302	4.143742218	3.846816752	3.807333604	4.273387992	4.004982774	4.547240509	3.455310019	4.401355779	4.460134683	4.820714127	4.51633559	3.228479904	4.401944934	3.482507373	3.909206463	3.498370373	3.842046408	4.357474406	4.116805926	4.156556441	3.862379148	3.694157903	4.354039573	4.323259583	3.941593777	3.889326453	4.449522366	4.139161444
1553136_at	6.736083097	6.822480084	6.852359288	6.643875231	6.860402872	6.724057463	6.955856782	6.679117373	6.740862334	6.940799082	6.557093915	6.69226024	6.630515208	6.57209432	6.61527083	6.849956589	6.773898549	6.639360711	6.652054867	6.823984914	6.901947237	6.934815884	6.716812174	6.739338696	6.582190459	6.721474049	6.701595525	6.867958453	6.764104924	6.675562708	6.845872867	6.803597591	6.845195372	6.688187394	6.539484044	6.887236229	6.748181907	6.662990298	6.748937822	6.716184195	6.63420286	6.872490555	6.50105356	6.744636716	6.634405153	6.673887696	6.830173406	6.719431664	6.747688366
1553137_s_at	3.614749168	3.478920095	3.541074956	3.87290656	3.600830272	3.443102135	3.163960044	3.26224616	3.467919737	3.307606362	3.535233458	3.470250365	3.661497303	3.835893416	3.276358577	3.302788549	3.517567244	3.913536998	3.75363863	3.152708236	3.41798559	3.520539581	3.244092766	3.67238811	3.167061504	3.661497303	3.460251777	3.844053958	3.55577378	3.416834837	3.647496654	3.558152546	3.253622435	3.587984058	3.368271812	3.690408107	3.610932407	3.274466032	3.553442529	3.568247224	3.354865752	3.641498439	3.422625796	3.315738442	3.748743846	3.796555622	3.577907918	3.850011868	3.329442608
1553138_a_at	4.098349596	4.212311563	4.111299469	4.055872377	4.316019005	4.099518063	3.991872619	3.92515852	3.937679475	3.902138774	4.439328229	4.140102486	3.988478825	3.813269064	3.843240053	4.392664581	4.090724492	3.813154055	4.166218319	3.851574456	3.779636989	4.132848278	4.051159564	4.10181965	4.126509901	4.191747813	4.006449143	4.109356919	4.052369499	4.054555296	4.086344335	4.120343476	4.50798572	4.108709083	4.327795595	3.909328894	4.584318378	4.123115131	4.262706723	4.130381061	4.086570816	4.095083097	4.311554051	3.985453012	4.191343745	4.198379774	4.119147291	4.015401589	4.01122793
1553139_s_at	4.083532307	3.794766334	3.680355564	3.691511633	3.950009056	3.828257727	3.743734846	3.739731764	4.081732074	3.781415806	3.778751099	3.97694161	3.73906752	3.853255097	3.890505473	3.920337016	4.181005372	3.99239933	3.933669362	3.851473215	4.070846653	3.79819796	4.088623436	4.157293642	3.874488087	4.246001304	3.942047105	4.219456114	3.873330044	3.844899997	3.918275219	3.747382721	3.882359952	3.559506065	3.906569158	3.813064387	3.947044031	3.804235688	3.976273777	3.756366741	3.861920215	3.804235688	3.548468165	3.724276734	3.623253019	3.952588884	4.104865228	3.91373422	3.878385432
1553140_at	3.373399669	3.379049525	3.605807169	3.679307841	3.326892734	3.574934276	3.544798016	3.313705844	3.399555365	3.108585349	3.575212259	3.424041928	3.966640993	3.386626175	3.462205891	3.454680314	3.60980187	3.453089985	3.394514711	3.786427416	3.795971482	3.290574825	3.451153595	3.233950805	3.49891818	3.472385742	3.588425382	3.369611338	3.21769552	3.592843797	3.0198067	3.391915057	3.727648065	3.335207934	3.461354322	3.298579975	3.473736985	3.237851951	3.472369838	3.446892413	3.344753974	3.45863145	3.493840254	3.224127073	3.410946513	3.436111408	3.468577356	3.480759962	3.297600508
1553141_at	4.06662956	3.990632669	4.846821841	4.241266482	3.87533195	3.637260564	4.009650739	3.968361133	3.986811604	3.641022669	3.695650682	3.830900036	4.122738675	3.891288669	3.976934779	3.812993423	4.305759361	4.515779253	4.112875016	4.036748999	3.834274817	3.950653049	3.640174399	3.994708783	3.553466451	3.829147549	3.672312285	4.333620687	4.136941666	3.84461546	3.75797664	4.148226961	4.099116528	3.965457181	4.139633428	4.091469612	3.911628641	3.539315721	3.82124953	3.968942732	4.028540418	3.951295572	3.973132813	3.853472098	4.108460894	3.93813626	3.94013516	4.531246998	3.94637326
1553142_at	3.016929647	3.14531484	3.327217716	3.103487465	2.790272934	2.880684796	2.945851044	2.974608103	2.999167498	2.887395055	2.773644311	2.885790917	3.024352995	3.079450075	2.997844697	2.768888133	2.905934261	3.025080122	2.611782798	2.824290906	3.307535464	2.95293022	2.99453643	3.040287677	2.947323162	2.9280642	2.752517632	3.087329236	2.989204029	3.396428878	3.178860206	3.358154091	2.840300701	3.093586045	2.972450199	3.297808805	2.96834885	3.010476336	2.907113054	3.051739262	2.952402663	2.819531963	3.06660686	3.384112588	3.338701334	2.857101084	2.908273905	3.161784032	3.053347968
1553145_at	5.912058461	5.857190101	6.557073666	5.705176114	5.809578162	6.401669498	6.337218971	6.73508096	5.898725739	6.607951063	6.27021313	6.435119785	6.373654524	6.390825454	6.046872497	6.208521545	5.635470679	6.179180847	5.991543912	6.563843356	6.341936302	6.729306598	6.406712069	7.13390834	6.454253157	5.868295838	6.580227619	6.012199298	6.391763268	6.673775053	6.48394815	6.631911968	5.775154852	6.553996494	5.860389179	6.435637629	5.921556832	6.789978268	5.976555059	6.566541735	6.478138492	6.373111588	6.441454246	6.640284064	6.344063108	6.438519753	6.026059924	6.002476484	6.798515571
1553146_at	2.981856689	2.896973276	3.018755357	3.014201517	3.025578925	3.008874202	3.115778556	2.696988943	3.239775482	3.000718484	3.405714292	2.975061791	3.068808224	2.832425888	2.841290066	3.028449256	3.262383426	2.870978266	2.954996078	3.084567253	2.942856426	2.957880937	2.729803449	2.875462875	2.874818538	2.966661987	3.102827549	3.230290694	2.795446825	2.683220025	2.627428114	2.958407668	3.132595346	2.834661361	2.938348106	2.940039479	2.822706143	2.926134055	3.0370978	2.921490425	2.902760735	3.194557449	2.902274035	2.842095932	2.885281844	3.027086536	3.013442265	2.925812471	2.936161579
1553147_at	2.87849115	2.966533727	2.920711892	3.114763413	3.027309078	3.198897171	2.931094239	2.830139668	3.046031718	3.151645949	3.094830626	2.934381493	3.429998402	3.046866408	2.904225797	3.123590262	3.289028821	2.994634227	2.98091846	3.02892827	3.064070496	3.123827521	2.813643909	2.854660177	3.098346996	2.946282602	2.845934629	3.142107037	2.892455042	2.946711936	2.798311507	2.725578772	2.909620622	2.93262383	3.037647636	2.758918664	2.825485415	2.785237042	2.926474643	2.912534399	2.928773765	2.923652598	3.128275548	2.651991926	2.95439155	2.959544761	2.960188247	3.074269902	2.890276509
1553148_a_at	5.390634235	5.698522279	6.531894347	5.414150068	5.78601634	5.527286069	5.410839161	5.419931424	5.281169613	5.498694881	5.392081274	5.690844434	5.316093263	5.783890175	5.404885773	5.014199727	5.705396711	5.947303009	5.4374587	5.527981815	5.683854341	6.179628694	5.493386829	5.315806581	5.363501548	5.113572304	5.479233659	5.238571002	5.968405878	5.883247948	5.557383666	5.560668173	5.331926299	5.821439588	5.500741081	5.819851315	5.888415446	5.963834433	5.512065895	5.312434227	5.650933816	5.511405082	5.170370285	5.902641668	5.228812344	5.086856529	4.924001445	5.123694325	5.101493808
1553150_at	3.481118915	3.725931507	3.63143889	3.4251516	4.013803288	3.199220082	3.089090225	3.030474364	3.261296447	2.966582758	3.340716531	3.053099933	3.283009785	3.024264432	3.459605562	3.345015633	3.175444972	3.215719728	3.519704325	3.350280489	3.577808038	3.189421413	3.190288224	3.520897184	3.066901826	3.16972699	3.130965875	3.293472094	3.390622984	3.224125419	3.124921111	3.573299176	3.077972458	3.459205848	3.349352912	2.907519696	3.167739056	3.092912576	3.378825887	3.237801849	2.961018471	3.278223906	3.414565748	3.161342109	3.593997374	2.995119655	3.2154127	3.279712931	3.117624134
1553151_at	3.180096572	3.588866517	3.416688661	3.448335728	3.401679625	3.502189348	3.602034111	3.254446566	3.296860219	3.557165803	3.401277521	3.486731011	3.685823814	3.391099208	3.445307899	3.223081882	3.50778466	3.512917451	3.291039922	3.100516023	3.59514308	3.245185425	3.394994088	3.36262574	3.394199865	3.202716837	3.407967696	3.393997117	3.466583464	3.378395604	2.928966092	3.19516075	3.744627451	3.3438811	3.631076589	3.354687153	3.412621869	3.279525711	3.371837079	3.287076363	3.342519782	3.432649334	3.394199865	3.314359238	3.462341322	3.485782896	3.391461018	3.447870348	3.348508468
1553153_at	6.866010736	7.014582474	6.100354077	6.839336162	6.690420049	6.604126088	6.72222372	6.3607402	7.016092582	6.723058435	6.71339742	6.534890392	6.763797611	6.424973684	6.90652622	6.719813136	6.781467058	6.597484027	6.818513269	6.792337882	6.926587325	6.386461536	6.614423852	6.653775115	6.712731309	7.225935157	6.602598447	7.012877054	6.527673913	6.612764519	6.33714407	6.202115362	7.079572087	6.485065363	7.14559828	6.503820269	7.030712641	6.315960778	7.000056465	6.401812207	6.453348198	6.791786331	6.601064989	6.37220411	6.658682331	6.508229529	7.114864856	6.921229922	6.535671585
1553155_x_at	6.66122452	6.753027935	6.30994624	6.557937432	6.743576381	6.521211096	6.589895508	6.219853029	7.124477777	6.316229919	6.799196185	6.40855061	6.798418025	6.340161981	6.678835436	6.632739481	6.65212763	6.392393991	6.65212763	6.675264879	6.765468578	6.323630181	6.584574602	6.633747756	6.555612063	7.106921024	6.567294683	6.792846203	6.432958678	6.491676937	6.379557084	6.088118463	6.801166358	6.357567989	7.052695988	6.375409759	6.791710753	6.245304214	6.651446236	6.323630181	6.26188405	6.729783363	6.510939594	6.346994871	6.44983547	6.583618773	6.905011947	6.452039228	6.770303808
1553156_at	5.151717802	4.966876926	4.657312348	4.854660648	5.0377836	4.819125488	4.787573531	4.499670896	4.999323507	4.819709665	5.133899032	4.66310843	4.789653685	4.567844686	4.910015531	4.970985044	5.035406717	4.673481079	4.812710005	4.820704111	4.835377915	4.716665866	4.985744445	4.715262519	5.032541301	5.086307654	4.777201078	4.676641525	4.463239528	4.56099152	4.544718941	4.392209389	5.393996672	4.604548781	4.728379241	4.493187503	4.827854592	4.479738307	4.953687982	4.710491203	4.744436424	4.855164139	4.519087229	4.780128418	4.920829541	5.255751858	4.987897289	4.680479885	4.653009351
1553157_at	4.29600486	4.469821063	3.877133839	4.441651661	4.2110323	4.081230446	4.207202201	4.076638582	4.32782669	4.087424101	4.065217408	4.394539271	4.13170368	3.760995709	4.325656059	4.230788791	4.171350486	4.312039331	4.055922493	3.935703181	4.038933647	4.000228446	4.012201587	3.839922716	4.174893633	4.483694448	4.037907966	4.024789464	3.772617489	3.741338636	3.897564029	3.873860555	4.506112704	3.866756348	4.137102812	3.825223137	4.396092718	3.693839599	4.047503823	3.686259915	3.856430587	3.870635256	4.29931641	3.944804008	4.14405445	4.038582469	4.151136157	4.419999492	3.984492386
1553158_at	6.354679139	6.841685636	8.505120965	6.356009314	8.391603625	6.697800114	7.071038747	6.507012642	7.348002181	5.598995543	6.789992421	8.057723689	8.201740727	7.295569229	6.599820561	5.959911115	7.258426773	7.482794046	7.646958571	7.150593243	6.807635817	7.749044741	6.92765058	5.90459325	5.542183782	6.177102483	6.913530365	6.484567941	7.093142197	8.350679032	7.143774801	7.719876829	6.321448172	7.215438095	6.737770147	7.212903309	6.422672442	7.14907478	6.866307391	6.496553725	6.858063432	6.920075857	6.71921594	6.337217019	6.89102222	6.593964454	6.231692441	6.064677248	6.398369998
1553159_at	5.26908458	5.380595774	5.025481872	5.437678815	5.371316621	5.307697789	5.30241638	5.038755773	5.427150018	5.21777987	5.337762813	5.106317633	5.498338972	5.319111694	5.292282952	5.208489165	5.229554372	4.984825718	5.221758818	5.530772482	5.14749148	5.213443265	5.272355523	5.516227839	5.221693136	5.353373984	5.323104707	5.522711333	5.040460916	5.194045178	4.971016131	5.014930811	5.390853206	4.998499352	5.571224206	5.179217067	5.283095019	4.986723873	5.34867725	5.231525276	5.163997619	5.46801304	5.446439578	4.93058775	5.111319353	5.052376244	5.269025807	5.359523856	5.359280342
1553162_x_at	6.553241508	6.4258438	6.569691211	6.474388229	6.666240787	6.605228153	6.594459566	6.782585427	6.776316447	6.699752792	6.542563512	6.54445387	6.427010151	6.337916142	6.212405162	6.389372185	6.336376273	6.554263254	6.495762145	6.496883313	6.530281356	6.654495007	6.459014057	6.562412771	6.600320606	6.888901327	6.261896046	6.111992047	6.26741641	6.564998878	6.433908233	6.314223642	6.417040547	6.519425012	6.680939317	6.614756315	6.531087898	6.748648879	6.777167828	6.525023731	6.24336426	6.665335878	6.801823744	6.694672865	6.561111747	6.497395654	6.331231647	6.471726634	7.034148319
1553163_at	6.628891961	6.632597498	6.283420184	6.787986021	6.64946656	6.559232747	6.892583823	6.174797262	6.960849208	6.288455287	6.738562686	6.584849755	6.919290717	6.523248021	6.509350965	6.633536873	7.071649963	6.366440036	6.574552014	6.805614664	6.687132002	6.490784684	6.505097397	6.614415784	6.603827331	7.179942313	6.614054452	6.930198297	6.648101788	6.224734499	6.357793262	6.262801333	6.620823087	6.222689228	6.636112875	6.381955833	6.490933294	6.341733051	6.700909519	6.362363122	6.429545096	6.518781759	6.646468902	6.250095435	6.72858653	6.476237421	6.790904994	6.909654667	6.581930547
1553165_at	5.554240186	4.921182031	5.423932808	4.790086702	4.328976784	5.287202006	5.023668942	5.673501582	5.096835626	5.899974654	5.059627113	5.118962969	5.037507981	5.473103385	4.358321955	5.02673495	5.399077576	5.404192487	5.192035934	5.274684352	5.14475091	5.529895873	5.271862317	5.600674274	5.650010031	4.574023962	5.592520345	4.971051805	5.413035396	5.695481635	5.658150892	6.532825889	5.085917277	5.687824099	4.795234592	5.508758527	5.161120904	5.612675075	5.252392412	5.796155562	5.833357532	5.630836992	5.578849474	5.616490347	5.352840404	5.586522117	5.297926578	5.061199155	5.799228414
1553166_at	6.109081706	6.099223197	5.714905481	6.319672801	6.283726103	5.98393956	6.067256881	5.700113403	6.651704485	5.803283301	6.283946288	5.684658429	6.201784309	5.969302368	6.284276966	6.068777036	5.871702104	5.790588007	6.230299333	6.024938878	6.038856068	5.808776964	5.839692833	5.98557361	6.244046028	6.536598784	6.05472094	6.441378905	6.030486688	5.802058607	5.766524697	5.652765078	6.442511797	5.761484199	6.335667532	5.977548343	6.248166694	5.432705321	6.219105244	5.555030268	5.806109914	5.995551775	6.349662886	5.602352092	6.025423907	5.980792193	6.200626779	6.182526808	6.061550609
1553167_a_at	3.725353628	3.567130653	4.174648025	3.426505476	3.589034983	4.085074751	3.508263592	3.810200159	3.473286819	4.563143496	3.611725199	4.016523899	3.381594938	4.303661891	3.582012142	3.719029694	4.150040657	3.997535453	4.056407127	3.66080599	3.752504422	3.803407551	4.077578785	3.899173327	3.970306017	3.472852618	4.114320145	3.585469537	4.092741716	4.333143254	4.703441241	4.398677808	3.429299178	4.199527092	3.452254792	4.469472019	3.738619918	4.151459258	3.818386322	4.103049408	4.110310176	3.862379148	4.204055421	4.724631726	4.231517806	3.909220463	3.729499305	3.924415064	4.054392727
1553168_at	5.008217184	5.139803941	5.022565323	5.192096448	5.209425458	5.174737837	5.092794718	4.895711959	4.98509562	4.942066767	4.732607153	4.888947191	5.036126782	4.894008216	4.925773076	4.662887511	5.097376479	4.927966159	4.746342117	4.719841197	4.830981556	4.844655097	4.987032335	4.819337109	4.903588582	5.207401559	4.970857083	5.210918564	4.892335428	4.733861203	4.851269641	4.684937693	5.216893987	4.618313567	5.45979289	4.942287933	4.999117044	4.589280379	4.889639039	4.660080933	4.789518523	4.937639836	4.896783697	4.778521011	4.975391245	5.051754703	4.97383622	4.7836749	5.107471316
1553169_at	7.094015622	7.255013105	7.029858838	7.482669677	7.234251037	7.153443017	6.876963714	6.612058345	7.24374634	6.903748762	7.158401042	6.466441127	7.295592429	6.945841849	7.25803569	7.426062129	6.868619767	6.995533572	6.88283239	6.948864349	6.628724159	6.206230072	7.1955661	6.707933517	7.096210052	7.407272034	6.755356644	7.419156023	6.445474404	6.309227014	6.680047778	6.596025099	7.781297755	6.659445851	7.625452337	6.560246237	7.434057061	6.778942844	7.116027887	6.718697137	6.954023956	7.099629932	6.901513793	6.557659948	7.234255086	6.970017723	7.156101607	7.104126022	7.372996003
1553171_x_at	6.260925292	6.404826055	6.395227809	6.746949647	6.490212452	6.345192402	6.347173173	5.88111667	6.520026268	6.125390038	6.367792178	6.110745917	6.696031453	6.182578323	6.672103839	6.696031453	6.332980612	6.412561046	6.156318109	6.319643671	6.12738659	6.031824157	6.384511927	5.924283602	6.563391733	6.754924421	5.862214702	6.418668399	5.88111667	6.154300021	6.088199222	6.082781809	6.944075815	6.232293218	6.612590926	5.980245712	6.564194133	6.107505913	6.619275675	6.001610708	6.207935339	6.323919987	6.070801554	6.239550534	6.262239594	6.25417301	6.476310078	6.414743708	6.243753475
1553172_at	6.410509132	5.786348889	6.245186039	6.141495881	5.533712036	6.422945825	6.393034819	6.418956906	6.050744783	6.187186311	5.646698473	6.540235855	5.820143112	6.211435685	6.117287471	5.752373076	6.282520715	6.187080031	6.468016711	6.262755763	6.127399045	6.345135846	6.088816611	6.767266957	6.026199272	6.314336245	5.897048902	6.026040396	6.356025126	6.021443783	6.235342778	6.64890181	5.483297355	6.113537793	6.167801468	6.27945663	5.745882934	6.262272438	5.90197875	6.47044258	6.462767103	6.144753457	5.998832407	6.339996445	6.064797579	6.36980114	6.139360505	6.094596788	5.68368251
1553174_at	5.747475762	5.636094356	5.482045635	5.596871511	5.501623292	5.579652569	5.693819673	5.360847362	5.930687955	5.528588548	6.016502055	5.474712314	5.989960965	5.45979289	5.785209262	6.032317536	5.69424509	5.334538751	5.698958895	5.66464699	5.697778865	5.378291592	5.535695492	5.478591883	5.716349437	5.783049742	5.714967445	5.661182272	5.547319969	5.401374547	5.652360614	5.395418722	6.021019587	5.508039618	6.104074315	5.369277484	5.652600399	5.200640861	5.927101023	5.428701007	5.34614235	5.541970837	5.633100128	5.264779231	5.629221347	5.568590824	5.678254668	5.918034689	5.724039486
1553175_s_at	4.927851002	4.91255414	4.679452959	4.783271322	5.024241191	4.428399491	4.649659527	4.375510739	4.814599276	4.552389325	4.937655726	4.562584423	4.752803494	4.395760897	5.00864052	4.654612024	4.479820445	4.525858865	4.624382728	4.918658374	4.828913015	4.681426719	4.785771845	4.577664783	4.550728587	4.971034593	4.495677323	5.157260711	4.495310977	4.59328291	4.637757155	4.649154404	4.711845425	4.496835383	5.11792047	4.590214992	4.779589694	4.381213246	4.724012125	4.811395366	4.715520347	5.070232127	5.331580938	4.519613401	4.93528619	4.662813133	5.062845927	4.840067697	4.771438501
1553176_at	5.505347492	6.339238711	5.108823553	5.135723545	4.991372322	4.99685768	5.239951182	5.210898567	5.872431491	4.743675055	5.537353826	5.024597026	4.805744963	5.062191225	5.284823508	5.565363265	5.147284877	5.395808016	5.295686156	5.306197362	4.736204793	5.120506358	5.717069167	5.24055323	5.594593824	5.31325346	4.792931173	6.004602597	5.314357133	4.730218839	5.63893368	5.245616033	5.528576521	5.945539096	5.801760781	5.495966877	6.010028384	6.092644793	5.241747385	5.346271661	5.149253611	6.144333553	5.629739184	6.02920324	5.525205743	5.379412993	5.878461808	5.669196402	4.892204829
1553177_at	7.944703704	9.150982659	7.852248335	6.931756417	7.418550165	6.745216531	7.999843483	7.587753629	8.320916754	6.113280311	8.070247636	6.641470464	8.094454579	8.385984771	8.033719202	8.240371725	7.621964722	7.70733673	8.244457516	8.484197086	7.151200613	8.258579938	8.874376251	7.826799105	8.396884811	7.785667971	7.516252829	8.41363971	7.934787297	6.954836479	8.727310063	7.922610732	7.615449273	8.885953712	8.473959036	7.864120027	8.95225465	9.08911682	8.094300471	8.253773241	7.502820424	9.385347153	8.803697733	9.383401426	8.530488893	7.813741557	9.017311675	8.627539534	7.412550174
1553178_a_at	6.131639789	6.026882182	5.53001866	6.002695415	6.039639171	5.99438462	5.888681371	5.834365267	6.226022524	6.114471459	5.738358506	5.9840608	6.260806997	5.90131821	6.160457865	6.227664911	5.928158652	6.152555567	5.892610863	6.121409183	5.800947745	5.876476574	6.105511375	5.83206009	5.732636059	6.255550347	5.6045127	6.188735244	5.724731967	5.798622415	5.942469688	5.588670935	6.101455542	5.810582236	5.935523548	5.824956027	5.829370237	5.78052812	6.133782846	5.913325886	5.600185428	5.937568812	6.025257934	5.628903429	5.937892768	5.989887736	6.158511524	5.719625845	6.15001818
1553179_at	4.064755103	3.943250908	3.371468547	4.014280317	4.002903007	3.692626706	3.923539836	3.617682633	4.35339714	3.812317986	3.875644704	3.812918576	4.338150551	3.697140699	3.89706293	4.181995093	3.816259098	3.98641414	4.013653208	4.114635217	3.838574688	3.870061229	3.969044529	3.90111302	4.170905549	4.362658018	3.598174408	3.959592702	3.79657255	3.584563734	3.905320007	3.491632547	4.463133388	3.699168507	4.259621433	3.799718495	4.326350159	3.72625239	3.968353235	3.531559927	3.621884406	4.083932326	3.770767826	3.878005038	3.857542039	3.912360541	3.981931232	3.601769582	3.945865933
1553180_at	2.443540152	2.523875243	2.451679217	2.528841608	2.514181489	2.609581536	2.475177581	2.56042217	2.365988472	2.444379003	2.53909386	2.679043727	2.48786753	2.55890119	2.450066278	2.484640907	2.688305629	2.409331826	2.521260872	2.555362893	2.506090243	2.344868558	2.392438296	2.643445922	2.434302989	2.511527071	2.417775539	2.419752364	2.445348305	2.414346812	2.327574154	2.508743793	2.376348962	2.270608337	2.507707441	2.481292427	2.422358021	2.506906217	2.492858571	2.506793106	2.292737233	2.357728634	2.383630236	2.495041047	2.345225039	2.423662064	2.534937518	2.355821701	2.381330227
1553181_at	4.696252717	4.643597919	4.405053107	4.545721543	4.736157632	4.379078873	4.460134683	4.208946284	4.609150311	4.746072112	4.443393317	4.580039186	4.734962357	4.354768773	4.466347915	4.801797789	4.459791126	4.51058824	4.570054124	4.66872686	4.54887528	4.432837878	4.458554872	4.581935153	4.2033155	4.414891571	4.406700518	4.805524349	4.357474406	4.523873902	4.427736292	4.217019458	4.763297879	4.328989448	4.516081717	4.612357967	4.517105374	4.225949766	4.616787277	4.004728188	4.064966163	4.506983154	4.341103118	4.407761946	4.246997863	4.519451902	4.784841961	4.388608418	4.63519579
1553183_at	2.728049995	2.936394651	2.828821868	2.889975819	2.882833667	3.078000592	2.842008752	2.972591547	2.900923521	3.313195907	2.996210294	2.823043779	3.141130458	2.965039663	3.199146332	2.961410031	3.036479193	2.785342847	2.962546258	2.891524661	2.895086289	2.774959365	2.996481435	2.916475493	3.350097108	2.963908816	2.751275711	3.274271349	2.914841448	2.933868063	2.962546258	3.007731594	3.05596585	2.606667732	2.979597902	2.920565493	2.920423878	2.924505696	2.718396368	2.915660076	2.800055293	2.933901246	3.095555653	2.930645545	3.076962036	2.890297355	2.944534149	3.147419568	3.27949385
[truncated: 54,010 more rows]
[truncated: 3 more columns]
