# Supplementary material for: Neutrophil-related IL1R2 gene predicts the occurrence and early progression of myocardial infarction
Source: Front Cardiovasc Med. 2025 Mar 31;12:1516043. doi: 10.3389/fcvm.2025.1516043 (PMC11994735; doi:10.3389/fcvm.2025.1516043)
Supplement: Supplementary file 2 [file Datasheet2.zip › GPL570-55999.csv]

ID	GB_ACC	Gene Symbol	Gene_Symbol
1007_s_at	U48705	DDR1 /// MIR4640	DDR1
1053_at	M87338	RFC2	RFC2
117_at	X51757	HSPA6	HSPA6
121_at	X69699	PAX8	PAX8
1255_g_at	L36861	GUCA1A	GUCA1A
1294_at	L13852	MIR5193 /// UBA7	MIR5193
1316_at	X55005	THRA	THRA
1320_at	X79510	PTPN21	PTPN21
1405_i_at	M21121	CCL5	CCL5
1431_at	J02843	CYP2E1	CYP2E1
1438_at	X75208	EPHB3	EPHB3
1487_at	L38487	ESRRA	ESRRA
1494_f_at	M33318	CYP2A6	CYP2A6
1552256_a_at	NM_005505	SCARB1	SCARB1
1552257_a_at	NM_015140	TTLL12	TTLL12
1552258_at	NM_052871	LINC00152 /// LOC101930489	LINC00152
1552261_at	NM_080735	WFDC2	WFDC2
1552263_at	NM_138957	MAPK1	MAPK1
1552264_a_at	NM_138957	MAPK1	MAPK1
1552266_at	NM_145004	ADAM32	ADAM32
1552269_at	NM_138796	SPATA17	SPATA17
1552271_at	NM_153359	PRR22	PRR22
1552272_a_at	NM_153359	PRR22	PRR22
1552274_at	BC014479	PXK	PXK
1552275_s_at	BG573647	PXK	PXK
1552276_a_at	NM_080432	VPS18	VPS18
1552277_a_at	NM_080655	MSANTD3	MSANTD3
1552278_a_at	NM_080669	SLC46A1	SLC46A1
1552279_a_at	AK074161	SLC46A1	SLC46A1
1552280_at	NM_138379	TIMD4	TIMD4
1552281_at	NM_173596	SLC39A5	SLC39A5
1552283_s_at	NM_024786	ZDHHC11 /// ZDHHC11B	ZDHHC11
1552286_at	NM_080653	ATP6V1E2	ATP6V1E2
1552287_s_at	NM_001132	AFG3L1P	AFG3L1P
1552288_at	BC034926	CILP2	CILP2
1552289_a_at	BC034926	CILP2	CILP2
1552291_at	NM_017861	PIGX	PIGX
1552293_at	NM_152774	TMEM196	TMEM196
1552295_a_at	NM_152264	SLC39A13	SLC39A13
1552296_at	NM_153274	BEST4	BEST4
1552299_at	NM_145025	AK9	AK9
1552301_a_at	NM_032854	CORO6	CORO6
1552302_at	NM_145041	TMEM106A	TMEM106A
1552303_a_at	NM_145041	TMEM106A	TMEM106A
1552304_at	NM_032834	ALG10	ALG10
1552306_at	BC033730	ALG10	ALG10
1552307_a_at	NM_153211	TTC39C	TTC39C
1552309_a_at	NM_144573	NEXN	NEXN
1552310_at	NM_144597	C15orf40	C15orf40
1552311_a_at	NM_032753	RAX2	RAX2
1552312_a_at	NM_005927	MFAP3	MFAP3
1552314_a_at	NM_172098	EYA3	EYA3
1552315_at	NM_130759	GIMAP1	GIMAP1
1552316_a_at	NM_130759	GIMAP1	GIMAP1
1552318_at	AK091818	GIMAP1	GIMAP1
1552319_a_at	NM_144506	KLK8	KLK8
1552320_a_at	NM_033124	CCDC65	CCDC65
1552321_a_at	NM_033124	CCDC65	CCDC65
1552322_at	NM_138819	FAM122C	FAM122C
1552323_s_at	NM_138819	FAM122C	FAM122C
1552325_at	NM_145020	CCDC11	CCDC11
1552326_a_at	NM_145020	CCDC11	CCDC11
1552327_at	NM_152583	ARMCX4	ARMCX4
1552329_at	BC029352	RBBP6	RBBP6
1552330_at	NM_145039	CENPBD1	CENPBD1
1552332_at	NM_138632	TRIOBP	TRIOBP
1552334_at	BG571343	TRIOBP	TRIOBP
1552335_at	NM_053054	CATSPER1	CATSPER1
1552337_s_at	NM_014621	HOXD4	HOXD4
1552338_at	AY177407	GSC	GSC
1552340_at	NM_152860	SP7	SP7
1552343_s_at	NM_002604	PDE7A	PDE7A
1552344_s_at	NM_054026	CNOT7	CNOT7
1552347_at	NM_145311	CRYZL1	CRYZL1
1552348_at	NM_152891	PRSS33	PRSS33
1552349_a_at	NM_152891	PRSS33	PRSS33
1552354_at	NM_152769	C19orf26	C19orf26
1552355_s_at	NM_152769	C19orf26	C19orf26
1552359_at	AL833526	MCMDC2	MCMDC2
1552360_a_at	NM_052887	TIRAP	TIRAP
1552362_a_at	NM_052971	LEAP2	LEAP2
1552364_s_at	BC001526	MSI2	MSI2
1552365_at	NM_033128	SCIN	SCIN
1552367_a_at	AF276507	SCIN	SCIN
1552368_at	NM_080618	CTCFL	CTCFL
1552370_at	NM_173487	C4orf33	C4orf33
1552372_at	BC016358	C4orf33	C4orf33
1552373_s_at	BC016358	C4orf33	C4orf33
1552375_at	NM_032433	ZNF333	ZNF333
1552377_s_at	NM_145301	TVP23C	TVP23C
1552378_s_at	NM_172037	RDH10	RDH10
1552379_at	BG677577	RDH10	RDH10
1552381_at	NM_080743	SRSF12	SRSF12
1552383_at	NM_153606	FAM71A	FAM71A
1552384_a_at	NM_153606	FAM71A	FAM71A
1552386_at	NM_152687	GAPT	GAPT
1552388_at	NM_152514	FLJ30901 /// SCUBE1	FLJ30901
1552389_at	NM_173549	ERICH5	ERICH5
1552390_a_at	NM_173549	ERICH5	ERICH5
1552391_at	NM_152610	CCDC185	CCDC185
1552393_at	NM_152512	ENTHD1	ENTHD1
1552394_a_at	NM_152512	ENTHD1	ENTHD1
1552395_at	NM_052841	TSSK3	TSSK3
1552396_at	NM_080827	WFDC6	WFDC6
1552398_a_at	NM_138337	CLEC12A	CLEC12A
1552399_a_at	NM_145696	BRF1	BRF1
1552400_a_at	NM_152335	C15orf27	C15orf27
1552401_a_at	NM_138332	BACH1 /// GRIK1-AS2	BACH1
1552402_at	NM_138705	CALML6	CALML6
1552405_at	NM_153447	NLRP5	NLRP5
1552408_at	NM_153007	ODF4	ODF4
1552409_a_at	NM_153007	ODF4	ODF4
1552410_at	NM_173535	CLEC4F	CLEC4F
1552411_at	NM_152251	DEFB106A /// DEFB106B	DEFB106A
1552412_a_at	NM_152251	DEFB106A /// DEFB106B	DEFB106A
1552414_at	NM_147198	WFDC9	WFDC9
1552415_a_at	NM_147198	WFDC9	WFDC9
1552417_a_at	NM_152905	NEDD1	NEDD1
1552418_at	NM_153254	TTLL10	TTLL10
1552419_s_at	NM_153254	TTLL10	TTLL10
1552421_a_at	NM_145046	CALR3	CALR3
1552422_at	NM_145022	C10orf25	C10orf25
1552423_at	NM_005240	ETV3	ETV3
1552424_at	NM_152467	KLHL10	KLHL10
1552425_a_at	NM_152467	KLHL10	KLHL10
1552426_a_at	NM_078474	TM2D3	TM2D3
1552427_at	NM_145312	ZNF485	ZNF485
1552430_at	NM_170710	WDR17	WDR17
1552432_at	BC040487	MFSD6L	MFSD6L
1552436_a_at	NM_052836	CDH23 /// LOC100653137	CDH23
1552438_a_at	NM_144708	ANKAR	ANKAR
1552439_s_at	NM_032445	MEGF11	MEGF11
1552440_at	BC034761	GPR182	GPR182
1552445_a_at	NM_153448	ESX1	ESX1
1552448_a_at	NM_054017	C8orf12	C8orf12
1552449_a_at	NM_145651	LOC653486 /// SCGB1C1	LOC653486
1552450_a_at	NM_173650	DNAJC5G	DNAJC5G
1552452_at	NM_173479	WDR88	WDR88
1552453_a_at	NM_173479	WDR88	WDR88
1552455_at	NM_138818	PRUNE2	PRUNE2
1552456_a_at	NM_144614	MBD3L2	MBD3L2
1552457_a_at	NM_052866	ADAMTSL1	ADAMTSL1
1552458_at	NM_145208	MBD3L1	MBD3L1
1552459_a_at	NM_145208	MBD3L1	MBD3L1
1552461_at	NM_152630	FAM46D	FAM46D
1552463_at	NM_080475	SERPINB11	SERPINB11
1552466_x_at	NM_145033	LINC00161	LINC00161
1552467_at	NM_148676	DSCR10	DSCR10
1552468_a_at	NM_148676	DSCR10	DSCR10
1552470_a_at	NM_148914	ABHD11	ABHD11
1552472_a_at	NM_012287	ACAP2	ACAP2
1552473_at	NM_138924	GAMT	GAMT
1552474_a_at	NM_138924	GAMT	GAMT
1552476_s_at	NM_133373	PLCD3	PLCD3
1552477_a_at	BC014852	IRF6	IRF6
1552478_a_at	NM_006147	IRF6	IRF6
1552480_s_at	NM_080923	PTPRC	PTPRC
1552481_s_at	NM_006699	MAN1A2	MAN1A2
1552482_at	NM_025252	RAPH1	RAPH1
1552484_at	NM_144775	SMCR8	SMCR8
1552485_at	NM_171846	LACTB	LACTB
1552486_s_at	NM_171846	LACTB	LACTB
1552487_a_at	NM_001717	BNC1	BNC1
1552489_s_at	NM_033066	MPP4	MPP4
1552490_at	NM_145315	LACE1	LACE1
1552491_at	NM_033261	IDI2	IDI2
1552493_s_at	NM_000497	CYP11B1	CYP11B1
1552494_at	NM_138572	TAF8	TAF8
1552496_a_at	NM_015198	COBL	COBL
1552497_a_at	NM_052931	SLAMF6	SLAMF6
1552498_at	NM_145238	ZSCAN20	ZSCAN20
1552499_a_at	NM_145238	ZSCAN20	ZSCAN20
1552501_a_at	NM_170699	GPBAR1	GPBAR1
1552502_s_at	NM_017821	RHBDL2	RHBDL2
1552503_at	NM_032863	FRAS1	FRAS1
1552504_a_at	NM_032430	BRSK1	BRSK1
1552506_at	NM_173689	CRB2	CRB2
1552507_at	NM_080671	KCNE4	KCNE4
1552508_at	NM_080671	KCNE4	KCNE4
1552509_a_at	NM_145273	CD300LG	CD300LG
1552510_at	NM_080877	SLC34A3	SLC34A3
1552511_a_at	NM_020361	CPA6	CPA6
1552514_at	NM_152613	WBP2NL	WBP2NL
1552515_at	NM_152696	HIPK1	HIPK1
1552516_a_at	NM_152696	HIPK1	HIPK1
1552518_s_at	NM_022045	MTBP	MTBP
1552519_at	NM_145259	ACVR1C	ACVR1C
1552520_at	BC030710	TMEM74	TMEM74
1552521_a_at	BC030710	TMEM74	TMEM74
1552522_at	NM_145720	TIGD4	TIGD4
1552523_a_at	NM_145720	TIGD4	TIGD4
1552524_at	NM_053017	ART5	ART5
1552526_at	NM_153364	FAM71C	FAM71C
1552528_at	NM_058189	C21orf67	C21orf67
1552531_a_at	NM_145007	NLRP11	NLRP11
1552532_a_at	NM_144583	ATP6V1C2	ATP6V1C2
1552535_at	NM_148960	CLDN19	CLDN19
1552536_at	NM_145206	VTI1A	VTI1A
1552538_a_at	NM_145027	KIF6	KIF6
1552540_s_at	NM_138451	IQCD	IQCD
1552541_at	NM_138810	TAGAP	TAGAP
1552542_s_at	NM_138810	TAGAP	TAGAP
1552543_a_at	NM_033104	STON2	STON2
1552544_at	BC040857	SERPINA12	SERPINA12
1552546_a_at	NM_144652	LETM2	LETM2
1552548_at	NM_057176	BSND	BSND
1552549_a_at	NM_057176	BSND	BSND
1552552_s_at	NM_130441	CLEC4C	CLEC4C
1552553_a_at	NM_021209	NLRC4	NLRC4
1552554_a_at	AY027790	NLRC4	NLRC4
1552555_at	NM_173502	PRSS36	PRSS36
1552557_a_at	NM_144969	ZDHHC15	ZDHHC15
1552558_a_at	NM_152256	RAI1	RAI1
1552559_a_at	NM_139158	CDK15	CDK15
1552562_at	NM_144694	ZNF570	ZNF570
1552563_a_at	NM_145656	AF131215.4	AF131215.4
1552564_at	NM_153205	NUDT9P1	NUDT9P1
1552566_at	NM_144587	BTBD16	BTBD16
1552568_at	NM_031440	RTP3	RTP3
1552569_a_at	NM_031440	RTP3	RTP3
1552570_at	NM_144991	TSPEAR	TSPEAR
1552572_a_at	NM_138731	MIPOL1	MIPOL1
1552573_s_at	NM_138731	MIPOL1	MIPOL1
1552575_a_at	NM_153344	C6orf141	C6orf141
1552576_at	NM_145300	ALMS1P	ALMS1P
1552578_a_at	NM_138995	MYO3B	MYO3B
1552579_a_at	NM_003813	ADAM21	ADAM21
1552580_at	NM_173553	TRIML2	TRIML2
1552582_at	NM_172025	ABCC13	ABCC13
1552583_s_at	NM_172025	ABCC13	ABCC13
1552584_at	NM_153701	IL12RB1	IL12RB1
1552585_s_at	NM_172196	GTF2A1L	GTF2A1L
1552586_at	NM_145068	TRPV3	TRPV3
1552587_at	NM_173538	CNBD1	CNBD1
1552588_a_at	NM_173538	CNBD1	CNBD1
1552590_a_at	NM_145189	ABCC12	ABCC12
1552592_at	NM_147191	MMP21	MMP21
1552594_at	NM_139172	TMEM190	TMEM190
1552596_at	NM_139285	GAS2L2	GAS2L2
1552598_at	NM_133490	KCNG4	KCNG4
1552599_at	NM_152990	PXT1	PXT1
1552602_at	NM_145811	CACNG5	CACNG5
1552604_at	NM_153203	LINC00308	LINC00308
1552605_s_at	NM_153203	LINC00308	LINC00308
1552607_at	NM_173168	FAM223A /// FAM223B	FAM223A
1552608_at	NM_147197	WFDC11	WFDC11
1552609_s_at	NM_172139	IFNL2 /// IFNL3	IFNL2
1552610_a_at	NM_002227	JAK1	JAK1
1552611_a_at	AL555086	JAK1	JAK1
1552612_at	NM_020240	CDC42SE2	CDC42SE2
1552613_s_at	NM_020240	CDC42SE2	CDC42SE2
1552615_at	NM_001093	ACACB	ACACB
1552616_a_at	NM_001093	ACACB	ACACB
1552617_a_at	NM_022457	RFWD2	RFWD2
1552618_at	NM_005819	STX6	STX6
1552619_a_at	NM_018685	ANLN	ANLN
1552620_at	NM_173080	SPRR4	SPRR4
1552621_at	BQ613856	POLR2J /// POLR2J2 /// POLR2J3 /// UPK3BL	POLR2J
1552622_s_at	BQ613856	LOC441259 /// POLR2J /// POLR2J2 /// POLR2J3 /// UPK3BL	LOC441259
1552623_at	BC025237	HSH2D	HSH2D
1552625_a_at	AB063105	TRNT1	TRNT1
1552626_a_at	NM_030923	TMEM163	TMEM163
1552627_a_at	NM_001173	ARHGAP5	ARHGAP5
1552628_a_at	NM_022373	HERPUD2	HERPUD2
1552629_a_at	NM_015167	JMJD6	JMJD6
1552630_a_at	NM_006662	SRCAP	SRCAP
1552631_a_at	NM_145319	MAP3K6	MAP3K6
1552632_a_at	BC012375	ARSG	ARSG
1552633_at	NM_033204	ZNF101	ZNF101
1552634_a_at	NM_033204	ZNF101	ZNF101
1552637_at	NM_080601	PTPN11	PTPN11
1552639_at	NM_138433	KLHDC7B	KLHDC7B
1552641_s_at	NM_031921	ATAD3A /// ATAD3B	ATAD3A
1552643_at	NM_145297	ZNF626	ZNF626
1552644_a_at	NM_024947	PHC3	PHC3
1552646_at	NM_147162	IL11RA	IL11RA
1552648_a_at	NM_003844	TNFRSF10A	TNFRSF10A
1552649_a_at	NM_057178	RAD51L3-RFFL /// RFFL	RAD51L3-RFFL
1552651_a_at	AK093112	RAD51L3-RFFL /// RFFL	RAD51L3-RFFL
1552652_at	NM_152843	HPS4	HPS4
1552656_s_at	NM_144624	UHMK1	UHMK1
1552657_a_at	NM_032243	TXNDC2	TXNDC2
1552658_a_at	NM_014903	NAV3	NAV3
1552660_a_at	BC021215	C5orf22	C5orf22
1552661_at	NM_032101	PCDHGB7	PCDHGB7
1552662_a_at	NM_032101	PCDHGB7	PCDHGB7
1552663_a_at	NM_015064	ERC1	ERC1
1552664_at	NM_144997	FLCN	FLCN
1552665_at	NM_032903	JMJD1C-AS1	JMJD1C-AS1
1552666_a_at	NM_020794	LRRC7	LRRC7
1552667_a_at	NM_005489	SH2D3C	SH2D3C
1552669_at	NM_024607	PPP1R3B	PPP1R3B
1552670_a_at	NM_024607	PPP1R3B	PPP1R3B
1552671_a_at	NM_032591	SLC9A7	SLC9A7
1552672_a_at	NM_001542	IGSF3	IGSF3
1552673_at	NM_173560	RFX6	RFX6
1552674_at	NM_052952	DIRC1	DIRC1
1552675_at	NM_145174	DNAJB7	DNAJB7
1552676_at	NM_053049	UCN3	UCN3
1552677_a_at	NM_015151	DIP2A	DIP2A
1552678_a_at	NM_020886	USP28	USP28
1552680_a_at	NM_020380	CASC5	CASC5
1552682_a_at	NM_144508	CASC5	CASC5
1552684_a_at	NM_145204	SENP8	SENP8
1552685_a_at	NM_014552	GRHL1	GRHL1
1552686_at	NM_080834	CNBD2	CNBD2
1552687_a_at	NM_080834	CNBD2	CNBD2
1552689_at	NM_020764	CASKIN1	CASKIN1
1552690_a_at	NM_172364	CACNA2D4	CACNA2D4
1552691_at	NM_138450	ARL11	ARL11
1552693_at	NM_138450	ARL11	ARL11
1552694_at	NM_052885	SLC2A13	SLC2A13
1552695_a_at	NM_052885	SLC2A13	SLC2A13
1552696_at	NM_144599	NIPA1	NIPA1
1552698_at	NM_145042	TUBA3FP	TUBA3FP
1552701_a_at	NM_052889	CARD16	CARD16
1552703_s_at	NM_052889	CARD16 /// CASP1	CARD16
1552705_at	BC035000	DUSP19	DUSP19
1552708_a_at	AB038770	DUSP19	DUSP19
1552711_a_at	NM_144607	CYB5D1	CYB5D1
1552712_a_at	NM_170706	NMNAT2	NMNAT2
1552713_a_at	NM_000342	SLC4A1	SLC4A1
1552714_at	NM_153836	CREG2	CREG2
1552715_a_at	NM_021634	RXFP1	RXFP1
1552716_at	NM_144722	SPEF2	SPEF2
1552717_s_at	NM_153243	CEP170 /// CEP170P1	CEP170
1552718_at	NM_080820	DTD1	DTD1
1552719_at	NM_138423	CASC4	CASC4
1552721_a_at	NM_033136	FGF1	FGF1
1552722_at	NM_016300	ARPP21	ARPP21
1552724_at	AY099086	RHOXF1	RHOXF1
1552725_s_at	NM_139057	ADAMTS17	ADAMTS17
1552726_at	AA022668	ADAMTS17	ADAMTS17
1552727_s_at	AA022668	ADAMTS17	ADAMTS17
1552729_at	NM_032887	SNHG7 /// SNORA17 /// SNORA43	SNHG7
1552730_at	NM_021044	DHH	DHH
1552731_at	NM_139166	ABRA	ABRA
1552732_at	AL832152	ABRA	ABRA
1552733_at	NM_172193	KLHDC1	KLHDC1
1552734_at	NM_152756	RICTOR	RICTOR
1552735_at	AL832028	PCDHGA4	PCDHGA4
1552736_a_at	NM_138966	NETO1	NETO1
1552737_s_at	NM_007014	WWP2	WWP2
1552738_a_at	NM_138729	ST7L	ST7L
1552739_s_at	NM_138729	ST7L	ST7L
1552740_at	NM_144706	C2orf15	C2orf15
1552742_at	NM_144633	KCNH8	KCNH8
1552743_at	NM_024979	MCF2L	MCF2L
1552745_at	NM_173488	SLCO6A1	SLCO6A1
1552747_a_at	NM_144714	PP2D1	PP2D1
1552749_a_at	NM_145275	KLC3	KLC3
1552750_at	NM_054113	CIB3	CIB3
1552751_a_at	NM_054113	CIB3	CIB3
1552752_a_at	NM_153184	CADM2	CADM2
1552754_a_at	AA640422	CADM2	CADM2
1552755_at	NM_152569	C9orf66	C9orf66
1552757_s_at	AI478419	C9orf66	C9orf66
1552758_at	NM_058176	HDAC9	HDAC9
1552760_at	BM726008	HDAC9	HDAC9
1552761_at	NM_153357	SLC16A11	SLC16A11
1552763_at	NM_153704	TMEM67	TMEM67
1552765_x_at	NM_153704	TMEM67	TMEM67
1552766_at	NM_147174	HS6ST2	HS6ST2
1552767_a_at	NM_147174	HS6ST2	HS6ST2
1552768_at	NM_172207	CAMKK1	CAMKK1
1552769_at	NM_145233	ZNF625	ZNF625
1552770_s_at	NM_145276	ZNF563	ZNF563
1552771_a_at	NM_173083	LIN9	LIN9
1552772_at	NM_080387	CLEC4D	CLEC4D
1552773_at	BC032313	CLEC4D	CLEC4D
1552774_a_at	NM_004277	SLC25A27	SLC25A27
1552775_at	NM_148963	GPRC6A	GPRC6A
1552777_a_at	NM_139165	RAET1E	RAET1E
1552779_a_at	NM_152697	SLC44A5	SLC44A5
1552782_at	AK091400	SLC44A5	SLC44A5
1552783_at	NM_152475	ZNF417	ZNF417
1552785_at	NM_152605	ZNF781	ZNF781
1552787_at	NM_033647	HELB	HELB
1552788_a_at	NM_033647	HELB	HELB
1552789_at	NM_153039	SEC62	SEC62
1552790_a_at	NM_153039	SEC62	SEC62
1552791_a_at	NM_006073	TRDN	TRDN
1552792_at	NM_080867	SOCS4	SOCS4
1552793_at	NM_173687	C8orf31	C8orf31
1552794_a_at	NM_173631	ZNF547	ZNF547
1552796_a_at	NM_005068	SIM1	SIM1
1552797_s_at	NM_144707	PROM2	PROM2
1552798_a_at	NM_138557	TLR4	TLR4
1552799_at	NM_145003	TSNARE1	TSNARE1
1552800_at	NM_148916	ABHD11	ABHD11
1552801_at	NM_144575	CAPN13	CAPN13
1552803_a_at	NM_152497	STMN1	STMN1
1552804_a_at	NM_148910	TIRAP	TIRAP
1552806_a_at	NM_033130	SIGLEC10	SIGLEC10
1552807_a_at	AF301007	SIGLEC10	SIGLEC10
1552808_at	NM_139264	ADAMTSL1	ADAMTSL1
1552809_at	NM_002920	RFX4	RFX4
1552811_at	NM_053284	WFIKKN1	WFIKKN1
1552812_a_at	NM_014554	SENP1	SENP1
1552813_at	NM_138693	KLF14	KLF14
1552814_a_at	NM_138693	KLF14	KLF14
1552816_at	NM_145283	NXNL2	NXNL2
1552818_a_at	NM_001727	BRS3	BRS3
1552819_at	NM_153454	LINC00205 /// LOC102723489 /// LOC102725097	LINC00205
1552822_at	NM_019022	TMX3	TMX3
1552825_at	NM_145756	ZNF396	ZNF396
1552826_at	NM_134266	SLC26A7	SLC26A7
1552827_s_at	NM_134266	SLC26A7	SLC26A7
1552828_at	NM_052870	SNX18	SNX18
1552829_at	NM_018505
1552830_at	NM_153230	FBXO39	FBXO39
1552833_at	NM_138706	B3GNT6	B3GNT6
1552834_at	BC025357	B3GNT6	B3GNT6
1552835_at	NM_144977	DENND1B	DENND1B
1552836_at	NM_173656	ZNF619	ZNF619
1552837_at	NM_173041	ICK	ICK
1552839_at	NM_173526	FAM71D	FAM71D
1552841_s_at	NM_138724	BCL2L14	BCL2L14
1552842_at	NM_153456	HS6ST3	HS6ST3
1552843_at	NM_134425	SLC26A1	SLC26A1
1552845_at	NM_138429	CLDN15	CLDN15
1552846_s_at	NM_152304	RAB42	RAB42
1552848_a_at	NM_173495	PTCHD1	PTCHD1
1552849_at	NM_138804	M1AP	M1AP
1552851_at	NM_152677	ZSCAN4	ZSCAN4
1552852_a_at	NM_152677	ZSCAN4	ZSCAN4
1552853_at	NM_144623	VWA5B1	VWA5B1
1552854_a_at	NM_144623	VWA5B1	VWA5B1
1552856_at	NM_153238	LINC00311	LINC00311
1552857_a_at	NM_000871	HTR6	HTR6
1552858_at	NM_173523	MAGEB6	MAGEB6
1552860_at	NM_145653	LOC101060464 /// LOC101929858 /// LOC101930165 /// LOC101930171 /// TCEB3C /// TCEB3CL /// TCEB3CL2	LOC101060464
1552862_at	NM_173639	RUSC1-AS1	RUSC1-AS1
1552863_a_at	NM_145815	CACNG6	CACNG6
1552865_a_at	NM_152590	LMNTD1	LMNTD1
1552867_at	NM_138474
1552868_at	NM_152480	CIRBP-AS1	CIRBP-AS1
1552870_s_at	NM_144696	AXDND1	AXDND1
1552872_at	NM_025091	ASMTL-AS1	ASMTL-AS1
1552873_s_at	NM_025091	ASMTL-AS1	ASMTL-AS1
1552875_a_at	NM_138939	CD200R1	CD200R1
1552876_at	NM_153755	LINC00334	LINC00334
1552877_s_at	NM_153755	LINC00334	LINC00334
1552878_at	BC032621	ATOH7	ATOH7
1552879_a_at	BC032621	ATOH7	ATOH7
1552880_at	NM_033127	SEC16B	SEC16B
1552882_a_at	NM_152424	AMER1	AMER1
1552884_at	NM_152568	NKX6-3	NKX6-3
1552885_a_at	NM_152568	NKX6-3	NKX6-3
1552887_at	NM_152710	TBATA	TBATA
1552889_a_at	NM_138568	EXOC3L2	EXOC3L2
1552890_a_at	NM_145200	CABP4	CABP4
1552892_at	NM_052945	TNFRSF13C	TNFRSF13C
1552893_at	NM_033259	CAMK2N2	CAMK2N2
1552895_a_at	NM_153773	ANKRD30BP2	ANKRD30BP2
1552897_a_at	NM_133329	KCNG3	KCNG3
1552898_a_at	AF348982	KCNG3	KCNG3
1552899_at	NM_153224	LINC01312	LINC01312
1552900_a_at	NM_153224	LINC01312	LINC01312
1552902_a_at	NM_148898	FOXP2	FOXP2
1552903_at	NM_153446	B4GALNT2	B4GALNT2
1552904_at	NM_138999	NETO1	NETO1
1552906_at	NM_152578	FMR1NB	FMR1NB
1552908_at	NM_145278	GCSAML	GCSAML
1552910_at	NM_052884	SIGLEC11	SIGLEC11
1552911_at	AB072038	SIGLEC11	SIGLEC11
1552912_a_at	NM_144701	IL23R	IL23R
1552913_at	NM_173699	MAGEB18	MAGEB18
1552914_a_at	NM_025240	CD276	CD276
1552915_at	NM_172138	IFNL2	IFNL2
1552917_at	NM_172140	IFNL1	IFNL1
1552919_at	NM_144645	C4orf36	C4orf36
1552921_a_at	NM_022116	FIGNL1	FIGNL1
1552922_at	NM_014989	RIMS1	RIMS1
1552923_a_at	NM_020845	PITPNM2	PITPNM2
1552924_a_at	AL133612	PITPNM2	PITPNM2
1552925_at	NM_020815	PCDH10	PCDH10
1552927_at	NM_152787	TAB3	TAB3
1552928_s_at	NM_152787	TAB3	TAB3
1552929_at	NM_139209	GRK7	GRK7
1552930_at	NM_033467	MMEL1	MMEL1
1552931_a_at	NM_002605	PDE8A	PDE8A
1552932_at	NM_138329	NLRP6	NLRP6
1552933_at	NM_152763	AKNAD1	AKNAD1
1552935_at	NM_152694	ZCCHC5	ZCCHC5
1552937_s_at	NM_130384	ATRIP /// TREX1	ATRIP
1552938_at	NM_033132	ZIC5	ZIC5
1552939_at	NM_139290	ANGPT1	ANGPT1
1552940_at	NM_172000	TEDDM1	TEDDM1
1552942_at	NM_153009	LOC149373	LOC149373
1552943_at	NM_173536	GABRG1	GABRG1
1552944_a_at	NM_052839	PANX2	PANX2
1552946_at	NM_153608	ZNF114	ZNF114
1552947_x_at	NM_153608	ZNF114	ZNF114
1552948_at	NM_152492	CCDC27	CCDC27
1552950_at	NM_173528	C15orf26	C15orf26
1552952_at	NM_144971	LOC100652931 /// RBMY2FP	LOC100652931
1552953_a_at	NM_006160	NEUROD2	NEUROD2
1552954_at	NM_173668	C5orf17	C5orf17
1552955_at	NM_054029	LINC00208	LINC00208
1552957_at	NM_145299	DNAH6	DNAH6
1552960_at	NM_130830	LRRC15	LRRC15
1552961_at	NM_032908
1552964_at	NM_173572	TTC40	TTC40
1552965_a_at	NM_145236	B3GNT7	B3GNT7
1552967_at	NM_152577	ZNF645	ZNF645
1552969_a_at	NM_145310	ZMYM6	ZMYM6
1552970_s_at	NM_145310	ZMYM6	ZMYM6
1552971_at	NM_139167	SGCZ	SGCZ
1552972_at	NM_152711	LOC100507431	LOC100507431
1552973_at	NM_003396	WNT9B	WNT9B
1552974_at	NM_014130
1552975_x_at	NM_014130
1552976_at	NM_153614
1552977_a_at	NM_006586	CNPY3	CNPY3
1552978_a_at	NM_052822	SCAMP1	SCAMP1
1552979_at	NM_173513	LINC00471	LINC00471
1552980_at	NM_138612	HAS3	HAS3
1552982_a_at	NM_002007	FGF4	FGF4
1552985_at	NM_173851	SLC30A8	SLC30A8
1552986_at	NM_138470	LOC142937	LOC142937
1552987_a_at	NM_153241	LOC439933	LOC439933
1552988_at	NM_152587	C11orf65	C11orf65
1552990_at	NM_152656	FAM71E2	FAM71E2
1552991_at	NM_153444	OR5P2	OR5P2
1552993_at	NM_138812	DYDC1	DYDC1
1552995_at	NM_145659	IL27	IL27
1552997_a_at	NM_152397	IQCF1	IQCF1
1552998_at	NM_153325	DEFB125	DEFB125
1552999_a_at	NM_172006	WFDC10B	WFDC10B
1553002_at	NM_152250	DEFB105A /// DEFB105B	DEFB105A
1553003_at	NM_170724	PKHD1	PKHD1
1553004_at	NM_138295	PKD1L1	PKD1L1
1553006_at	NM_153834	GPR112	GPR112
1553007_a_at	NM_014253	TENM1	TENM1
1553009_s_at	NM_172239	REXO1L1P	REXO1L1P
1553011_at	NM_153809	TAF1L	TAF1L
1553013_at	NM_130773	CNTNAP5	CNTNAP5
1553015_a_at	NM_004260	RECQL4	RECQL4
1553016_at	NM_153835	GPR113	GPR113
1553019_at	NM_080751	TMC2	TMC2
1553020_at	NM_144774	SMCR5	SMCR5
1553021_s_at	NM_015250	BICD2	BICD2
1553022_at	NM_052882	ZIM3	ZIM3
1553023_a_at	NM_024505	NOX5	NOX5
1553024_at	NM_172368	DAOA-AS1	DAOA-AS1
1553025_at	NM_020455	GPR126	GPR126
1553027_a_at	NM_057162	KLHL4	KLHL4
1553028_at	NM_153002	GPR156	GPR156
1553030_a_at	NM_000456	SUOX	SUOX
1553031_at	NM_153838	GPR115	GPR115
1553032_at	NM_139017	IL31RA	IL31RA
1553033_at	NM_138780	SYTL5	SYTL5
1553034_at	NM_006642	SDCCAG8	SDCCAG8
1553036_at	NM_153839	GPR111	GPR111
1553037_a_at	NM_133625	SYN2	SYN2
1553039_a_at	NM_080871	ASB10	ASB10
1553041_at	NM_130770	HTR3C	HTR3C
1553042_a_at	NM_032721	NFKBID	NFKBID
1553043_a_at	NM_139018	CD300LF	CD300LF
1553044_at	NM_032602	GJA10	GJA10
1553045_at	NM_003395	WNT9A	WNT9A
1553046_s_at	NM_022134	GAL3ST2	GAL3ST2
1553047_at	NM_138687	PIP4K2B	PIP4K2B
1553048_a_at	NM_138687	PIP4K2B	PIP4K2B
1553051_s_at	NM_053280	ODF3	ODF3
1553052_at	NM_172005	WFDC13	WFDC13
1553053_at	NM_152777	LINC00521	LINC00521
1553055_a_at	NM_144975	SLFN5	SLFN5
1553057_at	NM_080474	SERPINB12	SERPINB12
1553058_at	NM_133261	GIPC3	GIPC3
1553059_at	NM_052891	PGLYRP3	PGLYRP3
1553060_at	NM_033126	PSKH2	PSKH2
1553061_at	NM_033519	OR6W1P	OR6W1P
1553062_at	NM_058165	MOGAT1	MOGAT1
1553063_at	NM_080819	GPR78	GPR78
1553064_at	NM_153833	H1FOO	H1FOO
1553066_at	NM_175057	TAAR9	TAAR9
1553067_a_at	NM_057163	GNRHR2	GNRHR2
1553069_at	NM_153455
1553070_a_at	NM_133371	MYOZ3	MYOZ3
1553071_a_at	NM_133371	MYOZ3	MYOZ3
1553072_at	NM_138279	BNIPL	BNIPL
1553074_at	NM_080873	ASB11	ASB11
1553075_a_at	AF548121	OFCC1	OFCC1
1553076_at	NM_153003	OFCC1	OFCC1
1553077_at	NM_148897	SDR9C7	SDR9C7
1553078_at	NM_153445	OR5P3	OR5P3
1553079_at	NM_138700	TRIM40	TRIM40
1553080_at	NM_173085	CSN1S2AP	CSN1S2AP
1553081_at	NM_080869	WFDC12	WFDC12
1553082_at	NM_144727	CRYGN	CRYGN
1553083_at	NM_032363
1553084_at	NM_139171	STARD6	STARD6
1553086_at	NM_144663	C11orf40	C11orf40
1553087_at	NM_032362	C18orf12	C18orf12
1553088_a_at	NM_138626	BCL2L11	BCL2L11
1553089_a_at	NM_080736	WFDC2	WFDC2
1553093_a_at	NM_153323	DEFB119	DEFB119
1553094_at	NM_170685	FLJ45513 /// TAC4	FLJ45513
1553096_s_at	NM_138627	BCL2L11	BCL2L11
1553099_at	NM_145702	TIGD1	TIGD1
1553101_a_at	NM_017758	ALKBH5	ALKBH5
1553102_a_at	BC016647	CCDC69	CCDC69
1553103_at	NM_147134	NFX1	NFX1
1553105_s_at	NM_001943	DSG2	DSG2
1553106_at	NM_152409	C5orf24	C5orf24
1553107_s_at	BF436799	C5orf24	C5orf24
1553108_at	AW068615	C5orf24	C5orf24
1553111_a_at	NM_152903	KBTBD6	KBTBD6
1553112_s_at	NM_001260	CDK8	CDK8
1553113_s_at	BF700678	CDK8	CDK8
1553114_a_at	NM_005975	PTK6	PTK6
1553115_at	AF358135	NKD1	NKD1
1553117_a_at	NM_007271	STK38	STK38
1553118_at	NM_053055	THEM4	THEM4
1553120_at	NM_022111	CLSPN	CLSPN
1553122_s_at	NM_021163	RBAK	RBAK
1553123_at	NM_173636	WDR62	WDR62
1553125_x_at	NM_173636	WDR62	WDR62
1553126_a_at	NM_152725	SLC39A12	SLC39A12
1553127_a_at	BC033791	RNF168	RNF168
1553129_at	NM_024500	SVEP1	SVEP1
1553130_at	NM_152340	LOC652276	LOC652276
1553131_a_at	D78260	GATA4	GATA4
1553132_a_at	NM_152332	TC2N	TC2N
1553133_at	BC020851	C9orf72	C9orf72
1553134_s_at	BC020851	C9orf72	C9orf72
1553136_at	NM_152387	KCTD18	KCTD18
1553137_s_at	AF028008	KLF11	KLF11
1553138_a_at	NM_152363	ANKLE1	ANKLE1
1553139_s_at	NM_017514	PLXNA3	PLXNA3
1553140_at	NM_014100	PELO	PELO
1553141_at	BC035749	LACC1	LACC1
1553142_at	NM_153218	LACC1	LACC1
1553145_at	BC010030	TAPT1-AS1	TAPT1-AS1
1553146_at	NM_152539	C3orf30	C3orf30
1553147_at	NM_145000	RANBP3L	RANBP3L
1553148_a_at	R75838	SNX13	SNX13
1553150_at	NM_153042	KDM1B	KDM1B
1553151_at	AY079172	ATP6V0D2	ATP6V0D2
1553153_at	NM_152565	ATP6V0D2	ATP6V0D2
1553155_x_at	NM_152565	ATP6V0D2	ATP6V0D2
1553156_at	AB055704	LHX4	LHX4
1553157_at	AB055703	LHX4	LHX4
1553158_at	AY099509	CEP19	CEP19
1553159_at	NM_003777	DNAH11	DNAH11
1553162_x_at	NM_144692	PROSER3	PROSER3
1553163_at	NM_138430	ADPRHL1	ADPRHL1
1553165_at	NM_080551	SYNRG	SYNRG
1553166_at	NM_144985	CDH24	CDH24
1553167_a_at	BC023539	SEPSECS	SEPSECS
1553168_at	NM_002088	GRIK5	GRIK5
1553169_at	BC019612	LRRN4	LRRN4
1553171_x_at	BC019612	LRRN4	LRRN4
1553172_at	NM_015694	ZNF777	ZNF777
1553174_at	NM_020433	JPH2	JPH2
1553175_s_at	AB015656	PDE5A	PDE5A
1553176_at	AF403479	SH2D1B	SH2D1B
1553177_at	BC022407	SH2D1B	SH2D1B
1553178_a_at	NM_001051	SSTR3	SSTR3
1553179_at	NM_133638	ADAMTS19	ADAMTS19
1553180_at	NM_133638	ADAMTS19	ADAMTS19
1553181_at	NM_138620	DDX31	DDX31
1553183_at	NM_173568	UMODL1	UMODL1
1553185_at	NM_152573	RASEF	RASEF
1553186_x_at	NM_152573	RASEF	RASEF
1553188_s_at	AF428251	PARD3B	PARD3B
1553190_s_at	AB092439	PARD3B	PARD3B
1553191_at	NM_020388	DST	DST
1553192_at	NM_152355	ZNF441	ZNF441
1553193_at	NM_152355	ZNF441	ZNF441
1553194_at	NM_173808	NEGR1	NEGR1
1553196_a_at	AY043466	FCRL3	FCRL3
1553197_at	NM_152418	DCAF4L2	DCAF4L2
1553199_at	AA583332	DCAF4L2	DCAF4L2
1553202_at	NM_152709	STOX1	STOX1
1553204_at	NM_152757	C20orf166-AS1	C20orf166-AS1
1553205_at	AL832097	C20orf166-AS1	C20orf166-AS1
1553207_at	NM_173664	ARL10	ARL10
1553208_s_at	NM_173664
1553209_at	NM_032814	RNFT2	RNFT2
1553211_at	NM_153228	ANKFN1	ANKFN1
1553212_at	NM_173352	KRT78	KRT78
1553213_a_at	NM_173352	KRT78	KRT78
1553214_a_at	NM_145023	CCDC7	CCDC7
1553215_s_at	NM_145023	CCDC7	CCDC7
1553216_at	NM_007130	ZNF41	ZNF41
1553217_s_at	NM_007130	ZNF41	ZNF41
1553218_a_at	NM_032434	ZNF512	ZNF512
1553219_a_at	NM_015365	AMMECR1	AMMECR1
1553220_at	NM_173511	FAM117B	FAM117B
1553221_at	NM_152478	ZNF583	ZNF583
1553222_at	AB083055	OXER1	OXER1
1553224_at	NM_033631	LUZP1	LUZP1
1553225_s_at	NM_007131	ZNF75D	ZNF75D
1553226_at	NM_152454	LINC00052	LINC00052
1553227_s_at	NM_018963	BRWD1	BRWD1
1553228_at	NM_152723	CCDC89	CCDC89
1553229_at	NM_152412	ZNF572	ZNF572
1553232_at	NM_144713	RMDN2	RMDN2
1553234_at	NM_139054	ADAMTS18	ADAMTS18
1553235_at	NM_031882	PCDHAC1	PCDHAC1
1553237_x_at	NM_031882	PCDHAC1	PCDHAC1
1553238_a_at	NM_144685	HIPK4	HIPK4
1553239_at	NM_145019	FAM124A	FAM124A
1553241_at	NM_173688	NKAIN3	NKAIN3
1553243_at	NM_032817	ITIH5	ITIH5
1553244_at	NM_152633	FANCB	FANCB
1553246_a_at	NM_032237	POMK	POMK
1553247_a_at	NM_152601	ZNF709	ZNF709
1553248_at	NM_152675	CCDC57	CCDC57
1553249_at	NM_148674	SMC1B	SMC1B
1553252_a_at	NM_153252	BRWD3	BRWD3
1553253_at	NM_080863	ASB16	ASB16
1553254_at	NM_138703	MAGEE2	MAGEE2
1553255_at	NM_152473	ERVV-1	ERVV-1
1553257_at	AY026481	GAL3ST3	GAL3ST3
1553258_at	NM_153017	FLJ30679	FLJ30679
1553260_s_at	NM_152525	ALS2CR11	ALS2CR11
1553261_x_at	NM_152525	ALS2CR11	ALS2CR11
1553262_a_at	NM_018949	UTS2R	UTS2R
1553263_at	NM_173477	USH1G	USH1G
1553264_a_at	NM_006950	SYN1	SYN1
1553265_at	NM_144712	SLC23A3	SLC23A3
1553266_at	NM_144571	CNOT6L	CNOT6L
1553267_a_at	NM_144571	CNOT6L	CNOT6L
1553268_at	NM_138328	RHBDL3	RHBDL3
1553269_at	CA411757	ZNF718	ZNF718
1553271_at	NM_173602	DIP2B	DIP2B
1553272_at	NM_078483	SLC36A1	SLC36A1
1553274_a_at	NM_152551	SNRNP48	SNRNP48
1553275_s_at	NM_173594
1553276_at	NM_152476	ZNF560	ZNF560
1553277_at	NM_173630	RTTN	RTTN
1553279_at	NM_152547	BTNL9	BTNL9
1553280_at	NM_144709	PUS10	PUS10
1553281_at	NM_153268	PLCXD2	PLCXD2
1553282_at	NM_152507	C21orf128	C21orf128
1553284_s_at	NM_033029	LMLN	LMLN
1553285_s_at	NM_152442	RAD9B	RAD9B
1553286_at	NM_152791	ZNF555	ZNF555
1553288_a_at	NM_173564	NYAP1	NYAP1
1553292_s_at	NM_144610	SGK494	SGK494
1553293_at	NM_054031	MRGPRX3	MRGPRX3
1553295_at	NM_152555	ABCA13	ABCA13
1553296_at	NM_032787	GPR128	GPR128
1553297_a_at	NM_172313	CSF3R	CSF3R
1553298_at	NM_152460	C17orf77	C17orf77
1553299_at	NM_152664	DUSP5P1	DUSP5P1
1553300_a_at	NM_152910	DGKH	DGKH
1553301_a_at	NM_144632	TMEM182	TMEM182
1553303_at	NM_152337	C16orf46	C16orf46
1553304_at	NM_144703	LSM14B	LSM14B
1553306_at	NM_033358	CASP8	CASP8
1553310_at	NM_153021	PLB1	PLB1
1553311_at	NM_173644	C20orf197	C20orf197
1553313_s_at	NM_006933	SLC5A3	SLC5A3
1553314_a_at	NM_153209	KIF19	KIF19
1553315_at	NM_144990	SLFNL1	SLFNL1
1553316_at	NM_080817	GPR82	GPR82
1553317_s_at	AL832460	GPR82	GPR82
1553318_at	NM_144968	RIBC1	RIBC1
1553319_at	AF370886	OXGR1	OXGR1
1553320_s_at	NM_152627	CDC14C	CDC14C
1553321_a_at	NM_006588	SULT1C4	SULT1C4
1553322_s_at	NM_021961	TEAD1	TEAD1
1553323_a_at	AF411819	CATSPER2 /// CATSPER2P1 /// LOC101930343	CATSPER2
1553325_at	BC029532	POU5F2	POU5F2
1553326_at	AF453828	RXFP2	RXFP2
1553327_a_at	NM_152751	BEND7	BEND7
1553328_a_at	NM_003054	SLC18A2	SLC18A2
1553329_at	BC017587	SSMEM1	SSMEM1
1553330_at	NM_145268	SSMEM1	SSMEM1
1553333_at	NM_152367	MAB21L3	MAB21L3
1553335_x_at	NM_173669	LOC285696	LOC285696
1553336_a_at	NM_152622	MIER3	MIER3
1553338_at	NM_152608	SDE2	SDE2
1553340_s_at	NM_054028	SLC35G3 /// SLC35G4P /// SLC35G5	SLC35G3
1553341_at	NM_144639	UROC1	UROC1
1553344_at	AY029205	PCDH15	PCDH15
1553346_a_at	NM_020847	TNRC6A	TNRC6A
1553347_s_at	NM_002235	KCNA6	KCNA6
1553348_a_at	NM_147133	NFX1	NFX1
1553349_at	NM_152641	ARID2	ARID2
1553350_at	NM_152698	AMER3	AMER3
1553351_at	NM_130901	OTUD7A	OTUD7A
1553352_x_at	AF513360	ERVW-1	ERVW-1
1553354_a_at	NM_153030
1553355_at	NM_153019
1553356_at	NM_053057
1553357_at	NM_153016	LINC00889	LINC00889
1553359_at	NM_024963	FBXL18	FBXL18
1553361_x_at	NM_024963	FBXL18	FBXL18
1553362_at	NM_173645	DNAH6	DNAH6
1553363_at	NM_152554	C6orf195	C6orf195
1553364_at	NM_173676	PNPLA1	PNPLA1
1553365_at	NM_152317	DEPDC4	DEPDC4
1553366_s_at	NM_144994	ANKRD23 /// ANKRD39	ANKRD23
1553367_a_at	NM_144613	COX6B2	COX6B2
1553369_at	NM_173544	FAM129C	FAM129C
1553371_at	NM_173641	EPHA10	EPHA10
1553372_at	NM_152669
1553373_at	NM_144625	WDR64	WDR64
1553374_at	NM_018544	PRO2949	PRO2949
1553375_at	NM_152733	BTBD9	BTBD9
1553376_a_at	NM_144619	AXDND1	AXDND1
1553378_a_at	NM_152781	HEATR9	HEATR9
1553380_at	NM_152615	PARP15	PARP15
1553383_at	NM_152432	ARHGAP42	ARHGAP42
1553385_at	NM_032845	LINC01101	LINC01101
1553386_at	NM_032793	MFSD2A	MFSD2A
1553387_at	NM_138293	ATM	ATM
1553388_at	NM_153036	FAM26D	FAM26D
1553389_at	NM_152530	NPHP3	NPHP3
1553390_at	NM_173681	ATG9B	ATG9B
1553391_at	NM_152761	CXorf58	CXorf58
1553392_at	NM_173503	EFCAB3 /// LOC102724660	EFCAB3
1553394_a_at	NM_003221	TFAP2B	TFAP2B
1553395_a_at	AF497548	CD200R1	CD200R1
1553396_a_at	NM_144719	CCDC13	CCDC13
1553397_at	NM_144719	CCDC13	CCDC13
1553398_at	NM_053012
1553399_a_at	NM_152466	CRHR1-IT1 /// MGC57346	CRHR1-IT1
1553400_a_at	NM_152466	CRHR1-IT1 /// MGC57346	CRHR1-IT1
1553401_at	NM_147199	MRGPRX1	MRGPRX1
1553402_a_at	NM_139011	HFE	HFE
1553403_at	AB076563	RLN3	RLN3
1553405_a_at	NM_033225	CSMD1	CSMD1
1553407_at	NM_033044	MACF1	MACF1
1553409_at	NM_025003	ADAMTS20	ADAMTS20
1553410_a_at	AF395909	ABCC12	ABCC12
1553411_s_at	NM_171999	SALL3	SALL3
1553412_at	NM_032785	AGBL4	AGBL4
1553413_at	NM_025011	FLJ13744	FLJ13744
1553415_at	NM_139319	SLC17A8	SLC17A8
1553417_at	NM_173580	C11orf44	C11orf44
1553418_a_at	NM_138996	CNTNAP5	CNTNAP5
1553420_at	NM_153031	SATB2-AS1	SATB2-AS1
1553422_s_at	NM_145892	RBFOX1	RBFOX1
1553423_a_at	NM_144682	SLFN13	SLFN13
1553424_at	NM_173599	C12orf40	C12orf40
1553425_at	NM_152498	WDR65	WDR65
1553426_at	NM_173667	C5orf64	C5orf64
1553427_at	NM_139055	ADAMTS15	ADAMTS15
1553428_at	NM_173675	LY86-AS1	LY86-AS1
1553429_at	NM_152575	FLJ31713	FLJ31713
1553430_a_at	AY028913	EDARADD	EDARADD
1553432_s_at	NM_170664	LOC101060424 /// LOC653786 /// OTOA	LOC101060424
1553433_at	NM_173550	CCDC171	CCDC171
1553434_at	NM_173534	CYP4Z2P	CYP4Z2P
1553435_at	NM_152469	C18orf15	C18orf15
1553436_at	NM_173600	MUC19	MUC19
1553437_at	NM_152375	KLHDC7A	KLHDC7A
1553438_at	NM_173578	C11orf72	C11orf72
1553439_at	NM_173692
1553440_at	NM_153010	AQP4-AS1	AQP4-AS1
1553441_at	NM_138994	CNTNAP4	CNTNAP4
1553442_a_at	NM_138994	CNTNAP4	CNTNAP4
1553443_at	NM_173684	FER1L6-AS1	FER1L6-AS1
1553444_a_at	NM_173507	C1orf127	C1orf127
1553446_at	NM_173671	LOC100996634	LOC100996634
1553447_at	NM_152336	AGBL1	AGBL1
1553448_at	NM_173673	FLJ34503	FLJ34503
1553449_at	NM_173617	LINC00304	LINC00304
1553450_s_at	NM_173617	LINC00304	LINC00304
1553451_at	NM_173616	CCDC79	CCDC79
1553452_at	NM_173597	MYO1H	MYO1H
1553453_at	NM_130387	ASB14	ASB14
1553454_at	NM_152364	RPTN	RPTN
1553456_at	NM_152714
1553457_at	NM_173697	LINC00269	LINC00269
1553458_at	NM_144984	VSTM4	VSTM4
1553459_at	NM_173646	CCDC150	CCDC150
1553460_at	NM_173649	C2orf61	C2orf61
1553461_at	NM_173696	FAM9B	FAM9B
1553462_at	NM_152541
1553464_at	NM_173682	FLJ40288	FLJ40288
1553465_a_at	NM_145024	CES5A	CES5A
1553466_at	NM_173695	CHDC2	CHDC2
1553467_at	NM_152580	DCAF8L2 /// FLJ32742 /// LOC101928481	DCAF8L2
1553468_at	NM_032821	HYDIN2	HYDIN2
1553470_at	NM_173628	DNAH17	DNAH17
1553471_at	NM_152462	SLC35G3	SLC35G3
1553472_at	NM_153041	FLJ32955	FLJ32955
1553474_at	AY172978	LOC100288966	LOC100288966
1553475_at	NM_018582
1553478_at	NM_173579	KIRREL3-AS3	KIRREL3-AS3
1553479_at	NM_173633	TMEM145	TMEM145
1553482_at	NM_153040	C15orf32	C15orf32
1553483_at	NM_152762	TSGA10IP	TSGA10IP
1553484_at	NM_144667	LINC00477	LINC00477
1553485_at	NM_153038	CCDC140	CCDC140
1553486_a_at	NM_173625	C17orf78	C17orf78
1553488_at	NM_144674	TEKT5	TEKT5
1553489_a_at	NM_144674	TEKT5	TEKT5
1553491_at	NM_173598	KSR2	KSR2
1553492_a_at	NM_006192	PAX1	PAX1
1553493_a_at	NM_152566	TDH	TDH
1553494_at	NM_152566	TDH	TDH
1553497_at	NM_152768	LINC00615	LINC00615
1553498_at	NM_018572
1553499_s_at	AY185496	SERPINA9	SERPINA9
1553500_at	NM_012159	FBXL21	FBXL21
1553502_a_at	NM_053016	AKAP2 /// PALM2 /// PALM2-AKAP2	AKAP2
1553504_at	NM_054032	MRGPRX4	MRGPRX4
1553505_at	NM_144670	A2ML1	A2ML1
1553506_at	NM_173077	CPO	CPO
1553507_a_at	NM_005284	GPR6	GPR6
1553508_at	NM_148895	MDS2	MDS2
1553510_s_at	NM_005444	RQCD1	RQCD1
1553511_at	NM_152219	GJD3	GJD3
1553512_at	NM_173860	HOXC12	HOXC12
1553513_at	NM_078625	VNN3	VNN3
1553514_a_at	NM_078625	VNN3	VNN3
1553515_at	NM_138336	MYEOV2	MYEOV2
1553517_at	AF517122	FERD3L	FERD3L
1553518_at	AF355799	DEFT1P /// DEFT1P2	DEFT1P
1553519_at	NM_145180	LINC00314	LINC00314
1553521_at	NM_080389	DEFB104A /// DEFB104B	DEFB104A
1553523_at	NM_176822	NLRP14	NLRP14
1553524_at	NM_145695	DGKB	DGKB
1553525_at	NM_176810	NLRP13	NLRP13
1553526_at	NM_176811	NLRP8	NLRP8
1553527_at	NM_176820	NLRP9	NLRP9
1553528_a_at	NM_139052	TAF5	TAF5
1553529_at	NM_152232	TAS1R2	TAS1R2
1553530_a_at	NM_033669	ITGB1	ITGB1
1553531_at	NM_138322	PCSK6	PCSK6
1553532_a_at	NM_032819	ZNF341	ZNF341
1553533_at	NM_020647	JPH1	JPH1
1553534_at	NM_176821	NLRP10	NLRP10
1553535_a_at	NM_002883	RANGAP1	RANGAP1
1553536_at	NM_018615	MBNL2	MBNL2
1553537_at	NM_175068	KRT73	KRT73
1553538_s_at	NM_173704	COX1	COX1
1553539_at	NM_175053	KRT74	KRT74
1553540_a_at	NM_001532	SLC29A2	SLC29A2
1553541_at	NM_177398	LMX1A	LMX1A
1553542_at	NM_176816	CCDC125	CCDC125
1553544_at	NM_054021	GPR101	GPR101
1553545_at	NM_175924	ILDR1	ILDR1
1553546_at	NM_018614
1553547_at	NM_018605
1553549_at	NM_173856	VN1R2	VN1R2
1553550_at	NM_173858	VN1R5	VN1R5
1553551_s_at	NM_173709	ND2	ND2
1553552_at	NM_053278	TAAR8	TAAR8
1553553_at	NM_176881	TAS2R39	TAS2R39
1553555_at	NM_176817	TAS2R38	TAS2R38
1553556_at	NM_176882	TAS2R40	TAS2R40
1553558_at	NM_176883	TAS2R41	TAS2R41
1553559_at	NM_173490	TMEM171	TMEM171
1553560_at	NM_173857	VN1R4	VN1R4
1553561_at	NM_176890	TAS2R50	TAS2R50
1553562_at	NM_172100	CD8B /// LOC100996919	CD8B
1553564_at	NM_080676	MACROD2	MACROD2
1553565_s_at	NM_012137	DDAH1	DDAH1
1553566_at	NM_153685	PIANP	PIANP
1553567_s_at	NM_173702	ATP6	ATP6
1553568_a_at	NM_005323	HIST1H1T	HIST1H1T
1553569_at	NM_173705	COX2	COX2
1553570_x_at	NM_173705	COX2	COX2
1553572_a_at	NM_134268	CYGB	CYGB
1553573_s_at	NM_001405	EFNA2	EFNA2
1553574_at	NM_176891	IFNE	IFNE
1553575_at	NM_173714	ND6	ND6
1553579_a_at	NM_058206	SPAG11A /// SPAG11B	SPAG11A
1553581_s_at	NM_173829	SREK1IP1	SREK1IP1
1553582_a_at	NM_058207	SPAG11A /// SPAG11B	SPAG11A
1553583_a_at	NM_003251	THRSP	THRSP
1553584_at	NM_176819	CXorf36	CXorf36
1553585_a_at	NM_021049	MAGEA10-MAGEA5 /// MAGEA5	MAGEA10-MAGEA5
1553586_at	NM_175901	FBXL19-AS1	FBXL19-AS1
1553587_a_at	NM_019896	POLE4	POLE4
1553588_at	NM_173710	ND3 /// SH3KBP1	ND3
1553589_a_at	NM_005764	PDZK1IP1	PDZK1IP1
1553590_at	NM_175923	FAM27E2 /// FAM27E3	FAM27E2
1553591_at	NM_080842	BCRP3	BCRP3
1553592_x_at	NM_080842	BCRP3	BCRP3
1553593_a_at	NM_005421	TAL2	TAL2
1553594_a_at	NM_005543	INSL3	INSL3
1553599_a_at	AF492003	SYCP3	SYCP3
1553600_at	NM_147196	TMIE	TMIE
1553601_a_at	NM_147196	TMIE	TMIE
1553602_at	NM_058173	MUCL1	MUCL1
1553603_s_at	NM_022374	ATL2	ATL2
1553604_at	NM_152701	ABCA13	ABCA13
1553605_a_at	NM_152701	ABCA13	ABCA13
1553607_at	NM_138968	BACH1 /// GRIK1-AS2 /// LINC00189	BACH1
1553608_a_at	NM_138968	LINC00189	LINC00189
1553611_s_at	NM_173583	KLHL35	KLHL35
1553612_at	NM_058230	ZNF354B	ZNF354B
1553613_s_at	NM_001453	FOXC1	FOXC1
1553614_a_at	NM_173604	FLJ25694 /// LOC101929344	FLJ25694
1553618_at	NM_138800	TRIM43 /// TRIM43B	TRIM43
1553619_a_at	NM_138800	TRIM43 /// TRIM43B	TRIM43
1553620_at	NM_152616	TRIM42	TRIM42
1553622_a_at	NM_152597	FSIP1	FSIP1
1553623_at	NM_032757	MGC15705	MGC15705
1553625_at	NM_173611	FAM98B	FAM98B
1553626_a_at	NM_152347	EFCAB13	EFCAB13
1553627_s_at	NM_152347	EFCAB13	EFCAB13
1553629_a_at	NM_130899	FAM71B	FAM71B
1553630_at	NM_173554	C10orf107	C10orf107
1553633_s_at	NM_139173	LOC101929373 /// SLC9B1	LOC101929373
1553634_a_at	NM_173677	WEE2-AS1	WEE2-AS1
1553635_s_at	NM_152665	TCTEX1D1	TCTEX1D1
1553636_at	NM_152453	TMCO5A	TMCO5A
1553637_s_at	NM_152453	TMCO5A	TMCO5A
1553639_a_at	NM_133263	PPARGC1B	PPARGC1B
1553640_at	NM_173683	XKR6	XKR6
1553641_a_at	NM_052933	TSGA13	TSGA13
1553642_at	NM_152571	C9orf163	C9orf163
1553644_at	NM_152592	SYNE3	SYNE3
1553645_at	NM_173648	CCDC141	CCDC141
1553646_at	NM_144657	HDX	HDX
1553647_at	NM_152342	CDYL2	CDYL2
1553651_at	NM_173529	C18orf54	C18orf54
1553652_a_at	NM_173529	C18orf54	C18orf54
1553654_at	NM_153262	SYT14	SYT14
1553655_at	NM_152623	CDC20B	CDC20B
1553656_at	NM_058222	TECTB	TECTB
1553657_at	NM_173615	VWA3A	VWA3A
1553658_at	NM_152508	LINC00896	LINC00896
1553660_at	NM_148959	HUS1B	HUS1B
1553661_a_at	NM_148959	HUS1B	HUS1B
1553663_a_at	NM_148896	NPB	NPB
1553666_at	NM_080654	CCDC34	CCDC34
1553668_at	NM_032773	LRCH3	LRCH3
1553670_at	NM_033547	INTS4	INTS4
1553672_at	NM_145240	ENAH	ENAH
1553673_at	NM_080836	STK35	STK35
1553674_at	NM_145258	LRRIQ3	LRRIQ3
1553675_at	NM_138343	KLC4	KLC4
1553677_a_at	NM_152902	TIPRL	TIPRL
1553678_a_at	NM_133376	ITGB1	ITGB1
1553679_s_at	NM_173517	VKORC1L1	VKORC1L1
1553681_a_at	NM_005041	PRF1	PRF1
1553682_at	NM_152441	FBXL14	FBXL14
1553683_s_at	NM_152441	FBXL14	FBXL14
1553684_at	NM_173672	PPIL6	PPIL6
1553685_s_at	NM_138473	SP1	SP1
1553686_at	NM_145055	C18orf25	C18orf25
1553688_at	NM_152396	METTL6	METTL6
1553689_s_at	NM_152396	METTL6	METTL6
1553690_at	NM_138484	SGOL1	SGOL1
1553691_at	NM_152490	B3GALNT2	B3GALNT2
1553693_s_at	NM_032783	CBR4	CBR4
1553694_a_at	NM_002645	PIK3C2A	PIK3C2A
1553695_a_at	NM_170722	NLRX1	NLRX1
1553696_s_at	NM_152484	ZNF569	ZNF569
1553697_at	NM_145257	CCSAP	CCSAP
1553698_a_at	NM_145257	CCSAP	CCSAP
1553701_a_at	NM_152511	DUSP18	DUSP18
1553702_at	NM_138366	ZNF697	ZNF697
1553703_at	NM_153358	ZNF791	ZNF791
1553704_x_at	NM_153358	ZNF791	ZNF791
1553705_a_at	NM_000740	CHRM3	CHRM3
1553706_at	NM_153692	HTRA4	HTRA4
1553708_at	NM_032761	LINC00525	LINC00525
1553709_a_at	NM_032284	PRPF38A	PRPF38A
1553710_at	NM_153027	FAM218A	FAM218A
1553711_a_at	NM_153027	FAM218A	FAM218A
1553713_a_at	NM_144593	RHEBL1	RHEBL1
1553715_s_at	NM_032371	FAM195A	FAM195A
1553717_at	NM_153033	KCTD7 /// RABGEF1	KCTD7
1553718_at	NM_152909	ZNF548	ZNF548
1553719_s_at	NM_152909	ZNF548	ZNF548
1553720_a_at	NM_152704	AMER2	AMER2
1553721_at	NM_173557	RNF152	RNF152
1553722_s_at	NM_173557	RNF152	RNF152
1553723_at	NM_170776	GPR97	GPR97
1553725_s_at	NM_016620	ZNF644	ZNF644
1553726_s_at	NM_152730	TBC1D32	TBC1D32
1553727_at	NM_173593	B4GALNT3	B4GALNT3
1553728_at	NM_152759	LRRC43	LRRC43
1553729_s_at	NM_152759	LRRC43	LRRC43
1553730_x_at	NM_152759	LRRC43	LRRC43
1553732_s_at	NM_032816	CEP89	CEP89
1553734_at	NM_152327	AK7	AK7
1553736_at	NM_144982	ZFC3H1	ZFC3H1
1553739_at	NM_001570	IRAK2	IRAK2
1553740_a_at	NM_001570	IRAK2	IRAK2
1553741_at	NM_153709	LINC00337	LINC00337
1553743_at	NM_145280	METTL21A	METTL21A
1553746_a_at	NM_173591	OTOGL	OTOGL
1553747_at	NM_032923	MGC16025	MGC16025
1553749_at	NM_144664	FAM76B	FAM76B
1553750_a_at	NM_144664	FAM76B	FAM76B
1553752_at	NM_080608	SPATA25	SPATA25
1553755_at	NM_138454	NXNL1	NXNL1
1553756_at	NM_032764	GLIS3-AS1	GLIS3-AS1
1553757_at	NM_032263	IQCG	IQCG
1553759_at	NM_153255	MCM9	MCM9
1553761_at	NM_173566	PRR14L	PRR14L
1553764_a_at	NM_032876	AJUBA	AJUBA
1553765_a_at	NM_052904	KLHL32	KLHL32
1553768_a_at	NM_173674	DCBLD1	DCBLD1
1553769_at	NM_033438	SLAMF9	SLAMF9
1553770_a_at	NM_033438	SLAMF9	SLAMF9
1553772_at	NM_152776	GK5	GK5
1553775_at	NM_152532	FLJ31715	FLJ31715
1553776_at	NM_152489	UBE2U	UBE2U
1553778_at	NM_152559	WBSCR27	WBSCR27
1553780_at	NM_152646	LINC00638	LINC00638
1553781_at	NM_080660	ZC3HAV1L	ZC3HAV1L
1553785_at	NM_152545	RASGEF1B	RASGEF1B
1553787_at	NM_145013	C11orf45	C11orf45
1553789_a_at	NM_058180	C21orf58	C21orf58
1553792_at	NM_032202	KIAA1109	KIAA1109
1553793_a_at	NM_032202	KIAA1109	KIAA1109
1553794_at	NM_145286	STOML3	STOML3
1553796_at	NM_153011	LINC01105	LINC01105
1553797_a_at	NM_153011	LINC01105	LINC01105
1553798_a_at	NM_145032	FBXL13	FBXL13
1553799_at	NM_152647	FAM227B	FAM227B
1553801_a_at	NM_080664	DTD2	DTD2
1553802_a_at	NM_005634	SOX3	SOX3
1553803_at	NM_152343	SPATA32	SPATA32
1553804_a_at	NM_152343	SPATA32	SPATA32
1553805_at	NM_138808	C3orf49	C3orf49
1553808_a_at	NM_145285	NKX2-3	NKX2-3
1553809_a_at	NM_153237	TMEM252	TMEM252
1553810_a_at	NM_020890	KIAA1524	KIAA1524
1553811_at	NM_032897	FAM222A-AS1	FAM222A-AS1
1553812_at	NM_032760	TLE6	TLE6
1553813_s_at	NM_032760	TLE6	TLE6
1553815_a_at	NM_152634	TCEANC	TCEANC
1553817_at	NM_014348	LOC102725315 /// LOC727983 /// POM121L10P /// POM121L1P /// POM121L4P /// POM121L8P /// POM121L9P	LOC102725315
1553818_x_at	NM_014348	LOC102725315 /// LOC727983 /// POM121L10P /// POM121L1P /// POM121L4P /// POM121L8P /// POM121L9P	LOC102725315
1553821_at	NM_144983	HECTD4	HECTD4
1553822_at	NM_153708	RTP1	RTP1
1553823_a_at	NM_153708	RTP1	RTP1
1553826_a_at	NM_145270	PRR35	PRR35
1553828_at	NM_152315	NXPE1	NXPE1
1553829_at	NM_173652	CYP1B1-AS1	CYP1B1-AS1
1553830_s_at	NM_005361	MAGEA2 /// MAGEA2B	MAGEA2
1553831_at	NM_152426	APOBEC3D	APOBEC3D
1553832_at	NM_145179	LINC00315	LINC00315
1553834_at	NM_153264	COL6A5	COL6A5
1553835_a_at	NM_153264	COL6A5	COL6A5
1553837_at	NM_138575	PGAM5	PGAM5
1553838_at	NM_152543	C4orf45	C4orf45
1553839_at	NM_173463	CCDC149	CCDC149
1553840_a_at	NM_173463	CCDC149	CCDC149
1553842_at	NM_153346	BEND2	BEND2
1553843_at	NM_153714	C10orf67	C10orf67
1553844_a_at	NM_153714	C10orf67	C10orf67
1553845_x_at	NM_153714	C10orf67	C10orf67
1553846_at	NM_152719	SPERT	SPERT
1553847_a_at	NM_152719	SPERT	SPERT
1553849_at	NM_145050	CCDC26	CCDC26
1553850_at	NM_153754	C21orf88	C21orf88
1553851_at	NM_152323	SPIC	SPIC
1553852_at	NM_152564	VPS13B	VPS13B
1553856_s_at	NM_014499	P2RY10	P2RY10
1553857_at	NM_173588	IGSF22	IGSF22
1553858_at	NM_024784	ZBTB3	ZBTB3
1553859_at	NM_004179	TPH1	TPH1
1553860_at	NM_152494	DCST1	DCST1
1553861_at	NM_152772	TCP11L2	TCP11L2
1553863_at	NM_173524	WDFY4	WDFY4
1553864_at	NM_138339	GPR26	GPR26
1553865_a_at	NM_138339	GPR26	GPR26
1553868_a_at	NM_173665	KIAA0825	KIAA0825
1553869_at	NM_144665	SESN3	SESN3
1553871_at	NM_152771	CSNK1G2-AS1	CSNK1G2-AS1
1553872_at	NM_152914	NATD1	NATD1
1553873_at	NM_153270	KLHL34	KLHL34
1553874_a_at	NM_032805	ZSCAN10	ZSCAN10
1553875_s_at	NM_032805	ZSCAN10	ZSCAN10
1553876_at	NM_152552	SAMD3	SAMD3
1553878_at	NM_152413	GOT1L1	GOT1L1
1553879_a_at	NM_152413	GOT1L1	GOT1L1
1553880_at	NM_173541	C10orf91	C10orf91
1553881_at	NM_032763	MGC16142	MGC16142
1553882_at	NM_145302	LINC00504 /// LINC00504 /// MGC4836	LINC00504
1553883_at	NM_152659	ZNF99	ZNF99
1553885_x_at	NM_152659	ZNF99	ZNF99
1553886_at	NM_152389	CCDC108	CCDC108
1553887_at	NM_173635	SIGLECL1	SIGLECL1
1553888_at	NM_144972	LDHAL6A	LDHAL6A
1553889_at	NM_054030	MRGPRX2	MRGPRX2
1553890_s_at	NM_145807	NTN5	NTN5
1553891_at	NM_173484	KLF17	KLF17
1553893_at	NM_173482	CCDC105	CCDC105
1553894_at	NM_144974	CCDC122	CCDC122
1553895_at	NM_173525	C11orf42	C11orf42
1553898_a_at	NM_152746	DKFZp434L192	DKFZp434L192
1553900_s_at	NM_131915	POM121L1P /// POM121L8P /// POM121L9P	POM121L1P
1553901_x_at	NM_052852	ZNF486	ZNF486
1553905_at	NM_152632	CXorf22	CXorf22
1553906_s_at	NM_173558	FGD2	FGD2
1553907_a_at	NM_152596	EXD1	EXD1
1553909_x_at	NM_144592	FAM178A	FAM178A
1553910_at	NM_152488	NBPF4	NBPF4
1553911_at	NM_173643	ZNF663P	ZNF663P
1553912_at	NM_173661	LINC00955	LINC00955
1553914_at	NM_153227	MGC34800	MGC34800
1553915_at	NM_173577	C10orf126	C10orf126
1553917_at	NM_152671	PIKFYVE	PIKFYVE
1553918_at	NM_152506	LINC00479	LINC00479
1553919_at	NM_173520	C9orf62	C9orf62
1553920_at	NM_173521	C9orf84	C9orf84
1553923_at	NM_173586	SLC22A24	SLC22A24
1553924_at	NM_138784	FMO9P	FMO9P
1553927_at	NM_145304	C7orf33	C7orf33
1553928_at	NM_153702	ELMOD2	ELMOD2
1553929_at	NM_133492	ACER1	ACER1
1553930_at	NM_138327	TAAR1	TAAR1
1553931_at	NM_145303	OSTCP1	OSTCP1
1553934_at	NM_152728	LINC00305	LINC00305
1553935_at	NM_032917	BFSP2-AS1	BFSP2-AS1
1553936_a_at	NM_032917	BFSP2-AS1	BFSP2-AS1
1553938_a_at	NM_145001	STK32A	STK32A
1553940_a_at	NM_144598	LRRC28	LRRC28
1553943_at	NM_138291	NS3BP	NS3BP
1553944_at	NM_054024	CTAGE5 /// MIA2	CTAGE5
1553945_at	NM_145171	GPHB5	GPHB5
1553946_at	NM_053283	DCD	DCD
1553947_at	NM_058219	EXOSC6	EXOSC6
1553949_at	NM_152639	IQSEC3	IQSEC3
1553952_at	NM_144637	ZDHHC19	ZDHHC19
1553954_at	BU682208	ALG14	ALG14
1553955_at	AY134855	PPP1R21	PPP1R21
1553956_at	BG194770	TMEM237	TMEM237
1553957_at	AK092760	ZNF564	ZNF564
1553959_a_at	N95564	B3GALT6	B3GALT6
1553960_at	CA447177	SNX21	SNX21
1553961_s_at	CA447177	SNX21	SNX21
1553962_s_at	BI668074	RHOB	RHOB
1553963_at	AV686810	RHOB	RHOB
1553965_x_at	AV686810	RHOB	RHOB
1553967_at	BI524128	ADAT3	ADAT3
1553968_a_at	BI524128	ADAT3	ADAT3
1553970_s_at	BC042510	CEL	CEL
1553971_a_at	AL831967	GATS	GATS
1553972_a_at	BC007257	CBS	CBS
1553973_a_at	BC032003	SPINK6	SPINK6
1553974_at	BC030758	C22orf39	C22orf39
1553976_a_at	BC031695	DPCD	DPCD
1553977_a_at	BC010358	CYP39A1	CYP39A1
1553978_at	BC010931	MEF2BNB	MEF2BNB
1553979_at	BC020854	ZNF121	ZNF121
1553982_a_at	AY094596	RAB7B	RAB7B
1553983_at	AF258562	DTYMK	DTYMK
1553984_s_at	AF258562	DTYMK	DTYMK
1553986_at	BC023566	RASEF	RASEF
1553987_at	BC007973	MAPKAPK5-AS1	MAPKAPK5-AS1
1553989_a_at	AY039759	ATP6V1C2	ATP6V1C2
1553990_at	BC039154	BRICD5	BRICD5
1553991_s_at	BC034471	LOC101928274 /// VSIG10	LOC101928274
1553992_s_at	BC034248	NBR2	NBR2
1553993_s_at	BC024312	MED25 /// MIR6800	MED25
1553994_at	BC015940	NT5E	NT5E
1553995_a_at	BC015940	NT5E	NT5E
1553997_a_at	BC034275	ASPHD1	ASPHD1
1553998_at	BC029799	DMRTC1 /// DMRTC1B	DMRTC1
1554001_at	BC036012	TRIM37	TRIM37
1554003_at	BC012946	ARHGEF28	ARHGEF28
1554004_a_at	BC012946	ARHGEF28	ARHGEF28
1554006_a_at	BC006503	LLGL2	LLGL2
1554007_at	BC036488
1554008_at	BC010943	OSMR	OSMR
1554010_at	BC012888	NDST1	NDST1
1554012_at	BC027938	RSPO2	RSPO2
1554014_at	BC007347	CHD2	CHD2
1554015_a_at	BC007347	CHD2	CHD2
1554016_a_at	BC006291	USB1	USB1
1554017_at	BC020829	RILPL1 /// SNRNP35	RILPL1
1554018_at	BC011595	GPNMB	GPNMB
1554019_s_at	BC033448	CEP57L1	CEP57L1
1554020_at	BC010091	BICD1	BICD1
1554021_a_at	AF505656	ZNF12	ZNF12
1554022_at	BC036050	CCDC13	CCDC13
1554023_s_at	BC036050	CCDC13	CCDC13
1554026_a_at	BC041694	MYO10	MYO10
1554027_a_at	BC030977	SLC4A4	SLC4A4
1554029_a_at	BC030966	TTC37	TTC37
1554030_at	BC029051	ARSB	ARSB
1554032_at	AL135237	ARSB	ARSB
1554033_at	BC018891	FRMD4A	FRMD4A
1554034_a_at	BC018891	FRMD4A	FRMD4A
1554036_at	BC036731	ZBTB24	ZBTB24
1554037_a_at	BC036731	ZBTB24	ZBTB24
1554038_at	BC030516	LARP1B	LARP1B
1554039_at	BC009182	C14orf159	C14orf159
1554041_at	BC021178	TMEM239	TMEM239
1554042_s_at	BC021178	TMEM239	TMEM239
1554043_a_at	BC012528
1554044_a_at	AF454915	MRAP	MRAP
1554045_at	AF542097	ZNF24	ZNF24
1554047_at	BC024223	TXNDC9	TXNDC9
1554049_s_at	BC013107	DCAF8	DCAF8
1554050_at	BC014444	SMPDL3B	SMPDL3B
1554052_at	BC040523	CNOT1	CNOT1
1554053_at	BC007085	SPTLC1	SPTLC1
1554057_at	BC017347	ASH1L-AS1	ASH1L-AS1
1554059_at	BC011635	SETMAR	SETMAR
1554060_s_at	BC011635	SETMAR	SETMAR
1554062_at	AF380356	XG	XG
1554063_at	BC012379	ZHX1-C8orf76	ZHX1-C8orf76
1554065_at	BC028675	MVB12B	MVB12B
1554067_at	BC036246	C12orf66	C12orf66
1554068_s_at	BC036246	C12orf66	C12orf66
1554069_at	BC038796	EPHA8	EPHA8
1554071_at	BC031247	CCDC67	CCDC67
1554072_s_at	BC031247	CCDC67	CCDC67
1554074_s_at	BC022037	SLFNL1	SLFNL1
1554076_s_at	BC015232	TMEM136	TMEM136
1554077_a_at	BC007521	TMEM53	TMEM53
1554078_s_at	BC032100	DNAJA3	DNAJA3
1554079_at	BC037341	GALNT18	GALNT18
1554080_at	BC007102	RQCD1	RQCD1
1554082_a_at	BC009257	NOL9	NOL9
1554084_a_at	BF969522	NOL9	NOL9
1554085_at	BC012461	DDX51	DDX51
1554086_at	BC007763	TUBGCP3	TUBGCP3
1554089_s_at	BC010183	SBDS /// SBDSP1	SBDS
1554091_a_at	BC032474	TIRAP	TIRAP
1554093_a_at	BC014315	SNAPC5	SNAPC5
1554094_at	BC020966	ENTPD5	ENTPD5
1554095_at	BC011923	RBM33	RBM33
1554096_a_at	BC011923	RBM33	RBM33
1554097_a_at	BC021861	MIR31HG	MIR31HG
1554098_at	BC032490	SPIN3	SPIN3
1554099_a_at	BC032490	SPIN3	SPIN3
1554101_a_at	BC018707	TMTC4	TMTC4
1554102_a_at	BC018707	TMTC4	TMTC4
1554103_at	BC009873
1554105_at	BC022405	TMEM185A	TMEM185A
1554106_at	AB053318	NBEAL1	NBEAL1
1554108_at	AK096293
1554110_at	BC021099	CDCP1	CDCP1
1554112_a_at	BC034988	ULK2	ULK2
1554113_a_at	BC025994	SLC4A8	SLC4A8
1554114_s_at	AB072359	SSH2	SSH2
1554115_at	BC030767	C5orf58	C5orf58
1554116_s_at	BC031073	PARP11	PARP11
1554117_at	BC040553	CCDC60	CCDC60
1554119_at	BC010099	USB1	USB1
1554121_at	BC012536	HSD17B12	HSD17B12
1554122_a_at	BC012536	HSD17B12	HSD17B12
1554125_a_at	BC032567	NLGN4Y	NLGN4Y
1554126_at	BC040053	MSRB3	MSRB3
1554127_s_at	BC040053	MSRB3	MSRB3
1554128_at	BC029594	ADIG	ADIG
1554129_a_at	BC029594	ADIG	ADIG
1554131_at	BC030528	CCSER2	CCSER2
1554132_a_at	BC030528	CCSER2	CCSER2
1554133_at	BC041092	RUFY2	RUFY2
1554140_at	BC032406	WDR78	WDR78
1554141_s_at	BC032406	WDR78	WDR78
1554142_at	BC020814	SUGT1P3	SUGT1P3
1554143_a_at	BC020814	SUGT1P3	SUGT1P3
1554145_a_at	BC040721	PPP1R21	PPP1R21
1554147_s_at	AB063297	MAATS1	MAATS1
1554148_a_at	BC014416	SLC33A1	SLC33A1
1554149_at	BC013610	CLDND1	CLDND1
1554151_at	BC009580	OGDH	OGDH
1554152_a_at	BC009580	OGDH	OGDH
1554153_a_at	BC015714	PHF21A	PHF21A
1554154_at	BC013132	GDAP2	GDAP2
1554155_at	BC030702	MCPH1	MCPH1
1554156_a_at	AF492015	WFDC8	WFDC8
1554157_a_at	AF492015	WFDC8	WFDC8
1554158_at	BC034784	ZMYND11	ZMYND11
1554159_a_at	BC034784	ZMYND11	ZMYND11
1554160_a_at	BC017206	ZNF446	ZNF446
1554161_at	BC033091	SLC25A27	SLC25A27
1554163_at	BC033168	TWIST2	TWIST2
1554165_at	BC031654	FAM53B	FAM53B
1554167_a_at	BC012032	GOLGA7	GOLGA7
1554168_a_at	AF542051	SH3KBP1	SH3KBP1
1554170_a_at	BC031288	MBLAC1	MBLAC1
1554171_at	BC013009	ZMYM3	ZMYM3
1554172_a_at	BC013009	ZMYM3	ZMYM3
1554173_at	BC028091	CD300LB	CD300LB
1554175_at	AF427618	CD300LB	CD300LB
1554176_a_at	AF115515	C3orf33	C3orf33
1554177_a_at	BC011549	ATP5S	ATP5S
1554178_a_at	BC039295	FAM126B	FAM126B
1554179_s_at	BC032306	LYNX1	LYNX1
1554181_at	BC040981	SNX32	SNX32
1554182_at	BC033871	TRIM73 /// TRIM74	TRIM73
1554183_s_at	BC033871	TRIM73 /// TRIM74	TRIM73
1554185_at	BC029609	LOC554206	LOC554206
1554187_at	AK097891	LOC554206	LOC554206
1554188_at	BC039669	C11orf53	C11orf53
1554190_s_at	BC036365	PLEKHS1	PLEKHS1
1554192_s_at	BC035655	TRMT44	TRMT44
1554193_s_at	AY048775	MANEA	MANEA
1554194_at	BC031867
1554195_a_at	BC021680	C5orf46	C5orf46
1554196_at	BC034769	IZUMO1	IZUMO1
1554198_at	BC034974	SH3YL1	SH3YL1
1554199_at	BC035960	PTPRO	PTPRO
1554201_at	BC033167	CABP4	CABP4
1554202_x_at	BC033167	CABP4	CABP4
1554203_at	AY077697	GRIK1-AS1	GRIK1-AS1
1554205_s_at	BC000993	ICA1L	ICA1L
1554206_at	BC025269	TMLHE	TMLHE
1554208_at	BC032248	MEI1	MEI1
1554210_at	BC021176	ZCCHC13	ZCCHC13
1554212_s_at	BC034778	KCNS2	KCNS2
1554213_at	BC036809	ARHGEF10	ARHGEF10
1554214_at	BC008699
1554216_at	BC017888	CCDC132	CCDC132
1554217_a_at	BC017888	CCDC132	CCDC132
1554219_at	BC027448	BC027448	BC027448
1554220_a_at	BC027448	BC027448	BC027448
1554222_at	BC033237	MGC45922	MGC45922
1554224_at	BC030092	LOC101929497	LOC101929497
1554225_a_at	BC030092	LOC101929497	LOC101929497
1554228_a_at	BC029562	BAALCOS	BAALCOS
1554229_at	AY174896	CREBRF	CREBRF
1554231_a_at	AF492004	ZNF396	ZNF396
1554232_a_at	BC018433
1554233_at	BC040438	C1QTNF9 /// C1QTNF9B	C1QTNF9
1554234_at	BC034999	KATNAL2	KATNAL2
1554235_at	BC022004	CTNNA3	CTNNA3
1554237_at	BC032454	SDCCAG8	SDCCAG8
1554239_s_at	BC033780	ZADH2	ZADH2
1554240_a_at	BC008777	ITGAL	ITGAL
1554241_at	BC007230	COCH	COCH
1554242_a_at	BC007230	COCH	COCH
1554245_x_at	BC030570	ARL17A /// ARL17B /// LOC100294341	ARL17A
1554246_at	BC041633	C1orf210	C1orf210
1554248_at	BC024000	ZNF638	ZNF638
1554249_a_at	BC024000	ZNF638 /// ZNF638-IT1	ZNF638
1554250_s_at	BC033812	STAG3L2 /// STAG3L3 /// TRIM73	STAG3L2
1554251_at	BC022342	HP1BP3	HP1BP3
1554252_a_at	BC034500	CERS3	CERS3
1554253_a_at	BC028703	CERS3	CERS3
1554256_a_at	BC008300	PCNXL2	PCNXL2
1554258_a_at	AF368276	DNAJC5B	DNAJC5B
1554259_at	BC017353	GPSM1	GPSM1
1554260_a_at	BC021803	FRYL	FRYL
1554261_at	BC015667	KLHL29	KLHL29
1554262_s_at	BC015667	KLHL29	KLHL29
1554264_at	BC010901	CKAP2	CKAP2
1554266_at	BC033643
1554268_at	BC021704	MORN1	MORN1
1554271_a_at	BC019022	CENPL	CENPL
1554272_at	BC017927	ERAP2	ERAP2
1554273_a_at	BC017927	ERAP2	ERAP2
1554274_a_at	AB072356	SSH1	SSH1
1554276_at	BC041638	SART3	SART3
1554277_s_at	BC036056	FANCM	FANCM
1554279_a_at	BC007526	TRMT2B	TRMT2B
1554280_a_at	BC033037	C9orf43	C9orf43
1554281_at	BC019703
1554283_at	BC021963	CCRN4L	CCRN4L
1554285_at	AF450243	HAVCR2	HAVCR2
1554286_at	BC033035	FLJ25758	FLJ25758
1554287_at	BC011763	TRIM4	TRIM4
1554288_at	BC037207	FAM160B1	FAM160B1
1554290_at	BC038960	HERC3 /// LOC101929134	HERC3
1554291_at	BC014891	UHRF1BP1L	UHRF1BP1L
1554292_a_at	BC014891	UHRF1BP1L	UHRF1BP1L
1554293_at	BC041876	TTBK2	TTBK2
1554294_s_at	BC041876	TTBK2	TTBK2
1554295_x_at	BC041876	TTBK2	TTBK2
1554296_at	BC035714	CYP19A1	CYP19A1
1554298_a_at	BC035512	WDR49	WDR49
1554299_at	AB049469	NPAS4	NPAS4
1554300_a_at	BC036796	SVOPL	SVOPL
1554301_at	BC013905	LHFPL3-AS1	LHFPL3-AS1
1554302_s_at	BC013905	LHFPL3-AS1	LHFPL3-AS1
1554303_at	AF523356	HNMT	HNMT
1554305_at	BC014233	MGC20647	MGC20647
1554306_at	BC015009	ITPKB	ITPKB
1554307_at	BC025398	LOC644852	LOC644852
1554308_s_at	BC022488	GABRA2	GABRA2
1554309_at	BC030578	EIF4G3	EIF4G3
1554310_a_at	BC030578	EIF4G3	EIF4G3
1554311_a_at	BC033074	SUPT6H	SUPT6H
1554312_at	BC032393	RNF170	RNF170
1554314_at	BC036917	C6orf141	C6orf141
1554316_at	BC017706	PGLS	PGLS
1554317_s_at	BC010167	TRMT61A	TRMT61A
1554318_at	BC022013	LOC100101148 /// LOC541473	LOC100101148
1554319_at	BC017187	RPS6KA5	RPS6KA5
1554321_a_at	BC018471	NFS1	NFS1
1554322_a_at	BC039904	HDAC4	HDAC4
1554324_s_at	BC040558	DYNC2LI1	DYNC2LI1
1554325_at	BC016996	DOCK2	DOCK2
1554327_a_at	AF328554	CANT1	CANT1
1554328_at	BC041485	STXBP4	STXBP4
1554329_x_at	BC041485	STXBP4	STXBP4
1554331_a_at	BC036722	LRRC18	LRRC18
1554332_a_at	BC025345	SLCO4A1-AS1	SLCO4A1-AS1
1554333_at	BC031044	DNAJA4	DNAJA4
1554334_a_at	BC031044	DNAJA4	DNAJA4
1554335_at	BC017780	CYTH4	CYTH4
1554337_at	BC021301	FARP2	FARP2
1554339_a_at	BC038953	COG3	COG3
1554340_a_at	BC021286	DRAXIN	DRAXIN
1554341_a_at	BC011863	HELQ	HELQ
1554342_s_at	BC011863	HELQ	HELQ
1554343_a_at	BC014958	STAP1	STAP1
1554344_s_at	AB040748	AQP12A /// AQP12B	AQP12A
1554345_a_at	BC015325	GIN1	GIN1
1554346_at	BC011671	GNB5	GNB5
1554348_s_at	BC018086	CDKN2AIPNL	CDKN2AIPNL
1554349_at	BC033881	XRCC6BP1	XRCC6BP1
1554351_a_at	BC009506	TIPRL	TIPRL
1554352_s_at	BC041706	DENND4A	DENND4A
1554354_at	BC040966	SIAE	SIAE
1554355_a_at	BC040966	SIAE	SIAE
1554356_at	BC027454	GINS4	GINS4
1554360_at	BC010394	FCHSD2	FCHSD2
1554362_at	BC031045	BTG4	BTG4
1554364_at	BC016183	PPP2R5C	PPP2R5C
1554365_a_at	BC016183	PPP2R5C	PPP2R5C
1554367_at	BC036208	CALHM1	CALHM1
1554368_at	AF417165	NT5C1B /// NT5C1B-RDH14	NT5C1B
1554371_at	BC014157	PKD1L2	PKD1L2
1554372_at	BC043600
1554374_at	BC029062
1554375_a_at	AF478446	NR1H4	NR1H4
1554376_s_at	BC027709	PTPLA	PTPLA
1554377_a_at	AB100092	CNTNAP4	CNTNAP4
1554378_a_at	BC022479	PDE1C	PDE1C
1554379_a_at	AB055066	TP73	TP73
1554380_at	AB071997	NEK11	NEK11
1554382_at	AF258576	LINC00656	LINC00656
1554383_a_at	BC028121	TRAM2	TRAM2
1554384_at	BC009701	PADI2	PADI2
1554385_a_at	BC009701	PADI2	PADI2
1554386_at	AF494536	CST9	CST9
1554388_at	BC032462	VPS29	VPS29
1554390_s_at	BC036253	ACTR2	ACTR2
1554391_at	BC009864	LOC653581	LOC653581
1554393_a_at	AY050636	AZIN2	AZIN2
1554394_at	AB085898	NELL1	NELL1
1554396_at	BC011011	UEVLD	UEVLD
1554397_s_at	BC011011	UEVLD	UEVLD
1554398_at	AF323919	LYG2	LYG2
1554400_at	AF519569	TCTE3	TCTE3
1554401_a_at	AF519569	TCTE3	TCTE3
1554403_a_at	BC011941	RP11-574H6.1	RP11-574H6.1
1554404_a_at	BC018499
1554405_a_at	AY063459	LINC00161	LINC00161
1554406_a_at	BC013385	CLEC7A	CLEC7A
1554408_a_at	BC007986	TK1	TK1
1554409_at	BC040695	WBSCR16	WBSCR16
1554410_a_at	BC040695	WBSCR16	WBSCR16
1554411_at	AB062292	CTNNB1	CTNNB1
1554413_s_at	BC041583	SNX29P1 /// SNX29P2	SNX29P1
1554414_a_at	BC031054	OSGIN2	OSGIN2
1554415_at	BC041094	TAF5L	TAF5L
1554417_s_at	AY113699	APH1A	APH1A
1554418_s_at	AB056866	SPOCK3	SPOCK3
1554419_x_at	AF268387	GGNBP2	GGNBP2
1554420_at	AB078026	ATF3	ATF3
1554423_a_at	AF233225	FBXO7	FBXO7
1554424_at	BC017724	FIP1L1	FIP1L1
1554428_s_at	AF376802	NLGN2	NLGN2
1554429_a_at	BC019266	DMWD	DMWD
1554430_at	AY033902	SMIM11	SMIM11
1554432_x_at	AY033902	SMIM11	SMIM11
1554433_a_at	BC005154	ZNF146	ZNF146
1554436_a_at	AY126671	REG4	REG4
1554438_at	BC018764	KIAA1217	KIAA1217
1554440_at	BC030280	KIAA0513	KIAA0513
1554441_a_at	AF479418	WAPAL	WAPAL
1554442_at	BC041664	BEST1	BEST1
1554443_s_at	BC041664	BEST1	BEST1
1554444_s_at	BC028081	SLC35F6	SLC35F6
1554445_at	BC008688	ZNF85	ZNF85
1554447_at	BC029480	JPX	JPX
1554448_at	BC029480
1554449_at	BC041348	MIER3	MIER3
1554450_s_at	BC041348	MIER3	MIER3
1554451_s_at	AF141342	DNAJC14	DNAJC14
1554452_a_at	BC001863	HILPDA	HILPDA
1554453_at	BC008217	HNRNPLL	HNRNPLL
1554455_at	BC010363	LINS	LINS
1554456_a_at	BC010363	LINS	LINS
1554459_s_at	BC020687	CFHR3	CFHR3
1554460_at	BC027866	ST8SIA4	ST8SIA4
1554462_a_at	AF115512	DNAJB9	DNAJB9
1554464_a_at	BC008745	CRTAP	CRTAP
1554465_s_at	BC012569	KRBOX4 /// ZNF674	KRBOX4
1554466_a_at	BC007207	C16orf13	C16orf13
1554468_s_at	AU143610	FBF1	FBF1
1554469_at	BC030580	ZBTB44	ZBTB44
1554470_s_at	BC030580	ZBTB44	ZBTB44
1554471_a_at	BC028840	ANKRD13C	ANKRD13C
1554472_a_at	BC015211	PHF20L1	PHF20L1
1554473_at	BC029919	SRGAP1	SRGAP1
1554474_a_at	BC018756	MOXD1	MOXD1
1554475_a_at	BC023623	C19orf47	C19orf47
1554476_x_at	BC033230	ZNF808	ZNF808
1554478_a_at	BC033077	HEATR3	HEATR3
1554479_a_at	AF511652	CARD8	CARD8
1554480_a_at	AY150851	ARMC10	ARMC10
1554481_a_at	BC039079	EPB41	EPB41
1554482_a_at	BC002847	SAR1B	SAR1B
1554483_at	AF361356	TMEM37	TMEM37
1554485_s_at	BI825302	TMEM37	TMEM37
1554486_a_at	BC009205	GFOD1	GFOD1
1554487_a_at	BC008394	ATF6B	ATF6B
1554488_at	BC016050	CEP70	CEP70
1554489_a_at	BC016050	CEP70	CEP70
1554491_a_at	BC022309	SERPINC1	SERPINC1
1554492_at	BC037990	THADA	THADA
1554493_s_at	BC037990	THADA	THADA
1554494_at	BC013911	MTHFSD	MTHFSD
1554495_s_at	BC013911	MTHFSD	MTHFSD
1554496_at	BC030219	RAD51B	RAD51B
1554499_s_at	BC008246	PPA2	PPA2
1554500_a_at	AF493931	RGS7	RGS7
1554501_at	BC031622	TSC22D4	TSC22D4
1554503_a_at	BC035023	OSCAR	OSCAR
1554504_at	BC038840	NAALAD2	NAALAD2
1554506_x_at	BC038840	NAALAD2	NAALAD2
1554507_at	BC027594	NAALAD2	NAALAD2
1554508_at	BC029917	PIK3AP1	PIK3AP1
1554509_a_at	BC020605	FAM188A	FAM188A
1554510_s_at	AB009685	GHITM	GHITM
1554511_at	BC042553	WWC1	WWC1
1554512_a_at	BC032307	CEP89	CEP89
1554513_s_at	BC032307	CEP89	CEP89
1554514_at	BC013753	ACSM5	ACSM5
1554516_at	BC011779	LINC00537	LINC00537
1554517_x_at	BC011779	LINC00537	LINC00537
1554518_at	BC032942	GSTCD	GSTCD
1554519_at	BC042665	CD80	CD80
1554520_at	BC009880	LOC283861	LOC283861
1554522_at	BC021222	CNNM2	CNNM2
1554523_a_at	BC021222	CNNM2	CNNM2
1554524_a_at	AF397394	OLFM3	OLFM3
1554526_at	BC022531	OLFM3	OLFM3
1554528_at	AB063296	MAATS1	MAATS1
1554530_at	BC028404	VSTM2A	VSTM2A
1554531_at	BC032355	TTC12	TTC12
1554533_at	BC029781	C2	C2
1554534_at	BC008379	DPYD	DPYD
1554536_at	BC008379	DPYD	DPYD
1554537_at	BC017574	TMEM126B	TMEM126B
1554538_at	BC018208	RHOF	RHOF
1554539_a_at	BC018208	RHOF	RHOF
1554540_at	BC042869	DNAH14	DNAH14
1554541_a_at	BC011672	GPRIN2	GPRIN2
1554542_at	BC025747	SLC25A48	SLC25A48
1554543_at	BC007524	SPAG9	SPAG9
1554544_a_at	L18865	MBP	MBP
1554545_at	BC021711	APOBEC4	APOBEC4
1554547_at	BC036453	FAM13C	FAM13C
1554549_a_at	BC030654	WDR20	WDR20
1554550_at	BC030535	KIAA1430	KIAA1430
1554553_s_at	BC014974	YIF1B	YIF1B
1554554_at	BC040264	CCDC57	CCDC57
1554555_a_at	BC022451	SETD6	SETD6
1554556_a_at	BC033880	ATP11B	ATP11B
1554557_at	BC033880	ATP11B	ATP11B
1554558_at	BC022967	DCAF5	DCAF5
1554559_at	BC026357	GPR62	GPR62
1554560_at	BC033073	PGM5	PGM5
1554564_a_at	BC011943	SPPL3	SPPL3
1554565_x_at	BC011943	SPPL3	SPPL3
1554566_at	BC009961	KCTD17	KCTD17
1554568_at	BC007223	DYNLRB1	DYNLRB1
1554569_a_at	BC036391	CELF2	CELF2
1554571_at	BC035636	APBB1IP	APBB1IP
1554572_a_at	BC029360	SUV39H2	SUV39H2
1554574_a_at	AF361370	CYB5R3	CYB5R3
1554575_a_at	BC017801	BPNT1	BPNT1
1554576_a_at	BC007242	ETV4	ETV4
1554577_a_at	AY057056	PSMD10	PSMD10
1554578_at	BC040161	ZNF70	ZNF70
1554579_a_at	AB042648	MYO18B	MYO18B
1554580_a_at	AJ001982	WWP2	WWP2
1554582_a_at	BC039535	METTL20	METTL20
1554583_a_at	BM460012	METTL20	METTL20
1554584_at	BC040276	LRRC48	LRRC48
1554586_a_at	BC034917	RHOBTB2	RHOBTB2
1554588_a_at	BC033795	TTC30B	TTC30B
1554589_at	BC015921	LENG9	LENG9
1554591_at	BC020934	PCAT4	PCAT4
1554592_a_at	BC028721	SLC1A6	SLC1A6
1554593_s_at	BC028721	SLC1A6	SLC1A6
1554594_at	AF258593	ARHGAP27	ARHGAP27
1554595_at	BC030214	SYMPK	SYMPK
1554597_at	BC016767	LIG3	LIG3
1554599_x_at	BC016767	LIG3	LIG3
1554600_s_at	BC033088	LMNA	LMNA
1554601_at	AB070452	NKAIN2	NKAIN2
1554602_at	BC017770	RBM8A	RBM8A
1554604_at	BC036465	MBTPS2	MBTPS2
1554606_at	BC040527	CEP120	CEP120
1554607_at	AF418269	CNKSR2	CNKSR2
1554608_at	BC028219	TGOLN2	TGOLN2
1554609_at	BC019340	LOC100287896	LOC100287896
1554610_at	BC033495	ANKMY1	ANKMY1
1554612_at	BC033615	KIAA0226	KIAA0226
1554613_a_at	BC033615	KIAA0226	KIAA0226
1554614_a_at	AB051233	PTBP2	PTBP2
1554615_at	BC013935
1554616_at	BC034528	SERPINB8	SERPINB8
1554618_at	BC009393	AGFG2	AGFG2
1554619_at	BC038230	MBLAC2	MBLAC2
1554621_at	BC022297	DGKE	DGKE
1554623_x_at	BC022297	DGKE	DGKE
1554624_a_at	BC025286	SIRPB1	SIRPB1
1554625_at	AB076580	BCL6B	BCL6B
1554627_a_at	BC012291	ASCC1	ASCC1
1554628_at	BC028974	ZNF57	ZNF57
1554629_at	BC027940	EPHA7	EPHA7
1554631_at	BC007023	ATM	ATM
1554633_a_at	AF036943	MYT1L	MYT1L
1554634_at	BC039256	PDS5B	PDS5B
1554635_a_at	AB054576	NPAS3	NPAS3
1554636_at	BC032569
1554637_a_at	BC015066	CBFA2T2	CBFA2T2
1554638_at	BC032227	ZFYVE16	ZFYVE16
1554640_at	BC039306	PALM2	PALM2
1554641_a_at	BC022243	TET3	TET3
1554642_at	BC015416	RNF32	RNF32
1554643_at	BC040504	RGS11	RGS11
1554646_at	BC041563	OSBPL1A	OSBPL1A
1554648_a_at	BC020841	DUOXA1	DUOXA1
1554649_at	BC012026	RP3-412A9.16	RP3-412A9.16
1554650_a_at	BC012026	RP3-412A9.16	RP3-412A9.16
1554652_s_at	BC033215	MAST4	MAST4
1554655_a_at	BC033942	RPRML	RPRML
1554657_a_at	BC031674	C20orf26	C20orf26
1554659_at	BC037286	NEK4	NEK4
1554660_a_at	BC036200	CNST	CNST
1554661_s_at	BC036200	CNST	CNST
1554662_at	BC022189	C17orf47	C17orf47
1554663_a_at	BC043499	NUMA1	NUMA1
1554664_at	BC021580	NAIF1	NAIF1
1554665_at	BC027922	ZNF586	ZNF586
1554666_at	BC029580	LOC100130950	LOC100130950
1554667_s_at	BC025250	METTL8	METTL8
1554668_a_at	BC015993	FAM151A	FAM151A
1554670_at	BC029388	GGA1	GGA1
1554671_a_at	BC041155	SRRM2	SRRM2
1554672_at	BC013912	TTC26	TTC26
1554675_a_at	BC034821	SYCE1	SYCE1
1554676_at	BC022313	SRGN	SRGN
1554677_s_at	AF479814	CMTM4	CMTM4
1554678_s_at	AB066484	HNRNPDL	HNRNPDL
1554679_a_at	AF317417	LAPTM4B	LAPTM4B
1554680_s_at	BC027932	KCNS2	KCNS2
1554681_a_at	BC042107	MGC50722	MGC50722
1554683_a_at	BC042107	MGC50722	MGC50722
1554685_a_at	BC020256	CEMIP	CEMIP
1554686_at	BC008370	STAU2	STAU2
1554689_a_at	BC034018	NLGN4X	NLGN4X
1554690_a_at	BC041391	TACC1	TACC1
1554691_a_at	BC008037	PACSIN2	PACSIN2
1554692_at	BC013112	SLC23A2	SLC23A2
1554694_at	AF413522	CCNY	CCNY
1554696_s_at	AB077208	TYMS	TYMS
1554697_at	AF488803	ADAMTS9	ADAMTS9
1554699_at	BC039316	L3MBTL4	L3MBTL4
1554700_at	BC036786	CDH7	CDH7
1554701_a_at	BC028290	TBC1D16	TBC1D16
1554702_at	BC028390	NALCN	NALCN
1554703_at	BC040474	ARHGEF10	ARHGEF10
1554704_at	BC033179	ATP8B3	ATP8B3
1554705_at	BC033153	SCARA5	SCARA5
1554706_at	BC028158	OR2L13	OR2L13
1554707_at	BC034293	SPATA6L	SPATA6L
1554708_s_at	BC034293	SPATA6L	SPATA6L
1554710_at	BC025707	KCNMB1	KCNMB1
1554711_at	BC043367	CALHM3	CALHM3
1554712_a_at	BC016789	GLYATL2	GLYATL2
1554714_at	BC039540	RELL1	RELL1
1554715_at	BC031958	LINC00593	LINC00593
1554716_s_at	BC031958	LINC00593	LINC00593
1554717_a_at	BC008390	PDE4D	PDE4D
1554719_at	BC031332	NDUFA10	NDUFA10
1554721_a_at	AF040701	TAF2	TAF2
1554722_at	BC022454	TRPM3	TRPM3
1554723_x_at	BC007558
1554724_at	BC036083	SLC6A11	SLC6A11
1554725_at	BC041888	RABGAP1L	RABGAP1L
1554726_at	AY099353	ZNF655	ZNF655
1554728_at	BC012121	SLC9A1	SLC9A1
1554730_at	BC030005	MCTP1	MCTP1
1554732_at	BC020886	LOC728175	LOC728175
1554733_at	AK097110	LOC728175	LOC728175
1554735_a_at	AF396651	TRIM7	TRIM7
1554736_at	BC022483	ARHGAP29	ARHGAP29
1554737_at	AF193046	FBN2	FBN2
1554739_at	BC032544	IPP	IPP
1554740_a_at	BC032544	IPP	IPP
1554741_s_at	AF523265	FGF7 /// KGFLP1 /// KGFLP2	FGF7
1554742_at	BC008410	PMS1	PMS1
1554743_x_at	BC008410	PMS1	PMS1
1554744_at	BC033638	CARD16	CARD16
1554745_at	BC032372	RALGPS1	RALGPS1
1554747_a_at	BC033559	SEPT2	SEPT2
1554748_at	BC020873	CLCNKB	CLCNKB
1554749_s_at	BC020873	CLCNKB	CLCNKB
1554751_at	BC010432
1554752_a_at	BC010432
1554755_a_at	BC032481	MTUS2	MTUS2
1554757_a_at	AF273055	INPP5A	INPP5A
1554758_a_at	AY078166	CD99L2	CD99L2
1554759_at	BC033233	SRCIN1	SRCIN1
1554761_a_at	BC010850	HEATR2	HEATR2
1554762_a_at	BC017957	CLDN22 /// WWC2	CLDN22
1554763_at	BC040290	UBE2DNL	UBE2DNL
1554764_a_at	BC029583	LINC00301	LINC00301
1554765_a_at	BC029583	LINC00301	LINC00301
1554766_s_at	BC018440
1554767_s_at	BC013155	CRYZL1	CRYZL1
1554768_a_at	AF394735	MAD2L1	MAD2L1
1554769_at	BC040642	ZNF785	ZNF785
1554770_x_at	BC040642	ZNF785	ZNF785
1554771_at	BC008846	RP11-690I21.2	RP11-690I21.2
1554772_at	BC036407	EFCAB13	EFCAB13
1554773_at	AF468657	WFIKKN2	WFIKKN2
1554774_at	AB083191	MINA	MINA
1554776_at	AF450454	ZFP42	ZFP42
1554777_at	BI092935	ZFP42	ZFP42
1554778_at	BC038806	PHLDB2	PHLDB2
1554779_s_at	BC038806	PHLDB2	PHLDB2
1554780_a_at	BC032334	PHTF2	PHTF2
1554781_at	BC029465	MGC32805	MGC32805
1554782_at	BC031945	KLHL30-AS1	KLHL30-AS1
1554783_s_at	AF486838	ARHGEF2	ARHGEF2
1554784_at	BC036569	CNTN1	CNTN1
1554785_at	BC018663	CCDC82	CCDC82
1554786_at	BC027951	CASS4	CASS4
1554787_at	BC036504	STKLD1	STKLD1
1554789_a_at	AB085825	PDE8B	PDE8B
1554790_at	BC011404	ZSCAN20	ZSCAN20
1554791_a_at	BC032837	KANSL1L	KANSL1L
1554793_at	BC014029	UBE3C	UBE3C
1554794_a_at	BC014029	UBE3C	UBE3C
1554795_a_at	BC019895	FBLIM1	FBLIM1
1554796_at	BC035912	DPP6	DPP6
1554797_at	BC040924	SYT16	SYT16
1554798_at	BC027939	SNED1	SNED1
1554800_at	BC028064	RAB39A	RAB39A
1554801_at	BC022570	FNDC9	FNDC9
1554803_s_at	BC033211	TRIM72	TRIM72
1554804_a_at	BC030524	CLDN19	CLDN19
1554805_at	BC030524	CLDN19	CLDN19
1554806_a_at	BC040456	FBXO8	FBXO8
1554807_a_at	BC016825	SPIRE1	SPIRE1
1554808_at	BC020699	ACP1	ACP1
1554809_at	BC031673	LOC389199	LOC389199
1554810_at	BC017956	PLA2G4C	PLA2G4C
1554812_at	BC020838	CLDN20	CLDN20
1554813_at	BC009340
1554814_at	BC007822	UBE2O	UBE2O
1554816_at	BC010680	ASTN2	ASTN2
1554818_s_at	BC036231	DZANK1	DZANK1
1554819_a_at	AF111799	ITGA11	ITGA11
1554820_at	BC030651	AGBL3	AGBL3
1554821_a_at	BC015030	ZBED1	ZBED1
1554822_at	BC022419	PHTF2	PHTF2
1554824_at	BC026081	ZNF585A	ZNF585A
1554825_at	BC033184
1554826_at	BC038807	CDK15	CDK15
1554827_a_at	BC039891	ADCY7	ADCY7
1554828_at	BC015186	PDGFRA	PDGFRA
1554830_a_at	AF262322	STEAP3	STEAP3
1554831_x_at	BC030659	ALS2CR11	ALS2CR11
1554833_at	BC025708	MCTP2	MCTP2
1554834_a_at	AY062002	RASSF5	RASSF5
1554835_a_at	BC028058	B3GNT5	B3GNT5
1554836_at	BC038983	USP36	USP36
1554837_a_at	BC041158	CYP4A11 /// CYP4A22	CYP4A11
1554839_at	BC043599	CIDECP	CIDECP
1554840_at	AF547222	LOC280665	LOC280665
1554841_at	BC032771	MTHFD2L	MTHFD2L
1554842_at	BC040138	SLC12A1	SLC12A1
1554844_at	BC041667	EYA3	EYA3
1554846_at	BC035224	CCDC158	CCDC158
1554847_at	BC035978	ATP6V1B1	ATP6V1B1
1554849_at	BC014484	TOR1A	TOR1A
1554850_at	BC009862	VWA5B2	VWA5B2
1554852_a_at	BC031632	KIAA1257	KIAA1257
1554853_at	BC012027	CYP2U1	CYP2U1
1554855_at	BC022014	PARK2	PARK2
1554857_at	BC014207	ELMO2	ELMO2
1554860_at	AF394064	PTPN7	PTPN7
1554862_at	BC022302	CMAHP	CMAHP
1554863_s_at	BC008992	DOK5	DOK5
1554864_a_at	AF248634	SDC3	SDC3
1554865_at	BC016673
1554866_at	BC030952	TMEM135	TMEM135
1554867_a_at	BC038838	PRR16	PRR16
1554868_s_at	BC013916	PCNP	PCNP
1554869_at	BC018044	WDR37	WDR37
1554871_at	BC031228
1554872_a_at	BC024194	HMGCLL1	HMGCLL1
1554873_at	BC029445	CSPP1	CSPP1
1554874_at	BC012503	MITF	MITF
1554875_at	BC029359	CAMKMT	CAMKMT
1554876_a_at	AF437876	S100Z	S100Z
1554878_a_at	BC009712	ABCD3	ABCD3
1554880_at	BC021187	DKFZP434K028	DKFZP434K028
1554882_at	BC009793	ERCC8	ERCC8
1554883_a_at	BC009793	ERCC8	ERCC8
1554884_at	BC017833	PRIM2 /// PRIM2B	PRIM2
1554885_a_at	BC017833	PRIM2 /// PRIM2B	PRIM2
1554886_a_at	BC039704	MLXIP	MLXIP
1554887_at	BC032716	LOC101927746	LOC101927746
1554889_at	BC015944	TIA1	TIA1
1554890_a_at	BC015944	TIA1	TIA1
1554891_at	BC021741	LOC101927129	LOC101927129
1554892_a_at	AY095480	MS4A3	MS4A3
1554894_a_at	AF499009	PCBD2	PCBD2
1554895_a_at	BC013103	RHBDL2	RHBDL2
1554897_s_at	BC013103	RHBDL2	RHBDL2
1554899_s_at	BC020763	FCER1G	FCER1G
1554901_at	AF190748	GAFA1	GAFA1
1554903_at	BC033851	FRMD8	FRMD8
1554905_x_at	BC033851	FRMD8	FRMD8
1554906_a_at	BC029395	MPHOSPH6	MPHOSPH6
1554907_a_at	BC028351	HYDIN /// HYDIN2 /// LOC101930373	HYDIN
1554908_at	BC028351	HYDIN	HYDIN
1554909_at	BC036202	CCDC36	CCDC36
1554910_at	BC030706	PRKD3	PRKD3
1554911_at	BC039085	ABCC11	ABCC11
1554912_at	BC037292	ESYT3	ESYT3
1554914_at	BC034571	PLA2G4D	PLA2G4D
1554915_a_at	BC034978	PDE12	PDE12
1554916_a_at	BC043351	JRK	JRK
1554918_a_at	BC041560	ABCC4	ABCC4
1554919_s_at	BC036351	C7orf63	C7orf63
1554920_at	BC020726	SCEL	SCEL
1554921_a_at	BC020726	SCEL	SCEL
1554922_at	BC042500	ZNF678	ZNF678
1554923_at	BC012981	ANKS6	ANKS6
1554927_at	AY116214	LINC00598	LINC00598
1554929_at	BC035583	SIK3	SIK3
1554930_a_at	AB049740	FUT8	FUT8
1554931_at	BC022851	CYP4A11 /// CYP4A22	CYP4A11
1554932_at	BC031094	ZSWIM2	ZSWIM2
1554933_at	BC033817	PSIP1	PSIP1
1554934_at	BC038104	RCBTB1	RCBTB1
1554937_x_at	BC034287	EXOC3L1	EXOC3L1
1554938_a_at	AF416922	ACOT11	ACOT11
1554940_a_at	BC036910	LOC388882	LOC388882
1554941_at	BC021267	KLHL14	KLHL14
1554942_a_at	BC021267	KLHL14	KLHL14
1554943_at	BC017303	VIL1	VIL1
1554945_x_at	BC017303	VIL1	VIL1
1554946_at	BC007399	LINC01234	LINC01234
1554947_at	BC010942	ACAT1	ACAT1
1554948_at	BC034024
1554949_at	BC009388	LOC554174	LOC554174
1554950_at	BC036445	ACAN	ACAN
1554951_at	BC008216	BC070490	BC070490
1554952_s_at	AY116207	NLRP12	NLRP12
1554953_a_at	AF426270	C21orf90	C21orf90
1554954_at	BC016690	C21orf90	C21orf90
1554957_at	BC008359	LOC101928921	LOC101928921
1554958_at	BC018090	ZNF641	ZNF641
1554960_at	BC040018	C1orf110	C1orf110
1554961_at	AF359241	FGFR4	FGFR4
1554962_a_at	AF359241	FGFR4	FGFR4
1554963_at	BC033959
1554964_x_at	BC033959
1554965_at	AF329092	FILIP1L	FILIP1L
1554966_a_at	AF329092	FILIP1L	FILIP1L
1554967_at	BC038443	DIP2A	DIP2A
1554969_x_at	BC038443	DIP2A	DIP2A
1554970_at	BC042607	PDILT	PDILT
1554971_at	AB064667	OK/SW-CL.58	OK/SW-CL.58
1554972_at	BC024651
1554973_a_at	BC018748	ZBTB26	ZBTB26
1554974_at	AY032593	ACY3	ACY3
1554976_a_at	BC008253	LINC00051	LINC00051
1554977_at	BC036837	LKAAEAR1	LKAAEAR1
1554978_at	BC022082	ERICH1-AS1	ERICH1-AS1
1554980_a_at	AB066566	ATF3	ATF3
1554981_at	BC014307	EQTN	EQTN
1554982_a_at	BC014307	EQTN	EQTN
1554983_at	BC009878	LINC00317	LINC00317
1554984_a_at	BC020226	HLA-DOB	HLA-DOB
1554985_at	BC031580	ZNF396	ZNF396
1554986_a_at	BC031620	SNX19	SNX19
1554987_at	AB027133	GOLGA3	GOLGA3
1554988_at	BC042592	SLC9C2	SLC9C2
1554989_at	BC032944	AREL1	AREL1
1554992_at	BC040275	RASGRF1	RASGRF1
1554994_at	BC037344	RAG1	RAG1
1554996_at	BC041841	LOC285902 /// ZNF273 /// ZNF479 /// ZNF733P	LOC285902
1554997_a_at	AY151286	PTGS2	PTGS2
1554999_at	BC036784	RASGEF1B	RASGEF1B
1555000_at	AB064670	OK/SW-CL.36	OK/SW-CL.36
1555001_at	BC034228	IQCF1	IQCF1
1555002_at	BC036197	MGC39545	MGC39545
1555003_at	BC032247	RBL1	RBL1
1555004_a_at	BC032247	RBL1	RBL1
1555006_at	BC036233	WDR66	WDR66
[truncated: 52,676 more rows]
