# Supplementary material for: Neutrophil-related IL1R2 gene predicts the occurrence and early progression of myocardial infarction
Source: Front Cardiovasc Med. 2025 Mar 31;12:1516043. doi: 10.3389/fcvm.2025.1516043 (PMC11994735; doi:10.3389/fcvm.2025.1516043)
Supplement: Supplementary file 3 [file Datasheet3.zip › gene_type_66360.csv]

Gene_Symbol	GSM1620819_Con	GSM1620820_Con	GSM1620821_Con	GSM1620822_Con	GSM1620823_Con	GSM1620824_Con	GSM1620825_Con	GSM1620826_Con	GSM1620827_Con	GSM1620828_Con	GSM1620829_Con	GSM1620830_Con	GSM1620831_Con	GSM1620832_MI	GSM1620833_MI	GSM1620834_MI	GSM1620835_MI	GSM1620836_MI	GSM1620837_MI	GSM1620838_MI	GSM1620839_MI	GSM1620840_MI	GSM1620841_MI	GSM1620842_MI	GSM1620843_MI	GSM1620844_MI	GSM1620845_MI	GSM1620846_MI	GSM1620847_MI	GSM1620848_MI	GSM1620849_MI	GSM1620850_MI	GSM1620851_MI	GSM1620852_MI	GSM1620853_Con	GSM1620854_Con	GSM1620855_Con	GSM1620856_Con	GSM1620857_Con	GSM1620858_Con	GSM1620859_Con	GSM1620860_Con	GSM1620861_Con	GSM1620862_Con	GSM1620863_Con	GSM1620864_Con	GSM1620865_Con	GSM1620866_Con	GSM1620867_Con
DDR1	5.866377893	4.948736331	5.148384393	5.064418945	5.017832878	5.116153518	5.431328058	5.235270857	5.773528455	6.016415473	5.984604923	6.444126136	4.919960058	5.511751997	5.663843103	4.562416458	5.237784412	5.310518957	5.249898632	5.5115008	4.949107666	5.15158282	5.126908181	5.539606881	5.283399432	5.288731919	6.555454506	5.566308023	5.765327282	5.138168169	6.13588372	5.421968309	6.163869441	6.061935785	6.837306739	5.226222617	6.137944876	6.444286484	6.691462908	7.29112731	6.264083416	6.710090696	6.472074099	4.855656816	5.814034373	4.7677621	4.675466275	5.259250546	6.194714886
RFC2	8.22579012	7.525865369	7.764636529	7.198461482	7.831450258	7.203591859	7.694550756	7.760259212	8.279814404	7.580840863	7.552293801	8.158129288	7.799660696	7.856591385	6.84961761	7.956047464	7.710326637	7.984930964	8.708723479	8.087233588	7.87213707	8.146643771	7.904486787	7.590671834	7.527726269	7.911499462	7.481720167	7.589782699	7.652969521	7.371917749	7.540214522	8.388447716	7.738484261	7.830074254	8.024727782	6.805195785	7.695904083	7.808027698	6.908924364	5.840951999	7.874464388	7.437264663	7.863801483	7.719340382	7.913029157	7.923667034	7.330778915	7.524610415	6.68323293
HSPA6	6.17973231	6.628137025	5.859151477	5.974135101	6.793079158	6.43522914	6.320546126	6.48359047	6.387779205	6.307065808	5.899590353	5.753603452	5.88034165	7.006409059	6.81882596	6.524126223	7.196083901	7.691033654	9.468659375	7.496835018	6.577697593	7.188135534	6.005948079	6.854797201	6.078463093	8.215252394	8.618610576	7.630854084	9.881015625	6.49423773	8.415817957	10.40662804	10.55390549	9.281038245	6.312273204	6.733494503	6.136813754	7.929139871	8.378924593	7.376952411	9.818130004	7.519132307	6.986584171	5.68219325	5.956822366	6.635482021	6.066656491	8.159858231	6.007443803
PAX8	6.179477974	6.58288903	6.602134766	6.545904723	5.911542321	6.28542026	6.562315839	6.345887555	6.27280582	5.971847425	6.390802972	6.516452986	5.791862352	6.038037184	6.643061485	6.364274412	6.412886836	6.296482808	6.427513441	6.191955953	6.212988531	6.49887736	6.621110154	6.391190682	6.203988027	6.456057431	6.354805461	6.243215603	6.05956991	6.32585376	5.772115747	6.400146577	6.314747282	7.014390586	5.94397632	6.003585491	5.874295915	6.041638047	6.934797222	7.432125505	6.07665183	6.038154119	6.469420016	6.90704784	6.652431793	6.225391124	6.438966671	6.277720865	6.494183333
GUCA1A	2.792047952	2.69571445	2.580181122	2.712123845	2.723686912	2.70668403	2.674746672	2.635149735	2.696649177	2.802862883	2.812739636	3.037491344	2.7961602	2.803504707	3.119392817	3.138496543	2.608746355	2.629706666	2.679046235	2.618107798	2.75579677	2.719151057	2.587878147	2.722256219	2.74636996	2.59039907	2.589598211	2.914624345	2.621032715	3.247413724	2.782965342	2.898498586	2.550661871	3.344039116	2.767586455	2.895933817	2.884100788	2.706393773	3.166511895	4.376818164	2.698564702	2.677622012	2.572416372	2.809220125	2.655130107	2.818134976	2.736452843	2.715144687	2.695751659
MIR5193	9.290410779	9.462275035	9.116776316	9.134584186	9.582343511	9.538661422	9.837551637	10.11188891	9.629918501	9.163517217	10.04848526	9.977575927	9.374962509	8.664973591	8.662386753	9.023916584	9.052191157	9.473751396	9.249728271	9.398107483	9.095169197	9.623222855	9.338673081	9.301918289	9.365584822	9.195133556	9.194886697	9.556685357	9.322887506	9.428619471	9.921408866	9.692925544	9.462059314	9.835994556	9.123546594	9.623216678	9.87775013	9.525976157	9.654385266	9.122434833	9.744967318	9.226470165	9.50394718	8.173287957	9.216748939	8.580553762	8.874041028	9.100499547	9.26000579
THRA	6.998285145	6.558214949	6.851622539	7.357827486	7.283872601	7.43717345	7.127690377	8.214922404	7.415155953	6.822991034	7.645433444	7.339405315	6.826029724	6.307723252	7.18847907	6.091378013	6.657443036	6.504338352	6.416168641	6.698453072	6.549835312	7.240839273	6.77539543	6.341023367	6.77883083	6.68390881	6.544989857	7.43550805	6.597207062	6.756134873	6.539795537	6.733579254	6.896310089	6.303810296	6.824022501	7.10906922	6.810315781	6.934259669	7.392878074	6.573195326	6.909378323	6.719022925	6.571062031	6.270157268	6.3805162	7.007381661	5.653561085	6.757717809	6.414733808
PTPN21	5.348943925	5.410884095	5.254073031	5.242139865	5.219483996	5.408639388	5.111689416	5.61726259	5.317689635	5.527330066	5.236838311	5.599167316	5.192960517	5.159395593	5.19081364	5.398159106	5.307556659	5.100533979	5.254483999	5.280966621	5.405777499	5.04422442	5.033264312	5.182295045	5.444918557	5.34012397	5.570252916	5.367921965	5.180696444	5.366277222	5.206072751	5.102156657	5.11348745	5.911897152	5.299088432	5.336368609	5.50882896	5.565620715	4.886837925	5.405823481	4.97559625	5.477722208	5.301336977	5.275958352	5.17431244	4.937588371	5.862756842	5.230168824	5.45407837
CCL5	10.742427	9.865655308	10.148454	10.87991277	10.09052505	11.05024646	9.864601881	10.98058128	10.44340015	10.29993537	10.90689574	11.55222449	10.88674867	8.5458493	10.36664048	11.55728767	10.19027513	10.81718214	9.197913994	10.35501372	9.667466041	10.90025985	11.24364107	10.11574316	10.8426993	10.16277773	10.22950689	10.44666137	11.16319592	9.514952412	10.29904524	10.68477794	11.39141974	11.23323265	10.48888343	11.38267084	10.25945105	10.10180476	11.75820252	9.994830751	11.98524624	9.791626104	10.09216853	9.952967471	10.93646811	11.06227999	11.40478511	10.83717205	10.03948153
CYP2E1	7.270560667	4.810194735	7.822844272	5.690417407	7.089369391	8.318673338	6.701539441	7.961931645	7.741580193	7.321053866	7.671631592	8.673336572	8.261905986	6.041891076	6.504147563	3.827295885	4.170726874	6.540328175	5.114599506	7.842345091	5.742132642	7.694165767	8.461487315	6.052332996	5.52414012	7.029634442	5.261495738	6.235613236	5.548816042	7.196097272	6.5457427	4.620095492	4.709621154	6.015931522	7.957119791	6.475759478	4.803888719	8.729158275	7.315827575	7.416002528	5.89412263	7.76370001	7.261411241	5.360166232	7.452573561	5.458064914	5.516255064	6.872574414	7.748927389
EPHB3	5.02150863	5.202282497	5.283354784	5.38825026	5.30440749	5.175463008	5.283783348	5.414215104	5.563807242	5.232441287	5.447889866	5.214330241	5.006877026	5.398818162	5.29082133	5.510342727	4.929228459	5.0755665	5.085241664	5.108088786	4.762470041	5.151783146	5.19201955	5.101943392	5.336898807	5.285247837	5.268012507	5.562589398	4.999112091	5.427175611	5.047965677	4.905223504	5.336876585	5.654344366	5.350509659	5.033892717	5.758816277	5.282025244	6.065156592	6.552786222	5.067044423	5.363548116	5.091372812	5.021636798	4.958941196	5.079880029	5.359236357	5.277318669	5.47817541
ESRRA	8.059842362	7.634543232	7.783020434	7.569898592	7.740858382	8.184451393	7.458817913	8.012166124	8.005788666	7.59110839	7.466128895	8.166244305	7.94283508	7.845212484	7.695041658	7.803887232	7.882080458	8.488953599	8.536536589	8.225215323	7.720693093	7.546700373	7.823811332	8.283847139	7.786807029	7.924247673	7.87677841	7.651515763	8.079895246	7.445384899	8.077703152	8.007044647	8.086309985	7.621102176	8.037320076	8.810247448	6.577332319	7.717626635	7.916451909	7.595031857	7.84261895	7.525958713	7.89887454	6.279338102	7.949341236	7.836670603	7.351081304	7.421616193	7.226194161
CYP2A6	4.465542158	5.10905881	4.443265984	4.2337	4.809292562	4.437840907	4.440681147	4.570134669	4.471556875	4.598873696	4.425023399	4.822402058	4.324648903	4.649081089	4.800989202	4.250455558	4.364164874	4.536064746	4.804544726	4.374431847	4.295781471	4.393575162	4.886478938	4.386452664	4.599464271	4.621271966	4.649272549	4.498165617	4.414737229	4.515784905	4.401380842	4.26891623	4.735323902	5.146615363	4.622203965	4.567556599	4.805914648	4.513470572	5.353455254	5.250488215	4.262956367	4.59556018	4.406485918	4.461097875	4.384635255	5.041554373	4.498549662	4.669790977	4.663786183
SCARB1	6.645897063	5.463566501	5.577617135	5.725558248	6.121425484	5.66319067	6.309393671	6.935333426	7.228422868	6.776798871	6.270341858	6.669133129	5.823563842	6.341658648	6.232149857	5.154581637	5.980634143	6.137690491	6.236810274	5.758235202	5.291581142	6.34305862	5.626941104	5.840170799	5.881320823	5.895157784	5.049664849	6.116539613	6.453965339	6.754007054	7.211732681	5.612581981	5.880177711	5.907625	6.174993587	6.084018107	5.604258321	10.06488107	5.634434886	5.949394875	6.032814755	5.383152076	6.188448754	5.127390849	5.009531282	5.749328066	4.517637652	5.164965821	4.951588409
TTLL12	9.115462061	9.167617761	9.479877625	8.989758972	8.821807601	9.104516427	8.561002145	9.871967589	8.801223126	8.751485107	9.514601445	9.439018615	9.487627159	5.657259274	7.852487548	7.212728202	8.738736864	8.425219816	8.066040856	8.238476581	7.743939654	8.842424744	8.78841864	8.380202704	8.188331022	9.048812756	9.232145532	9.480486202	8.903548888	8.944587118	9.276637702	8.557001615	8.287947212	10.72911254	8.945160565	9.572928306	7.685742654	10.09545273	9.078196791	8.104658557	9.053482801	9.074434571	8.92030458	7.405555908	8.195961497	9.227705436	8.422461627	9.126640592	9.001663329
LINC00152	7.085175592	6.323720222	7.04461132	6.817142689	7.794473311	7.15428198	6.735620292	6.998826768	7.15650418	6.528171762	7.143789351	6.854817252	6.632422832	6.99142693	6.761557738	7.883305189	7.061164471	7.368267903	8.433757913	6.775969059	6.75343719	7.729920559	7.179093969	7.159526921	7.598952508	6.933183633	7.875892052	8.083344812	7.512179503	7.411651867	8.219948444	6.838858736	6.85897745	6.930535593	6.936560133	7.176220805	6.673475176	6.987886841	6.811247587	5.508413449	6.642745007	7.123198366	7.756247447	5.246178054	7.499123073	6.491244107	6.269934079	5.644350531	6.150301259
WFDC2	4.772003548	5.044303808	5.138320308	4.994939402	4.969814662	4.690624346	5.086402725	4.987088266	5.112864947	4.575557865	4.900502263	4.811612177	5.011191113	4.93026976	4.801292337	5.010098792	4.788537488	4.890847025	5.121229299	4.695646542	4.675220505	4.706150878	4.941818782	4.588670373	4.825211742	5.115636832	4.99924715	5.009508291	4.68610865	4.864771667	4.727022814	4.873540145	4.914403528	5.280952485	4.991262598	5.451100445	4.616493775	4.934423477	6.437724673	8.027087366	5.114253507	4.792611661	4.667494909	4.823115679	4.53829986	5.021929058	4.904240102	4.815782178	4.867818014
MAPK1	7.443138101	6.402608477	6.79635651	7.013306906	6.976377826	7.031268293	9.443175121	6.892049815	6.832207963	7.026885708	6.666090908	6.933887219	6.892754709	6.425401782	5.893001878	6.552988283	6.82227637	7.799977175	8.098969376	6.98886852	5.429935294	6.804410631	7.496688675	8.268004256	7.057596735	8.005011579	7.185060392	7.702703872	8.645409858	7.450031389	7.989320272	8.927389171	9.045608865	8.15558047	7.794267713	6.539966605	6.406787636	6.900368415	7.205722705	5.35822841	7.599588492	6.816561941	7.486446426	7.077178001	7.161913961	7.086327047	7.268968001	7.671443556	7.915337236
ADAM32	4.284209831	4.734431419	4.622868741	4.048211431	4.285466328	3.905321214	5.46430052	5.891795229	3.417658542	4.608716697	4.064942426	3.916486996	3.997490186	4.144396166	4.587003845	4.612137441	4.32083069	3.895985901	3.715890836	3.941121832	5.661814634	4.498466382	4.188337867	4.274604568	4.275804289	3.957895335	3.947478309	4.067299254	3.636048854	4.242287635	3.78360804	3.926811254	4.092316854	4.859750882	4.379490992	4.332328266	4.628049855	4.352921758	3.746590393	4.773321507	3.711059533	4.024860552	3.865080042	4.700879193	6.005678956	3.49741558	4.550107223	5.617648229	3.697368054
SPATA17	2.80089224	2.232962205	2.144502633	2.911643345	2.430123594	2.450934431	2.671948196	2.51087356	2.389326007	2.601455225	2.345669255	2.491899527	2.232483428	3.597993068	2.413960286	2.468517708	2.974902635	2.572649618	2.631317696	2.888681642	3.130511457	2.50684161	2.481859496	2.518675054	2.447522039	2.666435002	2.686452461	3.732028071	2.45868396	2.257175616	2.218288831	2.479825718	2.322143401	2.992787211	2.496682215	2.563495223	3.449182895	2.697557095	3.324604021	3.542300668	2.653319956	2.686452461	2.642506427	2.455668831	3.312886949	2.522823313	2.731553344	2.659805074	2.562930184
PRR22	6.007109024	5.948894637	5.970052374	5.844292763	6.234337288	5.940756965	6.027505994	6.391778809	5.606999156	6.062952979	6.165133731	6.274658342	5.919304524	5.997157896	6.240756151	5.937877571	6.107612345	6.298342841	5.865332432	5.721174567	5.919596301	6.113149361	6.492254021	6.096022195	6.193230745	6.050003104	5.948634449	6.380663525	5.840487983	6.082591152	5.788648905	5.828188728	5.997560861	6.738415723	5.904797171	6.226979922	6.211749231	5.881676034	7.116521365	6.723158792	5.86439864	6.005027454	5.96062599	5.572094885	5.926357455	5.90012989	5.733736164	5.970409551	5.735527834
PXK	6.677129846	6.377801328	7.123697833	6.592115495	7.087724269	6.835887405	5.911839882	6.894436131	7.482943185	7.28100302	7.620516435	7.464336785	6.742336363	7.613725529	6.296642371	6.670371999	6.982900447	7.384366716	8.229906224	6.649188752	7.477054304	6.998903638	6.862578727	6.834580581	6.345315786	7.44431155	8.864845238	6.160720504	8.549154471	7.922545557	8.057434973	8.486409101	8.745236051	8.365397139	7.772739931	7.624300146	8.551883394	8.39906126	6.952307611	6.098968386	8.055375825	7.314987497	7.672806651	5.119476112	6.265444041	7.031651537	6.988782121	6.233245641	6.395305277
VPS18	4.636345731	5.016818932	5.072907868	5.07109971	5.209108162	4.98066604	5.200492589	5.331432278	5.329177148	5.226697685	5.146034123	5.012571675	4.60666413	5.286498032	5.199313045	5.280864594	4.915803049	5.030745277	4.979038828	4.959807181	5.180842978	5.088724411	5.143166563	4.92303627	5.14919209	4.770094314	5.145797734	4.933679476	4.87082645	5.164637988	5.009353732	5.104404651	5.367282777	6.166973645	4.871306682	4.762177518	4.752421565	4.769591947	5.824635594	5.953188446	4.427902562	4.794560187	4.707758614	4.744402238	4.757226463	5.124977679	4.852730177	5.077109538	4.959400765
MSANTD3	8.068804806	8.069854805	7.804936979	7.562024721	7.990746018	8.292448666	7.912468958	7.283332249	7.804609524	7.967274539	8.12097621	8.282098208	7.442191931	8.499977114	7.886615557	8.471011294	7.38341126	7.823541427	7.097475064	7.769330367	7.777424417	7.936241882	8.423247187	6.539349064	7.654684987	7.567497092	7.168790055	6.955503384	7.42900157	7.453331205	8.051150525	7.836674052	7.330182991	5.063727596	7.098033956	7.339972118	8.816258423	6.992673727	7.405793211	6.913838931	7.620486197	7.855633036	7.377348883	7.611787734	8.154831535	6.9079452	8.393354126	8.37112066	6.667406178
SLC46A1	4.460491415	3.291710439	3.779154875	3.207205293	3.520913189	3.738309174	3.000607294	3.164918006	5.738815345	3.584264565	3.735185399	3.726279026	3.281421025	3.210045962	3.100590908	3.294790249	3.535218377	3.820294985	3.093223676	3.353709409	3.583238833	4.152022773	4.735644497	3.956203368	3.689756015	3.559327494	3.541072129	3.32428583	3.860279637	4.015448759	4.464331649	4.033420388	3.384987531	3.462467349	4.395057362	4.540266441	4.275656128	4.12234182	4.956875122	5.678366203	4.82923226	3.567307287	3.731041944	3.228597381	3.62686168	3.65891877	3.283592045	3.057396019	3.461623801
TIMD4	4.864917384	4.399264671	5.480944369	4.58357976	5.582949662	4.176438925	4.781622541	5.357468909	4.821217458	4.232268985	6.244345052	4.256398456	5.188356198	4.531857399	5.133218575	3.948741483	4.634859229	4.627683421	4.947269187	4.04675059	4.237929569	5.680954982	4.070275471	4.512982882	4.624003898	4.520204492	5.301194615	3.801717358	4.451992018	5.191593685	4.393942408	4.445867843	4.704110754	4.011104299	3.723174346	5.445833116	4.142534732	5.425426457	5.478279308	5.681860121	4.520954335	4.442371453	4.627683421	5.906673919	4.672008581	5.333951764	4.309562511	6.716854207	4.708386258
SLC39A5	5.530191346	5.423320334	5.790997656	5.790930522	5.620896638	5.628071012	5.977852727	6.158045511	5.415391469	5.950629906	5.641541963	5.674434324	5.519720639	5.926348382	6.034969396	6.210698038	5.641679134	5.632031398	5.424575935	5.509512902	5.724325544	5.777713175	5.654828329	5.71402058	5.996037619	5.810845851	5.837847105	6.059682439	5.478498996	5.460965295	5.343024589	5.351370895	5.665592168	6.062079702	5.688422811	5.765902821	6.163971442	5.78772516	5.431705352	6.449512886	5.720086547	5.823665471	5.563848429	6.272808597	5.738157352	5.604523703	5.872835894	5.940044027	5.754690196
ZDHHC11	6.530702117	5.385310865	6.522119739	6.303287968	7.085892933	6.207213023	6.022692069	6.672440089	7.487552049	7.261977606	5.777750102	6.377238794	7.349461789	4.861982312	6.874221451	7.575914981	5.607501316	6.596874969	5.139759282	6.274577749	5.682973135	5.439565614	7.692790602	5.795238261	6.446923145	5.801901444	5.538493716	5.441323234	5.5529008	5.562593254	5.683284325	4.882699685	5.251414753	5.124619172	5.399569387	6.146969255	7.421334499	5.610741503	6.065034513	5.550447645	5.671760774	7.429817411	6.433248752	4.737535582	5.400741016	6.429726271	4.046633336	5.285094615	5.10332536
ATP6V1E2	7.716695968	7.40953988	8.043142882	6.98182715	7.609962737	7.663580888	7.531148774	7.283038534	7.919337121	7.527115411	8.253971236	7.173295858	7.523783487	6.915427944	6.197658136	6.16537544	6.970187143	7.27090137	6.500997496	7.894196812	6.447581338	7.158479571	7.243312223	6.755570025	7.399246686	7.565496565	4.935095092	7.674971389	7.224075258	6.854122078	6.759869761	7.474614869	7.3443774	6.964313032	7.926451286	7.262972784	5.382935449	7.083108774	6.776687306	7.871755446	8.214944998	6.281934986	7.385519674	6.574460337	7.469362525	7.652299124	8.438140638	7.433094219	6.622886888
AFG3L1P	8.204207614	7.838046679	8.316027329	8.698643769	8.051116135	8.423738174	8.085894003	8.066337557	8.563202648	8.364483214	9.06699541	8.430420687	8.507427966	7.599788317	7.728062153	7.628920034	8.609779013	8.18577204	7.571516121	8.262182927	7.910728822	8.486989787	8.619505011	7.914519553	8.325647407	8.503591142	8.634126765	8.102941353	8.752703158	8.491840279	9.162374965	8.428977146	8.557624252	9.911631739	9.123115836	9.229723381	8.319482472	9.142315162	8.35141186	7.172640888	8.574805812	9.23838046	9.171648067	6.169582716	8.219147051	8.140529444	8.088977799	7.431317106	7.17722861
CILP2	4.044767723	4.541169741	4.347780156	4.36370302	4.341492218	4.198928006	4.67719604	4.061886754	4.721385453	4.075460469	5.286406199	4.474895548	4.226745559	4.354399313	4.652224534	4.5444725	4.162103502	4.419437779	4.406955558	4.008830691	4.342129396	4.242968358	4.154998735	4.461694037	4.257889935	4.896949075	4.531332549	4.685373715	4.508649717	4.772910809	4.227413863	4.42523594	4.653821255	5.490307555	4.684508642	4.67550842	5.093553938	4.848194306	4.565304057	6.425743024	5.005625321	4.62189739	4.784730539	4.47451307	4.745771136	4.511812548	4.978019715	4.279270858	4.307283727
PIGX	8.011992281	7.265054194	7.856319313	6.497313527	6.868954144	7.564092273	7.149151849	7.373570636	7.350577917	7.437267905	7.407479589	7.724562726	7.407617657	6.641902459	7.317415994	6.601343879	7.354746453	7.363835484	7.361063872	6.868802945	6.524896736	7.045758234	6.962815968	9.611141916	7.087204668	7.74141672	6.559493279	7.165543786	8.227029604	7.83406189	8.176972243	8.034546853	8.311703561	6.964072965	8.491525761	6.155109554	6.816314	7.89526726	6.044616711	6.040378248	8.184341528	7.026077293	7.386532875	6.172255016	7.201312863	7.446825556	7.028454813	8.348379728	7.716262205
TMEM196	4.236768083	4.02186837	4.385806218	4.462951208	3.996514526	4.474509546	4.612101333	4.800478004	4.810043567	4.67403048	4.562095282	4.490715861	4.122252986	4.588180005	4.618947585	5.166645016	4.391624572	4.445701509	5.04585756	4.551664216	4.854916366	4.133159433	4.457369645	4.18851439	4.506142248	4.239616717	4.848166708	4.859786603	4.183242761	4.596857329	4.862593016	4.949073697	4.572975421	5.345099036	4.310120736	4.609998941	4.552677959	4.186700871	5.485850589	5.134379543	4.300374958	4.670471578	4.290816914	4.503371299	4.3408504	4.701759747	4.704715037	4.60333687	4.956519935
SLC39A13	5.968154172	5.036445206	6.211670756	5.991005994	6.150382939	5.681590867	6.432344343	6.168968278	6.424823198	5.889987227	6.985196068	7.016162776	6.07051848	6.323081746	5.911269155	5.835137562	5.501680307	6.01359593	5.569605262	6.519593615	5.975948165	6.101897034	6.07268779	6.198227681	5.920470228	5.805190894	6.08148214	5.910777351	5.676745579	6.548662935	6.054571453	5.8257186	5.595324872	5.688174856	5.653149815	5.372791638	5.87743797	5.564294785	5.933136704	5.421795659	5.93176686	6.104975633	6.434166308	4.943209855	6.181143392	5.846753222	5.679608529	5.755958159	6.260373346
BEST4	5.910842935	6.093071072	6.680353116	6.88958291	6.072186357	5.834713832	6.692788435	5.957668602	6.24218729	7.187725581	6.148512086	6.003489568	5.410049659	7.420271586	5.714922147	5.703129869	5.27711804	6.178182966	5.710936457	5.576778661	5.29559172	6.00307529	7.227851101	5.463880643	6.381010697	5.761188437	6.855260885	6.333162546	6.061022424	5.715289139	5.677138977	5.588100141	5.668534559	5.907921417	5.778343416	5.641719209	5.967681106	6.511779565	6.731947793	6.085874375	5.896361923	5.474830467	7.004212005	5.073684941	5.816590371	5.624779684	5.391359296	7.131453589	7.94318493
AK9	6.580249642	5.853233821	6.921786599	6.344294456	6.865805336	7.623300329	6.533231416	5.543930178	6.936846378	5.807054188	7.092404167	7.006403629	6.808052796	5.624141118	6.44488464	6.271239724	6.466851225	6.548531535	5.964597632	5.126329818	5.538380124	6.498555061	5.613959692	5.88950732	6.427108465	7.14436397	6.961189309	5.835820595	6.703953801	7.747227764	6.156593678	6.644037036	6.903368855	6.890341778	9.134304609	6.394495689	5.974922717	6.568562667	7.843385762	7.579079817	7.683054312	6.806970567	6.406384781	6.533231416	6.680133617	7.462676081	5.738162233	5.918270798	6.95916083
CORO6	4.898187975	4.766510282	4.739121121	5.08821812	4.576821501	4.755852482	4.805692033	4.831481317	5.030270798	4.873181143	5.0083572	5.252388021	4.912906772	4.969856272	5.080506504	4.908665937	4.927177265	5.168477921	4.569653295	4.69080636	4.714207061	4.779693482	4.812329606	5.142657922	4.612683308	4.730012535	4.886663813	5.238414174	4.680692636	5.033874565	4.542217377	4.919781109	4.809959494	5.087180018	4.916487763	4.653358964	5.917498846	4.682546263	5.17312918	6.300472456	4.966199258	5.241305381	4.988142025	4.345636001	4.607028299	4.587265706	5.103557331	4.469045509	4.54990994
TMEM106A	7.313346024	7.52223117	7.484891035	6.274531783	7.191258912	7.568907028	8.544685137	7.721917565	7.993115216	7.091982249	7.487987602	6.782162929	7.289429975	6.614036815	7.51232018	6.654395282	6.985932506	7.664221701	8.375142239	6.954752411	6.594514709	7.473818751	7.204419799	6.57896153	6.74059057	7.052988927	7.143882309	7.619115235	7.846358641	7.077932284	7.818765651	8.205092725	7.975480401	5.709655229	6.309970288	7.592558173	8.968918813	6.938157294	6.742436576	6.752979441	7.83317766	8.720855364	8.039783367	6.925691594	6.533342539	7.165352044	6.576324406	6.900497058	5.543214959
ALG10	4.729459488	4.367876467	3.987435007	3.900833317	4.031150164	3.714340624	4.059791507	4.188871597	4.111778771	4.444114446	4.881492995	4.190461715	5.010629857	4.413913314	4.516949265	4.152394794	4.492049491	4.682008094	4.322343966	3.614315842	4.111006651	4.098825921	3.658711282	4.349595911	4.339204311	4.882726827	4.696487624	3.785168686	4.434923687	3.680680749	3.35619559	4.030189678	4.232153399	4.229909066	4.635011435	3.871956488	4.76420436	3.965647039	3.326945512	5.142398336	4.286516785	4.070638995	5.087736281	4.369256435	4.31501703	4.9957096	4.104707968	4.495764683	4.261234081
TTC39C	9.541161991	9.1898331	9.814837817	9.477108802	9.406116527	9.560735302	9.504854705	9.510238925	8.631872896	9.055292578	9.916009188	10.02017102	9.627980252	9.237153463	9.189855737	8.701783726	9.560673008	9.345995253	7.965660236	9.78269783	8.877151371	9.453630061	9.858822834	9.417528166	8.748517249	9.079119865	8.740657991	8.976464882	8.068552603	9.52849714	8.498769895	7.744333701	7.826123329	8.963850555	9.362065888	10.11343363	8.799987073	9.810288269	8.961869399	8.095558638	8.459859722	9.229841131	9.331539385	8.530704718	9.320603736	9.515622777	9.092342214	9.400576513	9.874032276
NEXN	6.740327881	7.913246111	6.357454138	5.630979829	6.145427316	4.958470494	5.605723602	6.24436295	5.519235069	5.451433522	4.644832844	5.032215964	5.957413852	6.761026365	5.942585709	5.429448399	5.357273686	5.844899286	6.105076538	6.424985499	5.308298593	6.650778891	5.126671953	5.575315498	6.13839266	6.556227633	8.48062164	3.872657393	8.268654201	6.003456318	6.687080726	8.578874972	8.984624438	7.051301147	6.69695932	5.481257982	9.208356259	2.816760276	5.88995891	7.997237246	10.23744047	6.036811942	5.160054494	6.100011281	5.615514401	5.715734553	7.623686868	6.009515814	6.401994809
C15orf40	7.120566578	6.742455745	7.337843467	7.241155915	6.892311499	7.686807674	6.810158144	6.453730377	7.268918704	6.978557122	7.453675299	7.704114082	7.078261583	5.749687708	6.584360982	5.392401819	6.688437608	7.176891358	6.721401051	6.435526735	6.155588685	7.078778675	7.420349665	7.700395577	7.916499444	8.258910402	7.798698747	6.964871759	7.470280035	7.584853666	8.343400967	7.183757946	7.162547048	6.306531827	8.43145972	7.766210725	11.47826503	7.838786722	7.587528995	5.97510198	8.261392019	7.539577312	7.809107933	6.905531894	8.008166075	7.79296007	7.618479142	8.162101006	9.247931347
RAX2	6.741546917	7.210373365	6.975084094	7.318037731	7.693567024	7.146079813	7.300454395	7.210373365	6.742227685	7.097887115	6.49842422	6.810676126	7.156605883	6.715443108	7.22579886	7.286741526	6.940945671	6.893154783	7.093631094	6.706644608	6.847549544	6.981740375	6.79216867	6.94558711	7.282254306	7.04457548	6.864617737	7.265005656	6.350264144	7.06884428	6.545929561	6.260203576	6.86721104	7.819799967	6.647305094	6.984429541	7.174671738	6.747164043	8.146785535	8.431416649	6.570694166	6.92683811	6.661493039	7.720008182	7.067824831	6.613084587	6.918090078	7.387461396	7.210470288
MFAP3	3.517979855	2.872944341	5.487808095	3.236374413	3.052581189	3.511131728	4.008285919	3.474180694	4.014739596	2.609538887	3.252179333	3.558020204	3.560006368	2.778023285	3.480362258	2.839424002	3.536024023	3.808306115	3.309133894	2.944090504	3.333950881	3.568786596	3.885629631	2.892405255	5.140322889	5.345140361	3.034917188	4.093259706	4.383476617	3.820240984	4.49510391	4.11100918	4.231852434	3.329860962	5.300024163	3.238270802	4.900077444	3.485445773	4.370531574	4.163272309	5.401803557	4.11458428	5.597808586	4.393284831	4.770031057	4.582641504	2.972277879	7.359025175	5.86988129
EYA3	7.259448016	5.417615312	7.688818068	6.267267887	7.31654365	7.233409999	7.168096227	7.490027542	8.61061051	7.204654333	8.013090512	8.597742078	7.500789783	7.57503933	7.095443206	6.911242493	7.477113993	7.287700099	8.239771589	8.017749051	6.876806933	7.707731579	7.768621277	7.321321695	7.044244278	5.82319552	7.973080973	7.12787814	6.612215447	7.655672905	6.455483095	6.661242213	6.49789918	5.815836796	6.749965054	7.02202577	7.339269242	7.4306547	7.036116025	7.049369262	5.540235677	6.192208429	7.258852386	5.955169694	6.330086596	5.967326846	5.264343529	6.744465647	4.996621973
GIMAP1	6.731024638	5.21815642	5.121575712	5.834045194	5.711607176	6.204645065	5.123540543	5.275008533	5.892345026	6.036203509	6.49678112	6.401840001	6.581018002	4.954612964	5.640413715	5.260542947	5.618366455	5.279878542	5.530187179	5.250891257	4.752563262	5.552580964	5.155084703	5.528146049	5.29839165	6.673670322	5.562250612	5.873823056	6.62918051	6.199816126	5.478228363	6.409947913	5.910496624	5.37730094	7.011641421	6.048965382	5.599263061	5.675185619	5.693007744	4.510887315	6.960965254	6.3891108	6.644850869	4.24889595	5.35002864	6.17231657	5.490130667	5.34776928	4.805247739
KLK8	4.020002616	4.172417612	4.003772196	4.810521405	3.935226276	4.016837252	4.670115174	4.292662723	4.358304524	4.075660213	4.380715992	4.386347389	3.914480756	4.461316556	4.406503141	4.208711517	3.772353475	4.015269556	4.578248815	3.887924138	4.007828967	3.958972161	4.207266008	3.944695834	4.197795979	4.681226485	4.729970107	4.77279434	4.272974909	4.350625646	4.569562418	4.458271052	4.230701421	5.305261108	4.221984396	4.79064986	4.514799591	4.605884673	5.436586906	5.398293426	4.454666858	4.360168998	4.298297814	4.359630323	4.172268052	4.228967292	4.157440686	4.644065099	4.08822727
CCDC65	9.631247988	9.735947224	9.660874561	9.841555098	9.389669075	9.839391235	9.200015063	8.581374446	9.639301313	9.366610339	9.710447155	9.668546276	9.91504927	7.637078918	9.360123698	8.506126096	8.655112372	8.631538747	6.951473508	8.99245956	8.941948898	9.110757151	9.549756743	9.031005224	8.517621311	9.434309655	9.263881644	9.177090363	8.234440144	9.033426233	7.4836255	8.291046911	8.259120553	5.007328891	9.732331077	8.63142851	6.930186812	7.880252936	8.804572389	7.207812669	9.529012939	9.351228389	9.314319511	10.08999667	10.04287554	10.20237545	9.258637623	9.908633359	8.9781955
FAM122C	5.278528092	3.585461072	5.020495755	4.236763356	4.470452829	5.249262846	3.526534321	4.044802948	4.703461433	4.753136214	3.993541675	3.768721752	4.755188205	3.203400156	4.360064692	3.237756149	4.817580941	4.931312909	3.939509513	4.109406656	4.709465568	4.252185907	4.979469446	3.760961614	4.035554723	3.955656562	3.45964959	5.770725197	4.923000093	5.610948098	4.670311382	4.806328397	4.255063055	2.401696897	6.393526561	3.01747183	4.914192614	4.502796722	3.678058704	4.109044417	3.858039114	4.538996786	4.723521414	2.692418747	3.440860577	5.315120198	3.716321817	4.006881627	3.195022793
CCDC11	3.820127318	4.91521046	4.295358747	5.207237373	4.215022182	3.997682604	4.416041145	4.25367524	3.53329176	4.231557343	3.588011997	4.406708003	4.861254116	3.377104653	3.429783655	4.354307131	4.167559376	3.894810534	4.19168506	4.481622874	4.111556531	4.345469835	4.531360708	5.458644967	4.846489704	4.542118241	4.010870707	3.82819974	3.804257904	3.904085403	3.421838695	4.346159148	4.285078398	4.10322176	4.134358894	3.718798276	4.154307503	4.841781381	5.512804398	5.964475171	4.042949119	3.476185558	4.331441813	5.77682901	4.534013212	4.314414839	3.713231903	4.689716784	4.075796582
ARMCX4	5.965691041	4.502423361	6.685627199	4.100733518	5.968819006	5.629512212	4.318077664	5.302543143	5.295078332	6.677432394	5.884141256	6.183986181	5.724942459	3.775584934	4.688002256	4.990987508	5.404340999	4.771029286	4.877450771	5.058933389	5.406877883	4.970198474	5.551112211	5.440360722	5.44680041	5.716369313	4.79541208	4.021800384	5.763270668	6.956686894	5.274454835	5.509835434	5.623808758	5.249509117	5.382346379	4.158186761	4.144705768	7.192424399	4.284212643	5.419996585	5.69118938	6.711116015	6.249404456	4.266081445	5.885644427	5.933397518	5.340111095	4.581543559	3.939997413
RBBP6	8.688559068	7.055152875	7.441150122	7.230573386	6.906655872	7.535180064	6.985982326	6.90898435	7.446151152	6.952363729	7.654654384	7.715882866	7.000809206	8.786716935	7.530389696	8.898367135	7.268963563	8.078543628	7.441245165	8.699695433	8.719261181	7.337612322	7.792277383	7.355128581	7.033210068	7.371239798	7.94150859	7.34688019	8.28795594	9.411962028	7.49198784	9.056332335	8.910807841	7.814684252	6.825806694	8.184651946	6.317341604	7.667741836	6.376355567	4.677595701	7.635401554	7.788436508	7.347889695	5.978659496	6.118453925	5.875403151	5.48858833	5.490633111	5.405433264
CENPBD1	6.128885232	4.108943815	4.518794838	6.209876578	6.002361425	6.12846961	4.788150148	4.701194495	5.679254683	6.050334586	7.268034349	6.64679044	5.384082355	3.499563068	5.666835853	3.729612851	4.158247677	5.599263061	6.89367272	5.002460356	3.368993709	5.626050873	6.643735178	5.861466361	5.133564268	5.741272098	5.96512222	3.874217595	5.870346957	4.512430921	4.772832279	5.753799871	5.933375184	4.753720801	4.80324313	4.013000146	4.498378262	4.44643312	3.719854656	3.55125698	6.951740422	4.575720389	5.97966877	4.460931685	3.837613045	6.247527997	5.184095648	5.485980594	3.467266165
TRIOBP	6.674098497	6.607831438	6.445753387	5.591685272	6.971373794	6.360495298	6.528811232	6.70190663	6.859318974	6.213214544	6.432376532	6.434193542	6.335509276	6.306784093	6.628682019	6.526106942	6.309903624	6.894299519	6.55695912	6.439509351	6.915509572	6.761230417	6.144910616	6.656518503	6.403241746	6.252418956	6.895381308	6.835917384	6.523509817	6.395867823	6.709548407	6.538857482	6.933648824	6.648761149	6.446814158	6.500916671	6.466985242	6.751230417	6.831446967	7.133996854	6.108608605	6.720738072	6.31106682	6.194394442	5.743246425	6.491349788	5.938100225	8.034377679	6.174614603
CATSPER1	3.490255246	3.595292975	3.621387665	3.470451091	3.797873924	3.532715835	3.663486206	3.465552344	3.681114365	3.673278471	3.774903741	3.847557465	3.425794286	3.398720567	3.576861122	3.544270187	4.496060129	6.773234937	8.076559695	3.985602255	3.60062708	3.55607614	4.023904425	4.500943318	3.602537349	3.796338937	3.845213662	3.913763828	5.682658482	3.759481391	4.001270438	5.223573504	5.933375184	4.614133164	3.747003699	4.259699078	4.848523829	3.695897917	5.20136483	4.643407805	5.401803557	3.673357116	3.846855663	3.268119386	3.133047484	3.780766706	3.776618447	3.854119733	3.718187983
HOXD4	4.556055686	4.652241788	4.599235365	4.585494866	4.660793952	4.512387206	4.846098526	4.700304699	4.466125494	4.680531877	4.405832947	4.607048836	4.505932289	4.422649899	4.944996593	4.67259298	4.575946039	4.801331687	4.390178152	4.442698433	4.689724748	4.446461717	4.673512056	4.63596695	4.808028444	4.808028444	4.938318984	4.938630175	4.688572369	4.727089971	4.664539142	4.441076812	4.660298066	5.700750299	4.809332793	4.44918949	5.013326909	4.820333572	5.941748752	5.404213222	4.743117553	4.940927085	4.486598158	4.803428977	4.459273697	4.57995035	4.468932824	4.701194495	4.625994682
GSC	4.548649353	4.544815934	4.39881622	4.59614379	4.587129492	4.679105063	4.977287148	4.360695213	4.93695596	4.681434725	4.681731627	4.931807884	5.055754594	4.658417959	4.556066891	4.620453103	4.809079381	4.493471716	4.728136678	4.637450382	4.729366924	4.137515425	4.885478622	4.679193358	4.597913191	4.735185645	5.099045118	5.003189651	4.786577738	4.958136541	4.555487526	4.591694941	4.472325803	5.541993344	4.916726278	4.818710223	5.166610052	4.454583154	4.864243936	4.485980304	4.744459346	4.759564008	4.784640287	3.950276159	4.338533825	4.679662551	4.468932824	4.403680544	4.348523312
SP7	3.49243248	4.490109419	3.896568147	3.808773972	4.174028802	3.801899769	4.184759338	3.31697705	3.814633506	4.067867437	4.390363378	3.728985004	3.862564646	3.726349211	4.419858771	4.069349924	4.309661765	3.606337928	3.677636659	4.25199138	4.22974145	3.990088976	3.963168275	4.536754021	4.012028608	3.617253742	3.88362157	3.785168686	3.858175761	4.180641536	3.654354971	3.79552628	3.909382124	4.600579063	4.356819729	4.174028802	5.985272144	3.851687534	4.395560134	4.217101132	4.265938663	4.189451872	3.814390544	4.597303006	3.723192085	4.331380355	4.078403306	4.265126904	4.213734221
PDE7A	9.644062784	9.677653666	9.212637636	11.01723919	10.01108318	10.42712231	9.401943883	9.566709428	9.997694921	9.815027239	10.39339026	10.05337324	10.09781115	6.628070329	9.85905531	6.292748435	9.987115677	9.308318528	9.106121265	7.881696132	8.224749234	10.06347421	10.00850984	9.940522098	9.593427482	10.04095891	10.13496606	9.792056395	9.433670182	10.0318417	10.13472702	9.092214545	9.358002189	10.43360594	10.66654277	10.39485611	9.996763662	10.25053589	10.24072439	8.684437108	9.765244739	10.30122496	9.983848636	9.482717296	9.765019208	9.969747592	9.354372434	9.248918074	8.640621332
CNOT7	6.662558077	4.875899163	6.1752959	4.405059983	5.830334681	6.320753728	6.154623159	5.544639499	7.306116344	6.11096933	6.174519736	6.634792705	5.485005396	5.756987305	4.877369317	5.37188741	6.994823593	6.702896322	5.767621182	6.622924325	5.859900641	5.70608533	7.012239123	5.988007541	5.778326915	6.268800878	6.380929436	5.45574691	6.104367658	6.75066335	5.784671227	6.258237124	6.000106635	2.274397767	5.006721683	5.888976202	4.983823424	5.996414578	5.184751038	4.621925452	6.385598052	5.675616255	6.124306441	5.06959474	6.673841721	6.643908575	6.085151079	6.800061582	5.229643927
CRYZL1	8.480636953	8.316313911	7.986691092	8.25859476	8.343489404	8.104974195	8.152536011	7.668804762	8.390712098	8.294418044	8.142585418	7.799808614	8.322530812	7.616337442	7.878273004	7.144230762	7.736169043	7.775925461	7.382043976	7.239307576	7.037268817	8.169825156	7.866334384	8.27913265	7.319551086	7.6400371	7.866043268	6.993825132	7.669116962	6.886322832	7.858038621	7.584339464	7.948728192	8.346308913	7.415383669	8.692618752	7.4301547	7.074463075	7.346474544	6.262735741	8.349536321	8.267843254	7.986407619	7.767732772	8.156579198	7.843588934	6.698010323	6.95794873	8.684083677
PRSS33	5.079531177	6.698090787	5.091099357	5.551966693	6.598856257	5.3178861	5.37938742	5.295820462	5.463557022	5.50423937	4.840398623	5.127774144	5.972686495	5.407887012	5.885192326	5.722726115	5.117931991	5.2818255	5.01314741	4.826863348	5.532763866	5.244173564	5.382569544	5.380305568	5.612502488	5.332529931	5.604590109	5.762021659	6.655842279	5.066709299	7.198203229	8.593552923	5.89262122	5.735119175	6.108457167	5.874895101	5.479842203	5.675541771	7.577410924	8.576004736	8.023803005	5.093468815	5.194142185	5.745287114	5.295820462	4.733517389	5.514770865	5.629522164	5.244173564
C19orf26	3.425953455	3.254858504	3.598739448	3.791620334	3.428032803	3.689385175	3.699034367	3.430195547	3.575337873	3.831154985	3.808477985	3.956893223	3.592555228	4.067742126	3.503440734	4.26102189	3.750940107	3.528124278	3.636988552	3.698190575	3.772487407	3.292397085	3.695396224	3.54536627	3.745347294	3.90380777	3.958076753	4.212838132	3.407641921	4.035048991	3.488443972	3.658748769	3.739549239	4.430162486	3.921988219	4.065488814	4.080449557	3.481278445	3.907800544	4.482088582	3.858039114	4.096204299	3.80676919	3.328938593	3.373552617	3.651663226	3.921737685	3.446600493	3.681042352
MCMDC2	4.40676338	3.061384965	4.265701943	3.521739575	3.996514526	3.786761585	3.525267446	3.040356952	3.132858087	4.319506312	3.706957459	3.874064049	2.972581032	4.264103343	3.918914295	3.419150256	2.81108879	3.748788196	3.052735213	3.787027243	3.30435797	3.80246308	2.964818583	2.862969527	2.607221208	2.634321504	4.951815168	3.014215029	3.813970912	5.933375184	2.768699423	3.699605827	3.345231157	3.005676709	3.619827498	3.920058063	3.60044265	2.933633359	2.52042033	2.707600574	3.695434032	4.113858448	2.838020134	2.787067611	3.927424674	4.125697674	3.484592181	3.36518873	2.931359624
TIRAP	8.294962405	7.633974064	7.978390546	11.62371623	7.883069662	8.764955071	7.617246906	7.27668523	7.928856774	7.499303871	7.203399563	7.564217129	8.591809665	7.184131118	8.689921835	7.495227445	7.697676659	8.100027967	8.302827435	8.040566294	7.594391418	8.205833635	8.530716442	8.405032014	7.753806887	8.805729245	8.970729288	8.556944682	9.089370881	8.832701952	9.327175435	8.870933608	9.082588792	7.180245513	9.755818281	9.179265632	7.25448524	8.610959349	9.967686576	8.344123549	9.209916013	9.982692037	9.173733414	9.029897192	9.449950578	9.200201184	9.584927579	9.1524371	8.384066154
LEAP2	7.409560425	5.702111524	6.6005583	6.821254541	6.577972936	5.988206897	5.574449013	6.679245359	7.000857646	6.495210151	6.930252482	7.05659147	6.537470916	5.844221148	6.26353603	5.625639584	6.719261199	5.913136229	5.906436772	5.759783372	5.096164336	6.320479557	6.767120432	5.952478733	6.059041343	7.151095949	5.430681945	4.130732568	6.883871556	6.405461113	8.039331875	6.894938184	6.992348463	4.07002625	7.30912006	6.652162167	6.947635524	5.984418252	6.843392164	5.619628145	6.857674841	7.230575028	7.633015192	4.843390082	7.026413592	7.383273225	7.267386764	5.517821881	7.860273391
MSI2	5.614830162	5.25716118	5.887565908	5.005609225	5.149840408	5.866766845	5.599440056	5.680244125	5.528166055	6.763037132	6.489850112	6.163920081	5.677824784	6.657882599	5.242445833	6.245032049	7.788354096	6.523362028	5.652746299	5.635920594	6.551212166	5.817479772	5.851551614	5.666051212	5.42914949	5.665558998	5.454917491	5.367450023	5.564067068	5.680244125	6.339572844	5.273447334	5.485005396	5.659815608	5.818021658	4.661612679	6.305927869	5.425426457	4.074736255	5.237424767	5.933852025	6.238929859	6.130665493	5.506910895	5.919939887	6.989145867	6.192826268	5.310052876	5.938937599
SCIN	2.377696375	2.202445372	2.727094193	5.132163192	2.566716894	2.804744252	2.52809772	2.524267201	3.012711437	2.841853162	2.768251175	2.404772197	3.399924464	2.59832104	2.521073868	2.261266641	3.044134516	2.887325315	2.433327308	2.500161959	3.082210717	3.677488736	2.799624359	2.663791328	2.567847377	3.196264621	2.530940801	2.444793983	2.941389117	3.041860347	5.021693673	2.298845073	2.478571499	2.779357116	2.602784823	4.518610916	2.690827151	2.292597096	2.426827001	3.254412124	3.209023883	2.84083091	2.959844994	2.568825672	2.442340383	3.297793476	2.424086388	2.761967605	2.55956
CTCFL	2.537438302	2.520580406	2.859549473	3.411152193	2.713829331	3.029039397	3.231246355	2.342893028	2.727282667	2.536550983	2.506211141	2.857075485	2.550353638	2.517395794	2.903761277	2.4894369	3.005749487	2.502834487	2.496535336	2.556984577	2.787946388	2.462213416	2.438823623	2.488456485	2.854053689	2.465105964	2.649818683	2.398796974	2.339951749	2.542755825	2.591468152	2.271446381	2.286774202	3.096246434	2.842680223	2.399834512	2.419783122	2.456771118	3.357468322	3.622388155	2.494230191	2.757158465	2.678719578	2.867386929	2.127124057	2.165251969	3.14046552	2.796430072	2.943611135
C4orf33	6.808949907	5.511396487	6.024856148	6.736719482	6.714949748	6.540271604	6.698831263	5.629693656	7.037048841	6.531817809	7.000454123	6.461394828	6.518432892	6.860076525	6.746644098	6.463514959	7.305564673	7.41703859	7.722833088	6.799574694	6.668737278	6.007141515	6.285887564	6.921333527	7.014777416	7.554539505	6.618830213	7.311905537	7.684211303	7.305383007	6.817809819	8.060579553	7.629823335	5.596186538	7.258048282	5.67190346	5.339785884	6.214094505	6.08811169	3.52290903	6.755691259	7.171414403	7.030610579	5.472328859	6.251681981	7.368775069	4.273575267	6.380443738	4.948540899
ZNF333	6.221426338	5.632048653	6.068207336	5.249505643	5.691225592	5.497406846	6.789679161	6.384919067	6.329812597	6.351001225	7.147152565	4.689328154	5.992493815	5.663353956	5.168066665	5.862399466	5.359302359	7.240670746	7.285408425	5.928158765	5.47730589	6.079505759	6.680862674	7.071167464	6.116845362	6.925455352	5.959810295	5.918333134	7.210258079	5.969158218	6.792020571	7.155629922	7.375459543	4.984481199	8.194876378	7.809892996	4.031256503	7.742375265	7.215830299	6.052048826	5.475759411	5.34105953	5.769827808	6.631575195	7.078148906	6.432455887	6.955217801	6.00282653	5.747550914
TVP23C	6.409149983	6.110463379	6.141097674	6.397900831	6.621235652	6.142129721	6.325517994	7.390202068	6.321702056	6.433668662	6.735989325	6.278875627	6.444582679	5.132795895	6.552347977	5.157919575	5.972178392	6.241876076	5.895431176	4.890975115	5.552977797	6.622452653	6.752039916	6.850392983	6.374475988	6.047723119	4.826862321	6.305926844	5.766385406	6.28846313	6.098161132	5.822565481	5.875973074	4.890553618	6.440488836	5.511083525	5.555028592	5.128401124	5.790740301	5.397250949	5.326544568	5.358341412	5.558767305	5.768503575	5.588621464	5.464563503	4.997357861	4.990124968	4.962405359
RDH10	5.227123494	4.985449892	4.856473418	4.333419979	4.861239327	4.327470767	4.721201041	4.972676033	4.600419406	5.345633262	4.792608656	4.818882011	4.609296516	5.595724165	4.50403621	5.680974285	5.003111793	4.747561762	4.674238724	4.424591212	5.047286772	4.896203486	4.933791763	4.767319785	4.304204022	4.731172182	5.821117974	5.254038273	4.736181589	4.861239327	5.086540869	4.928458423	4.970003596	4.933115245	4.429929674	4.167284309	4.754714648	4.012637433	4.722115626	4.911374391	4.239451525	4.808688568	4.830055199	4.932971697	4.268930857	4.310158117	4.532184815	4.861239327	4.673749761
SRSF12	3.098704355	4.782953928	3.448706826	5.074828403	3.501139739	3.765038252	3.305575619	3.962755222	2.72518091	2.956453424	3.063030177	3.612365148	3.681611642	3.387119641	2.842901289	3.622933476	4.333561832	3.536083788	3.724185579	3.392986666	3.841469294	4.454047714	3.620949989	4.260211477	2.910813463	4.375411899	5.210239126	3.069066567	4.862771248	3.259642662	5.546151124	4.553917436	4.705398269	4.394165658	6.05080312	4.457171944	3.198964094	5.220036885	3.869192414	4.602926669	5.097678637	3.595625763	3.420082508	4.184983283	4.847459117	4.006705991	4.858960233	5.109359523	3.385776871
FAM71A	6.646075991	6.931326625	6.834661156	6.781481212	6.742668235	6.526178639	7.135650735	7.009984809	6.594830352	6.2929311	6.69345682	6.938034856	6.526739427	7.128134593	6.951149966	7.361614799	7.12655247	6.831847607	7.179342286	6.740875035	6.847032227	6.849584152	6.628551609	6.894940799	7.007616177	7.02235295	7.081161949	7.231255654	6.876399081	6.842509821	6.649321148	7.066076235	7.111868694	7.618148835	6.649644826	7.013318421	7.111936924	6.957543822	7.821153514	8.317702315	6.740782118	6.935792962	6.616727323	7.136056197	6.903217141	6.661867938	6.562695563	7.088202126	7.09693715
GAPT	4.708178467	4.391708661	3.831480359	4.838228828	3.822057494	4.581952076	4.082971563	4.261965221	5.991611281	4.795702232	4.844732955	3.663696403	4.389677558	4.565127158	3.761572104	2.597147619	4.501440348	7.280849886	8.373740327	3.993962207	2.888053965	3.095549015	2.981836363	4.42861475	3.705075966	6.180412772	6.006153825	4.684094903	8.339336138	4.598815465	8.099689195	8.89893673	8.463094921	6.216387917	6.333436122	5.331366301	4.839447551	5.599883685	3.176588006	4.424401628	8.176208198	4.770271172	6.246408865	3.795180916	5.346102477	4.737044777	2.48755227	4.493996662	5.59536212
FLJ30901	5.192969484	5.600099681	5.618119945	5.715431653	5.741263094	5.631826563	5.961301349	5.428811228	5.590192025	5.299702716	5.342987751	5.56520933	5.573536342	5.531284259	5.615206676	5.974514322	5.501159414	5.515518085	5.443450575	5.380573442	5.262432919	5.712521503	5.485199331	5.738206186	5.652246183	5.274397278	5.610045878	5.97966821	5.290832541	5.432471029	5.455191021	5.213029325	5.460335753	5.79305088	5.225543085	5.588498038	5.833711421	5.228962162	6.647286903	6.266385671	5.133538726	5.776212626	5.209469784	6.190322676	5.442674445	5.663837589	5.679588337	5.864549253	5.760777876
ERICH5	2.955324302	4.690638076	3.025840433	3.249934324	3.02193126	3.622341704	3.245019587	3.505566768	3.340542963	4.105524826	3.244109947	3.342833268	3.165261867	3.406560365	3.775983297	3.834316865	3.504277169	3.182215661	3.169351405	3.278556767	2.845263322	3.818715836	3.602510799	3.187351307	4.068097314	3.6903485	3.893679439	4.051578694	3.794369983	3.727786549	3.294579984	3.750322493	3.783438891	3.973875073	3.41629029	3.89321783	4.037151636	4.246646574	4.10000871	5.911776795	3.543137778	3.669423273	3.834316865	4.607506571	3.910877151	3.765737657	4.423053657	3.730540841	6.796747903
CCDC185	5.665138487	5.753054304	5.957710104	5.934495084	5.720224831	5.80929098	6.048888285	6.029856955	6.234083855	6.0419706	5.649585852	5.984724276	5.675024081	5.875274858	5.913952548	5.948008334	5.811136912	5.812744135	5.840376146	5.967948848	5.830044224	5.713622514	5.764162623	5.836882546	5.810100955	6.062406389	6.039442202	6.260818933	5.896554602	5.822717474	5.557851353	5.780050891	5.687889068	6.496263272	5.709498156	6.401652484	6.151267496	6.184632259	6.614471374	6.833153005	6.001712505	6.159737717	5.849452531	5.855175174	5.845533254	5.820391249	6.229454399	5.705343542	5.958999002
ENTHD1	2.80089224	2.036413759	3.144200392	2.371692164	2.525089459	2.647847957	2.224345945	2.474788019	3.459814007	2.493509516	2.678084953	2.755501887	2.429635522	2.490748535	2.496937815	2.983913409	2.832792547	2.30725061	2.524920634	3.180782297	2.692349797	2.342870228	2.362847295	2.612013017	2.214696098	2.337229962	2.721598653	2.813117367	2.294239124	2.373019382	2.332304502	2.247912059	2.266607892	2.693444529	2.703011062	2.882598694	3.163173917	2.628334851	2.087825422	2.463148349	2.288463039	2.585062213	2.480328025	2.774624509	2.276158283	2.512360447	3.388042816	2.211998306	2.926548598
TSSK3	4.676068573	4.309871925	6.5360128	4.959853496	5.051679815	5.42148546	4.897046383	4.688339827	4.510591758	5.025610745	5.446430953	5.215250622	4.832774829	5.211543489	5.530431688	4.823574361	4.822819094	4.795334072	4.218757693	4.893690586	5.281263511	5.238464393	4.907872986	5.169888842	4.839062021	4.878852987	4.826854948	5.060171337	4.514761434	4.943423877	4.055672619	4.940532029	4.832774829	5.687749038	4.897457374	4.362900542	4.809898605	4.502796722	4.785878729	5.922997786	4.519849746	4.955694444	4.377086051	4.783384549	4.961699108	4.836742715	4.612034814	4.841038313	5.263925943
WFDC6	3.886157532	4.312400059	4.300148753	4.453645843	4.548289109	4.313895728	4.363820472	4.158574994	4.253552465	4.267860313	4.250486375	4.254457841	4.298900198	4.338780392	4.231890737	4.436236549	4.413064166	4.414733565	4.159276282	4.482855097	4.699620936	4.041370795	4.417133831	4.413312087	4.763940031	4.92211678	4.712188359	4.701194495	4.270233119	4.477252074	4.38076654	4.303990359	4.227583691	5.084235598	4.198347828	5.007585653	4.931188316	4.716259162	5.281394513	6.234503489	4.457939523	4.424291033	4.374766015	4.362583737	4.195565016	4.13126251	4.642431057	4.505159172	4.058442072
CLEC12A	7.851276622	7.566910311	5.181574233	6.147646243	6.249476647	6.80721027	4.982173809	6.062541306	4.22900203	6.027178414	5.084181478	5.87824508	6.224742452	5.305048936	4.96214043	4.843940769	8.744403804	10.85961555	11.24083019	7.008494127	5.783293427	5.983027192	4.563965391	7.622520903	5.642025679	6.711001013	8.183770311	5.827128347	11.75370983	4.134342051	10.06873654	10.60016327	9.891974354	9.817078008	4.497566572	6.874307254	4.719019123	7.616295781	6.052074987	5.973040371	10.59990079	5.205257699	4.121029829	5.7997877	4.317194792	5.669162343	8.233154831	7.196975429	6.195995254
BRF1	5.34161842	4.780148151	5.860070495	5.33248882	5.523837161	5.331183858	5.107916452	4.64656884	4.77083437	5.356354216	4.459296574	4.482870455	5.109454389	5.479829936	4.987306278	5.686378703	5.149539832	5.795817596	5.074452719	4.91223103	5.429329859	5.341488481	6.377267787	4.932917443	4.995328036	5.091157031	5.243947254	5.141950403	4.804006302	6.287618402	4.415797809	4.943982547	4.929276085	5.496134078	5.208003386	5.33239974	4.939111028	3.574648522	5.445705299	5.232188431	5.288896766	5.538245312	4.852759888	5.602195919	4.982247001	4.592240803	5.180894563	5.437551107	5.197702044
C15orf27	3.297296491	3.710400328	3.924174857	4.009943837	4.221663922	3.950259364	3.893540664	4.064486075	3.798700934	3.825727202	3.749976274	3.852738492	3.654554214	3.765819278	4.404958261	4.179037691	4.350479018	3.684897867	3.871068047	3.915979404	3.972346493	3.523887251	3.858743292	3.610187537	3.752309464	3.873118249	4.124946982	4.213119914	3.526769819	3.863264188	3.503105514	3.773011641	3.725825363	4.620579032	3.89666756	4.098795337	4.80142559	4.112454981	3.653098099	5.22733853	3.525587795	3.879315065	3.693804429	3.338889154	3.503105514	3.891154291	4.232440346	3.918986083	3.852491632
BACH1	5.008575274	6.440662933	6.393204452	6.051966781	7.075860827	6.050447729	6.447090176	6.811249466	5.816391377	5.677864025	6.044159561	6.066855418	6.281529512	6.377654489	6.512429867	6.954086267	6.185468212	6.546992335	6.947702547	6.404006258	5.922566693	6.737306375	5.281857033	6.523454381	7.187967453	6.482848117	6.193570829	5.28846708	5.650740634	6.113668192	5.984875116	5.613039827	5.39583202	5.078822733	5.636796326	6.048250717	6.149764645	5.807009325	5.947761755	5.987661472	5.699005119	5.606879226	5.809845508	6.280904308	5.754511478	6.183136116	5.397176742	6.232514381	5.102789523
CALML6	3.86120582	4.726233341	4.253888044	4.267924109	4.236176394	4.094298886	4.398701862	4.397243268	4.481130217	4.8782729	4.313465681	4.248585866	3.991976537	4.191940337	4.438424372	4.201079241	4.826125282	4.343777625	4.080261572	4.500496906	4.480060788	4.049694774	4.193291432	4.237862295	4.421351525	4.219602599	3.93877246	4.680721288	3.739931159	3.858531152	4.002648898	4.190627193	4.072200548	4.618666236	4.093851109	4.241892339	4.583564481	4.83383191	3.619899738	3.729508819	4.406708003	4.40254163	4.279140413	3.616678555	4.144903524	4.006705991	4.413837691	3.828667983	4.230313002
NLRP5	3.819861246	5.11541395	4.112368603	4.647243746	3.886579808	4.171387231	4.544856089	4.915186892	3.793507677	4.590969537	3.697912893	4.013641933	4.571836536	4.011531787	4.337557556	4.202137977	3.876287287	4.119248469	3.87245879	3.866548507	3.785851406	4.38084767	3.876093248	4.923021855	4.208279607	4.18932415	4.431381651	4.547285528	4.193815748	4.04139028	4.063350921	4.164159096	4.180998256	5.022041922	4.165113168	4.614851585	4.272974909	4.289641727	5.849855879	6.570328458	3.785168686	4.296138637	4.289395374	5.520684537	3.861146992	3.879263985	4.016205461	4.249462714	4.791173981
ODF4	2.999081604	3.540263877	3.058906135	3.316880589	3.179055941	3.248568069	3.120473558	3.315986694	2.973066231	3.230781692	2.92793102	3.216869393	3.302386314	3.087242571	3.360086915	3.514244813	3.290963554	2.99806461	3.251204808	3.09455023	3.323024662	3.289316906	3.529544805	3.018306904	3.248916037	3.50431641	3.025563353	3.192537201	3.053690674	3.307830568	2.889883774	3.015744414	3.436503915	3.467734593	3.254934014	3.549527237	3.537977136	2.963238455	3.908181072	4.331292221	2.984051973	3.146193948	3.597967504	3.256018855	2.997621165	3.473170867	3.04988299	3.464322613	3.013578501
CLEC4F	3.50593028	3.668985364	3.856765754	3.808976739	4.028946368	3.913914997	4.212718307	4.469103004	3.967332554	3.802044599	3.839029884	4.120756605	3.803471833	3.975744488	4.057760556	3.720556371	4.116803042	4.119790232	3.871068047	3.92454107	4.093476704	3.991530254	4.358258446	3.878193568	4.290838982	4.217508358	4.400657708	4.130732568	4.700045148	4.081314209	3.99577133	5.42064979	6.00229351	4.68250216	4.869154071	4.007052246	4.203965365	3.851128172	4.624041117	6.299947983	6.489642368	4.438389861	3.982318065	4.137440221	3.972444755	4.02245404	4.274217836	3.744310869	3.846004147
DEFB106A	5.182766354	6.797269149	5.186481739	6.048861388	6.263548928	4.709562395	6.121208415	5.178316364	4.874754083	5.52138986	4.537833277	4.527605098	6.154467732	4.758993654	6.197680622	5.498614734	5.753538545	4.344289344	4.897846575	5.249251213	5.272544556	6.189191713	5.064885764	5.92888442	5.185807113	4.5847614	5.049664849	5.440324402	4.114270031	5.498911635	4.199192506	3.891154291	4.087648973	4.853510209	4.500778092	5.073075975	4.950270462	4.129142476	5.630284794	5.957255957	4.213457842	3.930287082	4.524461221	7.683091396	7.025320401	5.274799636	6.413438686	6.491893359	5.573330666
WFDC9	4.323541799	5.55340342	5.049458328	5.137933621	5.000590303	4.968038303	5.158043764	4.898783885	5.104271801	4.544136904	4.573960582	4.910976546	4.749936837	4.600520809	5.169205477	5.194391736	5.130076509	4.491705426	4.843838283	4.586189912	5.296745656	4.572048633	5.070270624	4.572244706	4.807308154	5.221423148	5.076643878	5.325813653	4.747100425	4.945206384	4.571028851	4.620260115	4.701155359	5.506094799	4.872914487	5.254060805	5.505313752	5.99872499	5.425074051	6.851011418	4.8369705	5.221389152	4.976838118	5.809171	5.232007594	4.974400216	5.630518082	5.400435548	5.27901582
NEDD1	6.042156992	5.665066462	7.058064135	5.578359239	5.907101205	5.713096166	5.521216057	5.185336089	6.637067697	5.2678888	5.141256362	5.495228033	5.625364918	6.982716163	5.525316739	4.48125281	5.728384276	5.960637245	5.317451139	6.40075555	6.860057365	6.0446645	5.966694214	5.375627606	5.270981472	7.46874391	7.273991118	5.910777351	6.802691426	7.310924738	6.770131029	6.610395698	6.440775147	4.823746707	6.647477782	6.316253386	5.211944021	6.582933706	7.276604056	5.898229697	6.396617892	7.461358151	7.084819847	5.743222672	6.097442951	7.606571247	8.415536861	4.293421851	6.124643533
TTLL10	4.80265478	5.036421479	5.111033169	4.746658014	4.961062647	5.078576993	5.44258555	5.066096641	5.009055301	4.916107597	5.106789367	5.298295774	4.941122591	5.341400681	5.078379644	5.040227692	4.875247996	4.941020599	4.628108438	4.827579681	5.227730128	4.960330296	5.138099204	5.06070628	4.845942839	5.323440673	5.380409971	5.655600369	4.896669544	5.255502045	5.009055301	5.026900541	5.114903483	5.948576247	5.184748993	5.149668758	5.385098996	5.346337823	4.987052795	5.394699597	4.969772371	5.273795153	4.81489256	5.132099972	5.145548207	4.90446813	4.825031064	5.129061096	5.078379644
CALR3	4.724784203	6.136739812	5.048418052	5.219921903	5.173254486	5.457901512	5.263256687	5.432404328	5.118450813	5.894107601	4.913661162	4.834401137	6.305667149	4.897459685	5.120261625	6.067057602	4.84384725	5.106075214	6.277565844	5.052893964	5.986066996	5.179336815	4.974435059	5.274105249	5.39920245	4.886720258	5.001761851	5.050243497	4.788359318	4.602003583	4.63241778	4.610756057	4.716414915	5.53344413	4.754839668	5.162977651	5.283759759	4.985511924	5.208366453	6.486691015	5.044621964	5.145924321	4.543897995	7.634138037	5.770103695	4.643448006	5.250921154	6.120636378	5.241844928
C10orf25	4.750064465	4.732222612	4.400441084	4.213671363	4.926027096	4.7941911	4.709871918	4.829629176	4.364297711	4.114148578	4.20091108	4.822651916	5.499896679	4.778226684	4.264364053	4.61260079	4.296615058	4.544772517	4.317074062	4.029827949	4.883696646	4.492457948	4.52015963	3.852848621	4.266777801	4.737535582	4.304021322	4.43172016	4.588610141	4.678242339	4.392126231	4.841086462	4.807306807	6.011390015	4.397560817	5.097848463	4.698031862	5.667529025	5.068554289	5.734897583	5.095133555	4.518383002	4.410734771	4.056187915	4.187703912	4.060472684	4.677231699	3.813221141	4.704902565
ETV3	6.075331262	5.356618264	7.005084253	5.786295879	6.159740544	6.711713991	6.123356786	5.972873684	6.933944583	6.434643485	6.802979804	6.536664656	6.686317174	6.884142043	8.28084619	8.684144213	7.40642281	7.994180204	8.32571453	8.480328631	8.34134379	7.189145421	6.780386863	5.917736666	7.758262486	6.652979476	6.886395923	6.531499631	7.68478214	6.696618845	6.777558707	7.478705687	7.868508961	5.514792718	7.136444613	6.996623125	8.315253157	6.880100456	6.930557606	6.231540937	6.717811931	6.854643462	6.752759295	4.813074975	5.768487662	6.449500082	7.391051489	5.838654064	4.159563506
KLHL10	3.51371066	4.071271231	3.912831211	3.655511745	3.549533094	3.91355092	4.029417923	4.354957249	4.063921098	4.122445134	3.731679019	3.86569223	3.5845517	4.002870859	4.08246354	3.786047431	3.915496232	3.720263801	3.455397288	3.724445143	3.498859656	4.450001414	3.812533247	4.260518475	3.777547098	3.429784829	3.714296169	4.081634868	3.323625383	3.33648613	3.541719313	3.062074337	3.659551141	4.44093874	3.201715571	3.699358595	4.272974909	3.428942744	4.35907579	5.061803324	3.233948397	3.392730118	3.478328032	4.704260066	3.28027315	4.071321388	4.146395607	3.728085302	3.66095737
TM2D3	10.63031715	10.35493694	11.03520415	10.73271008	10.28495231	10.82068572	10.638231	10.16871335	10.25821299	11.02858153	10.40487645	10.85246544	11.04679847	10.78855639	11.13435529	10.78813063	10.48782262	10.80787841	10.0439113	11.46903391	11.23284077	10.77994146	10.8850326	11.27943129	10.62165232	10.85667735	10.79131207	8.540307804	10.61118638	10.79432201	11.02437606	10.47677016	10.66554519	10.46297891	11.03912928	10.55359383	9.576174031	11.08256478	10.94016432	10.47829163	10.92616376	10.18783113	10.65632893	10.82942756	10.74758429	10.69159297	10.77558859	10.96639959	10.08413284
ZNF485	3.522466629	4.224352472	3.465810872	3.329604175	3.38912582	3.222045905	3.296502641	3.812506096	3.234176913	2.953516444	3.763509995	3.531864384	3.619243248	3.129182149	2.863419447	3.117427972	3.261635151	3.367664069	2.909098502	3.309256755	3.062432377	3.123069306	3.364314653	3.103899968	2.816463114	4.890254552	2.900065239	2.678506514	3.545991781	4.691002826	4.309331342	4.273943372	4.583939355	6.008279604	5.237993242	5.915992756	4.696006352	2.756505754	4.837747711	3.604816219	3.966984093	3.816618673	5.402090613	3.59050768	3.519116149	4.196338834	3.791620334	3.998468959	3.557673467
WDR17	2.590701765	4.511893386	2.552857311	2.301299861	2.423973948	4.204306219	3.204870351	4.341752908	2.532002462	3.266794797	2.603616086	3.097145489	4.201156929	4.903135524	5.014256022	6.045826381	3.495768589	3.255589564	3.578807144	5.13422662	5.598361092	3.332901678	4.405558585	3.995537108	3.561473988	2.531688924	2.817225254	2.655420331	2.605779206	4.336966495	2.602434529	2.893643019	2.43940957	2.524459006	2.715275329	2.541929265	3.382655701	3.198823694	3.478309738	3.442539934	2.537717205	2.356856967	2.437900836	5.614126624	4.015107674	3.348072103	2.729800607	4.013925189	4.96693828
MFSD6L	5.7049661	6.283290652	5.625569982	5.768921582	5.679994779	5.90455392	6.265921125	6.101892767	5.561072129	5.69443724	5.944498061	5.815407266	6.237761546	5.85490796	5.992817163	5.923950147	5.816014044	5.994065875	5.853233616	5.869100875	5.827128751	5.486543617	6.156446365	5.793136964	5.933344173	6.005346288	5.939443419	6.077214366	5.754515753	5.560075754	5.627783986	5.759039897	6.011019394	6.597421144	5.691172776	5.909443847	5.378107793	5.569630679	5.410197446	6.396394934	5.778451421	5.862788367	5.712294618	5.824017761	5.789847366	5.560811065	5.682009202	5.895432445	5.723077492
CDH23	5.45730308	4.950361045	5.548767534	5.512096497	5.53117524	5.547050349	4.996869836	5.803963742	5.874526997	5.466786176	5.408500931	5.594596298	5.443305429	6.146612851	7.230905263	6.21682344	5.65298135	5.250412566	6.003608058	5.471758297	5.980300452	5.364398018	5.278089827	5.728281992	5.57551002	5.507003299	5.286907305	5.667063146	5.133445758	7.350807473	5.163651628	5.021004181	5.12427452	5.833720104	5.581601581	5.409286622	5.864666811	5.541145172	4.999576271	5.183694059	5.259037337	5.478199727	5.259716535	6.374675384	5.813977904	5.209674785	5.36482089	5.932458509	7.479162876
ANKAR	2.283807219	2.673750932	2.467911599	3.17324743	2.372121265	2.921663859	3.006887863	2.600577144	2.109514278	2.767011273	2.787583519	2.465400459	2.376341404	2.339024228	2.535333647	2.637372507	2.453246438	2.559385487	2.570375549	2.670581658	2.377649534	2.425652584	2.404265096	2.393904754	2.961288965	2.482482478	2.208247926	2.500138826	2.560480843	2.734986931	3.270424224	2.274049992	2.710094803	2.934857846	2.468813962	2.606294016	3.266837295	2.338715348	5.327272551	5.082360085	2.543536293	2.566083613	2.450037826	2.814232192	2.141332234	2.55218966	2.924130277	2.571001798	2.710094803
MEGF11	3.663124187	4.249359671	3.332953863	3.61335969	2.897475723	2.627843279	2.777320283	2.702889858	2.47069294	2.657484573	2.82485432	2.382926669	3.00525469	2.355533838	3.808380086	2.50821446	2.811462013	2.424007527	3.519437093	2.470617468	2.527315717	4.07331199	3.489337909	3.935192887	3.146384248	3.025785324	2.499707678	2.788272412	3.549527237	2.650068486	3.715592357	3.13478115	3.724132316	2.855392879	2.295104383	2.439984959	2.789700565	2.900982134	3.19698396	3.185257019	2.30787303	4.096204299	2.688189271	3.70277637	3.737232955	2.285959762	2.93792709	3.311009694	2.324364357
GPR182	3.942542914	4.380761579	4.246409645	4.740435826	4.230270406	3.923143723	4.043733571	5.12659418	3.899384162	3.791345575	4.230394805	4.274377016	3.783889175	4.258378201	4.167346429	4.014220246	3.945601493	4.093161617	4.055435145	4.287452753	4.133797619	4.114096972	3.744797308	3.918757281	4.201229225	4.223627468	4.034033497	4.49511491	4.002537937	4.028281037	3.748562073	4.065368831	4.208954485	4.72503093	4.011787407	4.078766667	4.697769843	4.20011342	4.428590837	5.245708115	4.130526406	4.196491651	4.062593753	4.274377016	4.158307448	3.906784451	4.02663337	4.161574193	3.846192108
ESX1	2.295781758	2.328546519	2.395241048	2.227619581	2.301269521	2.124495217	2.47473994	2.374003296	2.450497725	2.194764221	2.544884044	2.770993951	2.635835285	2.618849196	2.339148931	2.606549461	2.743812475	2.443411052	2.455412476	2.47681624	2.523021342	2.259674986	2.310548137	2.27859108	2.5844021	2.292559454	2.472239634	2.80778181	2.083344113	2.268670672	2.245641802	2.240550089	2.230616113	2.531927437	2.403181048	2.169393022	2.496945125	2.216492343	3.003703146	3.825603906	2.401087086	2.47681624	2.217326979	2.243294932	2.291995091	2.47681624	2.269846445	2.465540246	2.491374173
C8orf12	3.065363068	3.327878921	3.230912396	2.962966498	3.165097666	3.174271557	3.154278966	2.949890593	3.052185554	3.051870429	3.143369939	3.144818132	3.232169947	3.037980909	2.876125141	3.127709839	2.809262654	3.054851901	3.174271557	3.550592789	3.208959182	3.128846409	3.197545287	3.107036661	3.579629338	3.216432004	3.243687748	3.585095849	3.043977047	2.858684118	3.108009164	2.959498179	2.958078048	3.174902052	3.216172118	3.225914159	3.543873269	3.642894551	3.266832573	3.91437516	2.942848909	3.224790172	3.006960581	3.095361644	3.077483304	3.162754079	3.584260553	2.923173792	3.264955865
LOC653486	4.907051503	4.277788359	3.609566722	3.742949757	4.346616301	3.742388598	5.280000604	3.961039349	4.191614635	4.066976352	3.828990161	3.945480131	4.136569566	4.40190112	3.649784768	4.286728161	3.620702989	3.93950039	4.142265132	4.047206812	3.80693025	4.381030643	3.941134962	4.109851833	4.068426791	4.305487876	4.706157112	4.042847612	6.411918232	3.915607055	5.118896841	6.179625077	7.202150236	4.609743838	3.905833806	4.215542645	7.863944423	3.784033239	5.267449369	4.961507948	5.364498351	4.134090131	3.679384218	3.946705873	3.645012981	3.980268918	4.071524079	3.910115454	4.016379955
DNAJC5G	3.95010343	4.355948772	3.951558077	4.078638419	3.884312828	3.84996989	4.2619769	4.166570819	4.438001056	4.051382122	4.162872766	4.071524079	3.595102657	4.311192265	4.101931112	4.07509221	4.058069597	3.982283188	3.969066859	3.979764045	4.309849533	4.242796883	4.239170493	4.084567568	4.2983411	4.29675496	4.221174483	4.117953368	3.931392003	4.070584915	4.096648674	3.816653674	4.10322176	4.511408646	4.325125737	3.99731745	5.150841443	4.660459399	3.854635725	4.173998675	4.002203536	4.269202951	4.050853858	4.510877655	4.51602249	3.787335691	4.417680322	4.282910332	4.371036113
WDR88	5.254699173	4.893334465	5.445438654	5.180516589	5.588766422	5.32122246	4.970872193	6.114709352	5.366756262	5.638469765	5.053057851	5.368805327	5.3907878	5.467523395	5.508980032	5.415530206	5.090442932	5.3003196	5.167758164	5.068560496	5.759656835	5.205861978	6.070895802	5.04950062	5.100621511	5.149106685	5.099806248	5.174586208	4.789696563	5.416035429	5.017061251	5.096363186	5.001930228	5.281882858	5.074732744	4.886013319	5.542403719	5.483378234	5.510316728	5.324677129	5.416594621	5.226424003	5.016223445	4.77509941	5.031423273	4.978479246	5.344586377	5.27818362	5.710611537
PRUNE2	4.037989208	6.155931999	5.040379489	4.73074245	5.797042016	3.768783678	4.212718307	6.389761606	5.539529219	5.28691967	3.933961589	3.634371686	4.65772324	6.810785559	6.034494947	8.519141844	5.494682206	4.157207273	5.561311286	5.36868853	4.728293899	5.518612336	5.506101814	5.090710564	5.485973001	3.205035782	3.514824605	4.162909526	3.431995619	4.448884845	5.29070714	3.558182481	3.429769437	4.321465914	3.971669792	3.763244023	4.751537402	3.708668627	5.461243413	5.62039465	3.563880062	3.59814099	3.390668008	6.764512598	4.423597287	3.348871105	5.585191134	5.433122451	6.09001792
MBD3L2	4.119929009	4.450248602	4.317969321	4.577601845	4.547261417	4.035763527	4.520164859	4.202197464	4.260542393	4.323716789	4.057826261	4.257902024	4.121551779	4.431022519	4.08019187	4.769707023	4.654065549	4.104910358	4.505848745	4.576925397	4.305734132	4.074835303	4.396508796	4.012205708	4.301646252	4.358075212	4.422246423	4.727578839	4.097454492	4.152415899	4.316696605	4.271422493	4.217595555	4.614998039	4.446846553	4.466266258	5.357418103	4.132799496	4.830994102	5.259771537	4.205215455	4.644082734	4.345679415	4.297595023	4.035668416	3.998932908	4.45063152	4.163647317	4.310300099
ADAMTSL1	2.398511596	2.718832555	2.376724527	3.077936471	3.240756916	2.786832509	2.94161363	2.492022497	2.88042273	2.685303076	2.766342068	2.899461542	3.399687659	3.115890997	2.473295641	2.935724119	2.916108442	2.655500825	2.943770012	2.588811936	2.785508619	2.387836879	2.388719305	2.399827614	2.994040701	2.520062128	2.827605109	2.78459346	2.446450811	2.764083352	2.696381082	2.592217606	2.497839977	2.280503361	2.858116792	2.783824648	2.789700565	2.986523217	3.306260718	5.456244854	2.440975891	2.789921518	2.687119851	2.683983197	2.880984575	3.088172303	3.211415528	2.828671334	3.425335712
MBD3L1	3.523126361	3.957568132	3.847383392	4.351773484	3.661027692	3.192742295	3.729002949	4.132348084	4.093941203	4.047532212	3.524915075	3.529786113	3.254568883	3.417861217	4.421602931	4.052093599	4.006024174	3.593349174	4.059831853	3.091844869	3.774096663	4.426010942	3.796814961	3.919773724	3.363532454	3.447334381	3.597717264	3.784158475	3.320222862	3.61987538	3.314636056	3.317769707	3.407377548	4.056695306	4.256013091	3.42528499	4.941454532	3.380099402	3.886379254	4.530363621	3.583935728	3.890997141	3.470912737	4.918095542	4.416502767	3.989150287	3.36554384	5.340007047	4.139129542
FAM46D	2.709767358	2.928832163	3.545060797	2.448406518	2.574257498	2.757418868	2.771559877	4.177858468	2.866302983	2.778946152	3.001859333	2.772276914	2.528747108	3.019975407	2.440356132	3.646942987	3.778940785	2.890041894	2.687852492	2.844144514	4.132412449	2.746931244	2.927829195	2.229360322	2.800980655	2.690559522	2.665734236	2.869842285	2.613189534	2.574727475	2.789222423	2.693511229	2.708888848	6.364866521	2.7392729	3.17759368	2.988429107	3.096982897	2.839976027	3.890387256	2.671549659	2.978402174	2.753401432	2.961152569	2.762036074	2.674627438	2.85686426	3.485646727	3.096233161
SERPINB11	2.800938007	3.435910769	3.099156399	2.714020284	2.859712031	3.314263227	3.240504653	3.009533815	2.955840368	3.042227944	3.030300809	2.993412113	3.245803316	3.298822627	2.968051656	3.227939578	3.309680971	3.305921208	3.0235968	3.139711449	2.868016697	2.783751547	3.293047072	2.870593236	3.248982936	3.171455868	3.44777196	3.317906499	2.910972862	3.327313971	3.145754586	3.048070475	3.149115046	3.790810218	3.341881018	3.637247516	3.824158271	4.252245195	4.842156973	5.109396594	3.13919465	3.242150165	3.302496156	3.28711391	2.937318406	3.67306738	3.784817949	3.15776964	3.100257107
LINC00161	5.665453204	6.732248713	5.734517552	6.160056344	5.535815342	5.656295199	5.918546144	6.032426073	5.101201864	5.600290079	5.200371231	5.414889029	5.915885539	5.068682771	5.880355353	5.96122153	5.612491239	5.495530875	5.668146215	5.31468478	5.926213019	5.992359421	5.668527088	5.867802343	5.796440732	6.0943478	5.816918659	5.617379768	6.146673627	6.540758448	5.281207418	5.708932179	5.773695267	6.019450481	6.706009419	5.845213662	5.561656867	5.878699871	6.476428719	7.955553545	5.817674835	5.720299607	5.673697756	6.884310698	5.806120968	5.714755728	5.864287195	6.339162987	5.909269261
DSCR10	4.821134497	5.393745434	5.384649386	5.366494291	5.51043785	5.166845101	5.459013287	5.535204994	4.766206697	5.361594348	5.081513586	5.535204994	4.99230829	5.560153644	5.30434743	5.344423179	5.340295382	5.336750559	5.228448232	4.776388851	5.375914145	4.727350317	4.979204414	5.218680017	5.344423179	5.793928197	6.024636907	5.40096209	5.115343275	5.329586464	5.231322325	4.992986456	5.421617191	6.312599711	5.300265199	5.780320727	6.170477007	5.548290553	7.02351123	7.213637177	5.230749182	5.675527973	5.188811009	5.379691768	5.00018387	5.292301452	5.421498841	5.632110335	5.86840627
ABHD11	5.556872916	6.010542198	5.650892643	5.947487832	5.787646119	5.64617398	5.85543756	5.994811925	5.589964021	5.541740179	5.329789383	6.113995262	5.581310345	5.876441349	5.657779432	5.846543801	5.78086117	6.870317668	5.959483749	5.474640563	6.067239075	6.025407877	5.756695738	5.755200576	6.081678332	5.913922755	6.696840348	6.213530286	5.77149928	5.893737176	5.512232758	5.988491495	5.796297037	6.32320077	5.917808961	6.123277128	5.969690142	5.847112386	5.459452824	5.436132794	5.654600736	6.13383643	5.506340374	5.945680718	5.747643933	5.682254588	6.120991302	6.123272896	5.91366531
ACAP2	9.496272619	8.467459994	8.615554824	8.702398202	8.806787479	8.737634109	9.087233807	8.487494594	8.909676944	8.61693706	9.432245044	9.515034263	8.834683547	9.221195886	8.929672132	9.418411797	9.042907897	9.585073681	10.0405413	9.624475164	9.11668663	8.694283479	8.762706037	8.954341348	8.614759743	10.03156336	9.317957082	9.010150313	9.925134533	9.516262477	9.868788642	10.05076352	10.00274364	9.205225824	8.80358786	9.018383503	8.300073865	8.708242366	9.262269097	8.90284303	9.077281344	8.719417941	9.237477338	9.003986445	8.776822744	8.334948459	8.17541532	7.88677898	9.275018631
GAMT	5.293454628	5.271151878	4.883696646	5.737734142	5.80526734	5.309686487	5.593939238	5.58047444	5.56392716	5.089160467	5.378614181	6.062186309	6.150673187	6.421615325	5.309686487	5.561693762	5.247715222	5.155258785	5.026682803	5.348776902	5.117886205	5.40123246	5.724366092	5.628279353	5.075331043	5.333612032	5.509916802	5.58910362	4.772478551	5.857427004	4.402452549	4.374812848	4.507395303	5.176693061	4.300467915	5.255565952	4.964205001	4.166029296	5.58127156	5.505894639	4.72564603	5.683101048	5.563196744	5.724923154	4.516993155	4.734667647	4.936405442	5.789235248	4.222858587
PLCD3	4.134443137	4.158148272	4.1446471	4.186197768	4.030324538	3.957295083	4.2282702	4.32168339	4.09361673	4.295054151	4.297842673	4.742035677	4.062653365	4.512478497	4.263582104	4.361270537	4.087504715	4.493650459	4.938197815	4.454360275	3.977847381	3.796149321	4.356793899	4.243871458	4.050015263	4.612306903	4.579555222	4.856576773	4.294285264	4.48330847	4.457650283	4.184925311	4.380210398	4.841580776	4.431996192	4.266323465	4.987101657	4.48999241	5.163230383	4.807188123	4.179005691	4.595109636	4.382523429	4.177913428	4.00928319	3.966841981	4.355227648	3.916479682	4.269819914
IRF6	3.213509753	3.725833258	3.516036264	3.715437286	3.608793507	3.723500244	3.810193852	3.648763652	3.702328336	3.497443143	3.181333931	3.583193317	3.956239839	3.538798629	3.508269874	4.121876398	3.683968365	3.707022808	3.793519746	4.145984837	3.663629325	3.855087233	4.628520411	3.779090153	3.788721097	3.521789931	3.731370966	5.376598097	3.77262568	3.752020105	3.6388737	3.836954604	3.77935738	6.815265209	3.701616908	3.82750396	3.73606251	4.219490822	5.523970654	4.458088546	3.709740693	3.567307287	3.618768606	4.192898026	3.789960402	3.275858075	3.624737986	3.83585749	3.836954604
PTPRC	8.828009047	8.708920795	8.661437319	9.117063053	9.075897065	8.844616414	8.058660299	8.715321331	9.009732673	8.687557945	8.108356564	8.552540903	8.960417543	9.374062216	8.550414192	9.091336492	9.212802146	8.722590109	8.410322746	9.276247792	9.025974579	8.34730921	9.07273867	8.872011941	8.740543685	10.4760142	10.27375987	9.373832508	9.932403884	10.69779098	9.066424159	9.179644352	9.244681494	10.5855545	9.309456583	10.13509851	9.494427832	10.27541725	9.470331502	8.940684327	10.2599031	9.269701495	9.171768667	8.402811606	9.069927776	8.850809261	9.489632997	7.916654105	8.441621017
MAN1A2	7.955978147	7.672413701	8.453624915	8.555260832	8.646519401	8.557544338	7.706935585	6.62432424	8.68520334	8.452524745	8.967455117	8.604346697	8.543826389	8.16173571	8.903013232	7.904114123	8.322080293	8.100310407	7.68340404	7.976215484	7.721718247	8.443878609	8.283986706	8.207263087	7.778983495	9.121200327	9.160336256	9.199001143	9.098821551	10.06349909	10.01538467	8.884504874	8.736092635	9.490705874	9.22826828	9.425078925	9.708131875	9.048635513	9.211950887	8.216548362	9.367012678	9.481234691	9.454779595	8.685637261	9.19018947	9.002304186	8.471812408	8.195128774	8.45253199
RAPH1	3.945932717	4.109090201	4.855147415	3.651462342	3.993477522	4.054133877	3.28466234	3.856563796	4.231993992	3.589740997	4.982723934	3.763766717	4.674704038	3.35940204	3.305488393	3.343843434	3.952009473	3.325366317	4.480334744	3.460349524	3.847487016	4.1466093	4.043494598	3.38572121	3.814232709	3.638368451	5.385935409	3.719471224	4.192989233	4.843082711	3.852664116	3.446985388	3.392662711	4.170694109	3.807658272	4.011022372	3.47932375	5.253933911	4.476199704	3.901903097	3.510989306	5.769455212	5.657365427	5.764166464	4.376596567	6.830289918	5.455858985	5.568967019	3.808229005
SMCR8	4.133079068	4.402030931	4.76941392	4.613388272	4.641853478	4.025769463	4.866871951	4.51090279	4.416398094	4.516423783	4.911729691	4.984011595	4.245081739	4.670715045	4.567072292	4.317303624	4.51090279	4.398474546	3.883724795	4.47489283	4.883696646	4.308693222	4.462944427	4.340721488	4.731471646	4.525590876	4.433706693	4.686056974	4.305842397	4.380192644	4.51090279	4.596211419	4.383048076	4.660515497	4.333484196	4.289063335	5.173071659	4.178665233	5.240113297	4.965261416	4.220532174	4.592285186	4.325125737	4.2217575	4.302588742	4.224023917	4.379956805	4.112141791	4.364326114
LACTB	4.664890778	6.378758204	4.556426103	3.082794482	5.106475429	5.622726455	5.333644322	3.953396745	6.162591693	4.774009292	5.204451034	5.022691639	5.653696786	7.819468487	4.856628435	3.630447909	5.095695278	4.715785687	7.488649011	6.151250077	5.91262153	4.519134307	4.796049835	4.020928799	5.646440377	5.113990733	6.2242764	3.78532084	7.010432963	5.669050999	4.95936916	6.923480773	7.025096647	6.590727885	4.2362444	4.88396629	9.249533703	5.868651493	7.046612997	3.193788912	4.389801656	3.969662757	6.145434772	6.260342204	5.611888546	5.220537749	6.457232367	3.815509706	5.333965425
BNC1	2.299789569	2.256607897	2.135067709	2.100979925	2.108435326	2.076707968	2.144546415	2.00523111	2.1570228	2.233748805	2.310446788	2.411058647	2.079388936	2.081374672	2.080318894	2.107907415	2.245437329	2.082403169	2.688824418	2.119583145	2.316625158	2.192198401	2.103672947	2.318049553	2.264533205	2.283971573	2.272592037	2.447454348	2.03266684	2.226824933	2.304610105	2.173828839	2.417954694	2.412856078	2.243855344	1.906418235	4.315417301	3.168493064	2.680599032	2.558220879	2.276455118	2.282740877	2.267730894	2.433989549	2.249168401	2.336039544	2.509047484	2.081115332	2.120801141
MPP4	3.763793908	4.450208167	3.771347742	4.0323775	3.661565007	3.536809491	3.7021891	3.740282744	3.926141944	3.814923326	3.598482505	3.50821047	3.845502058	4.311278022	4.360771317	3.822017403	3.890316414	3.572147378	3.67441285	4.127938954	4.352905846	3.797795324	4.00965621	3.425011619	3.734762038	3.774886701	4.547730907	4.293025663	3.510587157	3.522239412	3.16870166	3.553899306	3.539461062	3.754409737	3.273802609	3.334419706	3.739800256	4.116389894	3.51862438	4.556072947	3.384443743	3.954199147	3.637945996	4.675351062	4.609501365	3.853023369	4.127175278	4.375212835	3.685724671
LACE1	4.339236382	5.165803885	4.060319865	5.428933186	4.692088588	3.947475552	5.376750155	4.504547411	2.481401577	4.100914955	3.395123289	3.522771266	3.594131121	3.279878421	4.447539964	4.40537434	4.785588373	3.877963424	4.072414288	3.407320242	4.805140785	4.813131709	3.923670037	3.498260262	5.34566806	3.321035271	2.592181157	2.581574509	3.762407728	2.957486192	5.083167663	3.190838308	3.00811822	3.141839002	4.160999072	3.601743542	4.433104779	2.895101051	3.478309738	3.839526707	3.671010046	3.386473901	3.27142313	5.740081051	4.813349397	3.537776727	3.239437	5.545446005	4.321959651
IDI2	7.32824895	6.758962137	7.122196685	6.837932939	7.866983135	6.981486535	7.4041819	7.306368587	7.987016083	6.858678355	7.779509332	7.098369583	7.823252548	7.503432589	7.064793031	7.441531614	7.116901017	7.539293633	7.384322061	7.089053217	7.299962511	7.201016745	8.081796421	7.334054671	7.665910871	7.261719481	7.286368166	6.198458679	7.270671941	6.810386288	7.210535318	6.820315341	6.485378704	6.34305094	6.925999467	6.932341702	6.434131697	7.100311755	6.969319029	6.123919662	6.074817344	7.380779224	7.238250878	6.147463543	6.746397501	6.944218445	6.72587949	6.971851622	5.792492559
CYP11B1	4.484786056	4.80099974	4.554053944	4.813633684	4.311164149	4.64163874	4.911377956	4.751595475	4.456701166	4.673696051	4.533610213	4.836635114	4.585553563	4.931761938	4.365641857	4.573073774	4.528577665	4.41296254	4.645611837	4.602752401	4.895186139	4.43392098	4.541135027	5.180421917	4.735227785	4.68625978	5.121982331	4.969550782	4.606987698	4.807542533	4.59923426	4.90106898	4.576660688	5.722663311	4.766156971	5.048966079	5.140525535	4.489404908	6.356598549	6.05544264	4.849398314	4.797983591	4.679634107	4.860700676	4.314689593	4.689967328	4.721107239	4.89410711	5.315026572
TAF8	6.988035736	6.514113045	7.01672032	8.264660807	6.716684887	6.601594079	6.229337465	6.451826654	6.516896061	6.696568475	6.734347747	7.284890964	7.012607547	7.645024839	5.76820822	6.478314902	6.887418828	6.867214297	7.30907564	7.449965238	6.580624728	6.210376524	6.303822946	6.259150287	6.743883086	6.626685716	6.107773142	6.426358671	6.451626551	6.760867701	7.103657034	6.677113916	6.52007193	5.999770288	6.058738951	6.162335612	6.666763033	6.595925815	6.183123747	6.669347968	6.268837545	6.376529728	6.378085162	5.804398397	5.772565307	7.038725998	5.40442283	6.093312434	6.330980276
COBL	3.337977133	3.80561006	3.31564542	3.574449873	3.867832529	3.390238042	3.817952304	4.003400949	3.304721143	3.621175887	3.470296233	3.798749747	3.304721143	3.713146805	3.490292805	3.087041409	3.749241961	3.144151855	3.247051348	3.139200575	3.13680373	3.251733312	3.831262617	3.471862434	4.195659888	4.193256604	3.990154999	3.94290069	3.181282684	3.474787165	3.535722484	3.238630355	3.501380926	4.657719975	3.892475787	3.800804643	4.201925247	3.58029652	4.280825596	5.282803725	3.597012478	3.818584694	3.52366217	3.263920231	3.500529055	2.984743125	3.735869587	4.052454308	3.494382465
SLAMF6	10.70998717	10.78422623	10.30679247	10.91936638	10.42877482	10.67340073	10.58778532	10.40085606	10.49598484	10.4271115	10.41416508	10.16313787	10.49587619	7.981439737	10.04804653	8.769257713	10.66024243	10.19439707	8.880256278	9.863798208	8.836861689	10.85567181	10.97464158	10.65932342	10.41912283	10.73684026	10.87213501	10.46004109	10.55416206	10.86328069	10.46846906	10.39709034	10.41849483	9.923382982	10.40362354	10.52143746	10.46341561	10.22643138	10.34119357	10.37795289	10.53833361	10.5073426	10.71614012	10.88939781	10.87163341	11.09019602	10.72729645	10.44504979	10.35034516
ZSCAN20	3.765077351	4.16584474	3.885800853	4.264614891	4.250800669	3.512919811	4.503766387	4.073276539	4.116647473	3.936642462	4.375669615	4.282372543	4.033380109	3.9530785	4.109111592	4.501622569	4.288702535	4.100862528	4.145834717	4.145534172	3.997750869	4.224166763	4.45407547	4.336455832	4.007544346	4.340423831	4.284610359	4.146598385	4.391861933	3.874064049	4.130394192	4.169469347	4.262168244	4.910897563	4.189217029	4.743121715	4.545745729	4.946456643	3.970330648	4.942813653	4.175474224	3.956355339	4.120572333	3.928905723	4.050743643	3.808724435	4.780877896	4.486500682	7.010816442
GPBAR1	5.100894256	6.328310574	5.376925815	5.290671514	5.199535614	5.643853384	5.73210826	5.869589027	5.777571544	5.412315876	5.655716474	5.518622052	5.437025519	6.200991184	5.567014274	5.009130037	6.192035215	6.795869139	6.810808669	5.693989289	5.78847407	5.470054294	5.424828259	6.077346237	5.818570062	5.561364741	5.703347397	5.854293669	7.18188961	5.395423366	5.831926002	6.822940302	6.961375039	5.89891068	5.371874742	5.678804342	5.928275796	6.353201958	5.08460143	5.947735072	6.323265041	5.381792019	5.379465771	5.239482748	5.416723157	5.278222755	5.318435811	5.348208776	5.545594356
RHBDL2	3.531275011	3.631616589	3.264493048	3.212489501	3.680068333	3.615655535	3.426634594	3.381281048	3.97264481	3.478309738	3.663331249	3.28100956	4.237242892	2.859104298	3.272937595	3.677327012	3.580849478	3.096609603	3.622397925	3.192196453	4.206758486	3.753866138	4.031370023	3.105628318	3.44874384	3.919417125	4.549820177	3.335813046	3.548992723	3.412696266	3.259182366	3.208431463	3.618290633	4.334700654	3.535384118	3.074445433	3.798104955	3.076319296	4.984345761	5.796735295	3.461853471	3.369549256	3.717122845	4.385701215	4.448590138	3.624848904	3.265499799	3.445551228	3.756453024
FRAS1	3.844300784	4.003478508	4.366522164	4.079462401	4.664038941	4.017731747	4.521913468	4.078974995	4.2159709	3.889274995	4.291996138	4.48000706	4.242340105	4.546612221	4.365641857	4.85099113	4.309556424	4.19639543	4.444334605	4.434842146	4.351428972	4.40122481	4.375395412	4.286069499	4.444144106	4.629332723	4.630276698	4.527892042	4.154451372	4.317643825	4.153879812	4.233370468	4.204358918	5.44885054	4.233904329	4.575125245	4.50628741	5.277315364	4.27339369	7.448428403	4.344757872	4.409624725	4.330217897	4.868420193	4.052310315	4.22772394	4.458473712	4.052454308	4.612237504
BRSK1	5.992328651	4.867376275	5.573020337	5.80206108	5.362370285	5.924856793	5.300737725	5.817030923	5.736318186	5.34330386	5.750607964	5.500432843	5.602678532	5.277275408	5.382470078	5.776224346	5.701269602	5.776744248	6.069189625	5.612760764	5.106640015	6.008853338	5.956485522	5.868903037	5.069628238	5.916561357	5.19087765	6.376647378	5.816929657	5.796891711	5.613958466	5.8257186	5.858093514	5.569249023	6.353296528	5.714851561	5.780867975	6.909073697	5.348321026	3.981862522	5.525755575	5.325842548	5.558848463	4.604009129	5.343670256	5.506575377	7.622256023	5.588246997	5.769245594
CRB2	4.172219997	4.39370769	4.393987592	4.337495521	3.908490845	4.372413435	4.622428044	4.63529336	4.468160793	5.140623652	4.460895846	4.381969015	4.557125985	4.429471434	4.470215575	4.322139262	4.274435627	4.030188475	4.590154676	4.101337291	4.296136199	4.162130941	4.458583548	4.502070648	4.396573327	4.711479156	4.237242892	4.827100367	4.190289207	4.407221851	4.090545936	4.194241924	4.049842356	5.57663613	4.529767686	4.850803761	4.339925386	4.518716091	4.716996035	4.794697253	4.280693845	4.373373612	4.322750516	4.263602759	3.986607392	4.374721691	4.5191044	4.372792619	4.429986207
KCNE4	3.794284136	3.557090357	3.629174738	4.307751841	3.841587367	4.086954393	3.8776767	3.923841039	3.464157286	4.442914876	3.451538814	3.970597259	3.216430721	3.536563986	3.456997909	3.634020143	3.962254321	3.419511722	3.607600098	3.567583125	3.660469711	3.733290422	3.684435813	3.89319573	3.437097309	3.644181673	3.813233153	3.891124252	3.485364187	4.059939645	3.555630662	3.566124189	3.618929231	4.179146457	4.096418015	3.7383553	4.671939673	3.860919126	4.374812848	5.289721	3.580846878	3.847846741	3.777783222	3.62931087	3.655170385	4.28248623	3.79656769	3.295947964	3.871876271
CD300LG	3.837089167	4.452342711	4.639417262	5.284170611	3.580253629	3.501412406	3.929023226	4.108593958	3.115568629	2.78286182	2.804853404	2.899432797	2.999954691	3.2824074	3.340376922	3.964952099	3.445347317	3.349079507	3.174271557	4.838505664	3.424749655	4.620952534	2.680683613	4.716971862	3.674441845	3.152350683	3.027794125	3.224790172	2.31958063	3.006316252	3.256766826	2.503856227	2.951328042	3.015425185	2.967916289	3.108168533	3.211815818	3.07532798	4.025280197	4.151467176	2.733689237	2.973678448	2.564865827	6.100011281	3.151282311	2.799970257	3.244394147	3.472504839	3.564069151
SLC34A3	5.456891445	5.67407938	5.909796172	5.641521133	5.846968136	5.68899686	5.92386106	5.48697479	5.706225554	5.483660281	5.955180862	5.428151931	5.812744135	5.948596004	5.760388746	6.095192755	5.782157696	5.882288432	5.908409211	5.34575914	5.623098747	5.466235649	5.647710883	5.388780323	5.784288324	5.744872215	5.754598962	6.108459824	5.74111742	5.644029605	5.672495907	5.846296935	5.66461035	5.926750017	5.513087783	5.745312536	5.980618808	5.638444074	6.449597296	6.229277129	5.43086743	6.196815147	5.630821428	6.000763808	5.295820462	5.729742113	6.051700462	5.863011534	5.416304488
CPA6	2.542379174	5.99155383	2.445889463	3.111492392	2.866443336	2.39596008	3.105708432	5.839857586	2.660984605	2.726761911	2.628767091	2.607355035	2.734235117	2.989146785	2.816003899	2.690844456	2.719608291	2.857805634	3.418034605	2.721111144	3.125909206	3.501277328	2.66257924	3.520486025	3.265624262	2.94200101	3.138539669	3.034260107	2.741887195	2.778408945	2.257565246	2.861425149	2.888399364	3.792119639	2.728267544	2.807837526	3.419095287	3.728595167	3.477176873	3.938766119	2.675842993	2.806605732	2.779029892	5.33891886	2.70782168	2.716222086	2.682004154	2.772248737	3.505746043
WBP2NL	4.271299769	3.198480466	3.16536621	3.824593273	4.640933745	4.225790334	3.235199037	3.45322794	4.703847406	4.840599178	3.985156234	3.20506313	3.661027692	3.476051579	3.416895206	3.198480466	3.379575066	3.28611213	3.148284384	3.961515497	3.533221647	3.554303943	3.673136299	3.773139208	3.554791568	4.32606709	3.223340105	3.224790172	4.190289207	4.517311554	4.122196262	3.321524327	3.611567299	3.892494328	5.635493086	3.533483759	4.191183629	4.594980152	4.006075881	4.616375602	3.347129588	3.309545137	3.56382727	3.132036671	3.412276706	5.302800662	5.264343529	3.773149092	5.328671248
HIPK1	5.127857752	4.492585614	5.382744222	4.222344581	4.508143157	5.493764925	5.531120407	5.086369737	4.600139741	6.091625362	6.430318084	5.41757387	5.471111625	7.662630626	3.766332438	6.454612612	5.562834266	5.895606829	5.734746474	7.32022787	6.568487133	5.398602214	5.499101614	5.949368558	5.588498038	4.124861899	3.530615606	4.193960195	5.128704186	4.625359782	4.544361088	5.689206467	5.792719101	3.945750277	5.174500405	5.898788475	7.390642513	4.383285487	5.138029957	5.549117423	4.117575245	5.102686399	5.303988979	3.67590974	4.909686546	4.83148511	4.723751914	4.701194495	4.622861861
MTBP	5.766450291	3.981207619	5.777324772	5.16917291	5.520954783	5.872135078	6.608225063	4.429527911	5.221344829	5.784584334	4.933319018	5.366980329	5.429415912	6.226245485	4.556467861	5.915923276	4.738707613	5.351124323	4.646873615	5.544583383	5.916333997	5.311918897	5.694368529	5.916478678	5.630380041	6.014308635	4.607615434	4.801576742	5.999653083	5.455196743	4.925522797	5.035152146	5.194127211	6.670960286	5.948334812	6.057256922	4.498378262	5.865669816	6.488859761	5.458631448	5.902784724	6.259279658	5.824968133	5.118766124	5.93610525	5.383707783	5.585769859	5.234843344	6.460179064
ACVR1C	6.151582597	5.69777491	6.679400376	7.297502653	6.075177299	7.027009457	4.923077241	4.222098258	6.683378913	6.451570043	6.809154024	6.385478405	6.762220467	6.89668217	6.60724732	4.837682709	6.304930134	5.938362453	4.838043131	5.573375702	6.524388978	5.875452784	7.049072217	6.150000955	5.944101193	5.858354915	5.152862239	4.141664211	5.816404218	7.562943128	5.571186021	6.456559799	5.921832106	3.305258116	7.216405894	6.264999309	7.891047124	3.455462745	6.635737697	4.506637716	6.251239668	7.420761677	7.122675682	5.468947342	6.789882142	6.346929053	3.736987577	5.962747835	5.61745048
TMEM74	4.589190794	4.701194495	4.10650168	4.002868302	3.49331341	3.866929594	4.745910399	4.551142622	5.015742094	3.840862343	4.014071145	3.773959792	4.020139946	3.929992618	4.648959297	4.786949319	4.317779699	3.755216738	4.28926122	4.011127304	4.346152568	3.665935697	3.549527237	3.680318617	4.354977825	4.080807967	4.134229649	4.093447083	3.508685875	4.047279195	3.677357993	3.386663235	3.524983515	4.501429438	4.226960495	4.058097586	3.819552561	4.076932955	4.335039128	5.863903805	3.883594395	4.189249225	4.038546925	4.761419725	3.920857665	3.743456279	4.340608416	4.181948316	4.840052378
TIGD4	2.809120853	5.416753101	3.685341036	2.701464833	3.254318281	2.597735339	2.685181791	2.647990333	2.967742973	2.7795892	2.794212259	3.127731138	2.9176881	2.948922209	2.667186562	2.732163667	2.78425627	2.922213954	2.628898814	3.702123828	2.720540604	2.994673993	2.872983892	2.514177705	2.690488523	2.823586205	2.91609382	3.08313959	2.757128491	2.898937218	2.6350489	2.818088937	3.074921615	3.022826763	2.939583918	3.536584422	3.097684829	3.54531429	2.80598836	4.39160721	2.730705657	3.482573558	2.824399713	3.401602229	2.950897759	3.069674791	2.644340051	2.622009768	2.693989871
ART5	4.234851567	4.44105399	4.538028177	4.463715507	4.356266103	4.388732237	4.470786723	4.597150071	4.752451036	4.453307617	4.436688597	4.782199645	4.373571774	4.708730908	4.715105488	4.517325532	4.371975283	4.697625296	4.735793889	4.245788984	4.681388218	4.047515777	4.546033379	4.54483104	4.302529052	4.512807133	4.335700488	5.034447549	4.46212796	4.740646515	4.395776161	4.3672935	4.715863307	5.296779936	4.732826671	4.562905352	4.754223262	5.098334939	5.147362127	6.236021557	4.486651814	4.538532494	4.469254957	4.58986248	4.330380072	4.408787738	4.592511055	4.572928437	4.4214404
FAM71C	4.375200852	5.612055888	4.692457754	4.771644917	4.676333935	4.727041006	4.820626693	5.153473444	4.912327249	5.002487076	4.748189024	4.722115546	4.559789762	5.41808144	5.701536828	5.273935395	4.800239914	4.725898898	4.575221111	5.341163114	5.115416951	4.467645189	4.441236198	4.5779479	4.812759489	5.019805348	5.208048474	4.771306794	4.807164809	5.002487076	4.634878262	4.551318173	4.579472048	5.594801612	4.636254307	5.032359248	5.163781421	4.989643102	4.826639074	6.949267271	4.789770333	4.716737109	4.629966307	4.729340338	4.658083429	4.707623735	5.120437358	5.058679904	5.82042813
C21orf67	6.198140121	6.402273912	6.355944684	6.407732252	6.428674252	6.652744039	6.679725913	6.753392997	6.477023775	6.312766104	6.326919743	6.728555861	6.426446457	6.544619735	6.606514974	6.871815138	6.23504202	6.322738215	6.353057984	6.466740172	6.504899162	6.073522927	6.546379222	6.47046561	6.469052755	6.350411317	6.217399801	6.674485642	6.260882116	6.398412807	5.967713667	6.236267158	6.290001911	7.065710839	6.160863705	6.365584456	6.707992967	6.517436319	6.336816032	6.65140652	6.393815727	6.341625066	6.21483325	6.30823795	6.337225373	6.198383611	6.36562139	6.534121513	6.345386831
NLRP11	3.631404886	4.495084777	3.353281637	3.599358906	3.644460207	4.054133877	4.051010501	4.358470149	3.223410905	3.363364243	3.370236853	3.987204612	3.851687945	3.583718621	3.802893188	3.460597931	3.99633496	2.671192749	3.604954122	3.596964557	4.237242892	3.818266374	3.259751992	3.421433556	4.530843424	3.657751784	3.49919505	3.647418984	3.098187563	3.158230982	3.237954142	3.548224897	3.324676154	3.822652865	3.665737077	3.572866552	3.360801966	3.604524475	3.265636517	4.122158144	3.542308093	3.727474109	3.420475214	4.224999896	3.644505525	4.47596071	3.326143241	3.990253046	5.338552879
ATP6V1C2	6.21994356	5.584992784	7.249752206	5.843325442	6.048999251	5.61550394	5.188599832	4.74262528	5.233957242	5.280251865	5.939174998	5.743863496	5.618562146	6.918309489	5.50874535	5.215696316	5.605268374	6.060335268	6.132629357	5.715191343	6.289727617	6.054093717	5.909080789	5.4058425	6.292220837	5.280561037	5.503210523	5.025361085	5.700714063	7.041596904	5.191421332	5.664304687	5.428854699	6.330420971	5.618562146	6.759169219	5.04768629	4.811501831	5.50519615	4.900576765	5.426496305	6.690598798	5.418117019	5.610299855	5.99589343	5.582009682	7.671343449	5.355273094	5.393394469
CLDN19	4.33229845	4.928360361	4.770927542	4.695623339	4.72495551	4.553204735	4.910221425	5.829510822	4.714954166	4.662477535	4.523515377	4.905443797	5.123519116	4.906380861	4.909656113	4.92353027	5.010832343	4.638710264	4.507036996	4.399194197	4.705410169	4.706158085	4.713127726	4.64814054	4.816107619	4.926203509	5.023002269	4.827723924	4.669922431	4.849152951	4.333939113	4.472802899	4.785555245	4.987821481	4.690694347	4.411585958	4.712791403	4.963651305	4.249080547	6.305150404	4.374411529	4.818104323	4.733333729	4.904529036	4.406664644	4.632222915	4.9427867	4.79166152	5.061393102
VTI1A	9.451757963	9.349857741	9.801915235	9.848464063	9.383683678	9.733055431	9.02494746	9.022974541	9.803848419	9.286668917	9.204011403	9.335970581	9.561302	7.641046783	9.813519526	8.200155518	9.506114032	9.451917526	9.078349514	8.949939601	8.165332902	8.97095616	9.751632747	9.542523963	9.260983594	9.672477834	9.833016151	9.136682551	9.032934047	10.26739052	8.956988328	8.798223286	8.76750161	7.926050581	9.340539102	9.85028998	9.612770548	9.56468653	9.338832075	8.822348475	8.88819277	9.710841737	9.501033457	9.735478797	9.032897072	9.604034144	9.526436843	8.563612373	9.766625595
KIF6	4.76045728	5.039813459	5.01597426	4.802406025	4.916045571	4.917541241	4.981962048	5.04571162	4.728886924	4.849909841	4.916748284	4.935624056	4.824746716	5.344503367	4.935221369	5.270858861	4.999967258	4.921093581	5.126758634	4.836014241	5.400739531	4.624263946	4.910019336	4.652818083	5.122674988	5.142283593	5.097823365	5.239359296	4.902161964	4.958670058	4.735325344	4.635342907	5.047174065	5.282143745	4.871306682	5.030193095	5.296399787	5.082308066	6.77322739	7.374297042	4.880825451	4.87701758	4.907582859	4.945340204	4.921093581	4.668530669	5.010149589	5.385275652	5.566706457
IQCD	5.680054488	5.66218567	6.0921262	5.866816301	5.734713313	5.700406952	5.951116944	5.835872716	5.70213679	5.84624162	5.770286351	5.964746521	5.399355829	5.831378729	5.90455392	5.780429502	5.841423115	5.976506639	6.221087041	5.951303674	5.81404039	5.82541762	5.855341036	5.546987416	5.877256308	5.671007413	5.746646189	5.951027576	5.571672245	5.592000853	6.039770356	5.938885855	5.827530994	6.317327602	5.865718036	5.856551909	5.986921044	6.054635837	5.832395047	6.252312403	5.640155347	6.288301708	5.788783938	5.620451908	5.368051543	5.855540654	5.970687367	5.869338696	6.010517109
TAGAP	8.550610684	8.323842207	9.145611316	8.024328348	8.560450384	8.442706557	7.960220885	8.619354874	8.193987547	8.208709187	8.421049087	9.030432545	8.863334888	9.446531052	8.677860608	9.28887518	8.433041304	9.419441992	9.158088019	9.15697654	9.990967484	8.374525657	8.786792483	8.034053732	8.767726161	8.01192422	7.794320053	7.83661481	10.3072643	7.804235271	6.864261199	11.06135544	10.5725399	8.008572142	7.23686002	8.202222966	7.329139992	8.107745706	6.732298183	7.5093285	7.702724583	7.136450908	7.361664944	7.478624249	7.116716208	8.269309446	6.925716128	8.093902786	6.566031026
STON2	3.686576625	3.418490679	3.890979637	3.791620334	3.476669038	4.169310503	3.907682041	4.013049935	3.962522453	4.164268966	3.806146727	4.092531617	3.663971894	4.112793494	4.072925181	3.938513192	3.957568132	3.75179292	4.070289363	4.255429759	3.994340408	3.738844933	3.755521656	3.621973249	3.643753429	3.927501875	4.178565328	3.717520369	4.072470644	4.411993957	3.866033798	4.874285856	4.378789294	5.642088355	4.08195477	4.342288875	4.299367029	4.563579816	4.251999044	5.242029104	4.789770333	4.2730983	3.834286254	4.212650292	3.801209244	3.560249248	4.194035438	4.10481034	4.363100061
SERPINA12	3.459673524	3.439150216	3.609509802	3.358981326	3.446477629	3.595086769	4.326943767	3.717334151	3.392413795	3.880395264	2.944313227	3.141499884	3.03177147	3.941357052	4.438923792	3.740325726	3.478330902	3.192923115	3.902038862	3.465136336	3.471745442	3.066504226	3.285792748	4.004793387	3.344202437	3.609562951	4.020485587	3.787076904	3.21522541	4.254741042	3.539737165	3.515858897	3.561150917	3.977916781	3.57142649	3.775146108	4.357276749	3.699036883	3.795180916	6.214176194	3.614036367	3.740536668	3.609815646	5.622773184	3.350314464	3.376365742	3.63176175	3.979548833	3.533850402
LETM2	4.641478522	5.293889879	4.894206045	4.365363671	5.752608862	5.210630306	5.338846759	5.816301609	5.704294028	5.331403087	5.243808625	4.781609543	4.888942533	5.792246666	5.834878095	6.139126518	4.659798354	5.453724544	6.288822546	5.211399529	5.862796153	5.370871971	6.174377549	5.256263444	5.11428632	5.424717509	5.45805701	5.434172075	6.171976553	3.958473285	5.490365761	6.396343655	6.586957097	5.589428778	4.759036083	5.521747471	4.351311534	6.644614682	5.77465301	5.928742636	4.660536497	5.570874422	5.270938665	4.787863498	4.722855719	3.961713845	4.04890655	5.759509069	5.141082892
BSND	3.4226065	3.492795774	3.720240657	3.858039114	3.597717264	3.155109565	3.573738169	3.640469228	3.474582563	3.656464068	3.340712592	3.521757815	2.73417665	3.568498999	3.090162592	4.029283234	3.634896589	3.195822203	3.159118317	4.016762251	3.279697899	3.441317235	3.914368841	3.488961861	3.742898733	3.831332669	4.508592571	4.36060319	3.585112912	3.621862071	3.9085813	4.45454588	3.752297119	5.049246422	3.877774056	3.858039114	3.805624801	4.439295512	3.445507813	4.236611242	4.32854618	4.211043963	3.858039114	3.158680655	3.337277872	3.378942943	3.90364907	3.988576995	3.5418853
CLEC4C	2.513424693	2.954195516	2.94505026	2.982119926	3.013531958	2.964797928	3.145383592	3.634469441	2.772508773	2.822161696	3.033141941	2.880570157	2.432703308	3.126953337	3.087407082	3.243164291	3.209056244	2.708021398	2.870936832	2.91763215	3.470825282	3.040968049	2.680931212	2.689338724	2.789855015	3.340440878	2.863268294	2.828277606	4.502573688	2.618123666	2.603548719	6.088181833	3.420520879	3.078672479	2.329210626	2.896435657	3.555781996	2.747126805	4.579780375	4.760552884	2.784585879	3.064114546	2.731295205	2.789468304	2.635381119	3.032669727	3.069706986	3.232427579	2.943898909
NLRC4	6.524759896	6.317098279	6.059970944	5.872411151	6.069271793	7.186578015	6.244696343	6.435625748	7.130556765	6.48154798	6.563233576	5.496943549	6.187051472	5.478841978	6.849565923	5.241752131	7.615171201	9.073015655	10.2701565	7.460711779	5.509352426	6.256123086	6.272030648	7.674232375	6.050481402	7.322859179	7.3236637	6.767454876	10.17819153	5.767210894	8.597073225	10.18961864	9.587989785	6.127643333	6.039639817	6.06144001	5.951404699	5.368270493	5.436168084	6.116066321	9.167040321	6.383227285	6.312408828	6.147389178	6.388890539	7.111304712	6.199803699	5.996068235	7.027391642
PRSS36	5.5089529	4.701095058	5.459179278	5.144287741	5.256147097	5.575650602	5.386633489	5.714763659	5.252958106	5.48264823	5.258972184	5.494707144	5.563261374	5.196110271	5.376487922	5.644663518	5.26483632	5.579697898	5.594143862	4.864077401	5.031468467	5.316725219	5.170965414	5.35838105	5.326333119	5.833569098	5.743220894	4.933467191	5.398826598	5.076098055	5.818458726	5.434580576	5.725023002	5.770976541	4.6571253	5.549955834	5.371634561	5.348795885	5.804485325	6.092006206	5.267813971	5.352333405	5.475514118	5.564550213	4.536673023	4.885925339	5.411693	5.146859714	4.945445508
ZDHHC15	5.265899842	4.667670244	3.39191053	2.963639117	3.162905739	4.083354987	3.908343251	4.287107786	3.043068267	4.540015527	3.697091769	3.044790999	3.369044366	3.392336805	2.96054211	4.116661875	4.572734983	3.707125058	3.073151338	3.550592789	3.383793167	3.803961175	3.034475908	3.455179282	4.107445502	3.487522352	3.441440481	2.90090528	3.516165895	3.200707349	2.768699423	2.933982632	3.119170932	3.713598847	2.961005225	3.592941422	3.578758786	3.216600184	5.035901083	4.011601275	3.400212526	2.944589957	2.937370929	4.155233699	5.635417375	2.890298401	5.926443807	5.205378976	4.136259004
RAI1	5.855426894	6.317338201	5.906815081	5.790930522	6.0786207	6.185464505	6.22341385	6.121454157	5.948531436	6.11345773	6.026479267	6.044305743	5.811860455	6.003474144	6.069104678	6.215002264	6.028467208	5.974880741	6.046721641	5.678157951	5.890490493	5.720120699	6.295493125	5.91379743	6.1393477	6.09492387	6.078708158	5.988886079	5.717177451	6.0217765	5.456013274	6.006490902	6.126162574	6.322143346	6.088878341	5.890147741	6.094754604	5.819027291	6.324109865	6.443991079	5.742063302	5.9981904	5.780827163	5.87414094	5.983656025	5.894300241	5.980455816	5.94799543	6.193221477
CDK15	4.152263266	4.526209551	4.171185756	3.923309391	3.831630178	3.849562889	4.349748857	4.199820127	3.707058549	4.335933733	4.189539208	4.386492648	4.156052518	4.337754223	4.48851495	4.985551707	5.133594276	4.107105683	4.184694616	4.346126898	4.095024039	4.132873012	3.860140862	3.916368747	4.436952887	4.427132057	4.391278124	4.682614161	3.764856562	4.247852844	4.381854258	4.099294356	3.909989115	4.924021872	4.358144726	4.509284829	4.334398611	4.540958541	5.425426457	5.075991756	4.244536815	4.117282788	4.132376962	5.480769916	5.010302751	3.755585072	4.509284829	4.22766283	4.530322414
ZNF570	5.668629085	4.698672727	5.221449794	5.432543632	5.543897866	5.161826162	4.933521084	5.889704751	5.69385055	3.487889903	6.806388667	5.814324229	6.335555806	5.373759262	5.46135855	5.505254964	5.804734483	5.911958164	5.91347963	5.060351039	6.789947202	5.903888743	6.216604041	5.150353285	4.821071417	5.575242972	6.484513333	6.39375086	5.213397216	4.757945199	4.910426518	5.144494049	5.65453724	2.942072296	5.190160194	5.144529915	3.949627742	3.20125879	5.730877259	4.99166035	5.563893138	3.183535398	6.643246204	5.553276748	4.590925439	7.044112052	3.21540112	3.781721254	6.253349938
AF131215.4	5.403869153	4.131602915	5.912955643	4.30583997	5.491845062	4.902080303	3.567610741	4.574342608	6.975314513	4.335508183	5.256520084	5.588728752	5.888658522	3.031750234	4.964673049	2.933800792	5.182557951	4.189343225	3.316003863	3.422866616	3.149434707	4.495628517	3.666354688	4.967878837	3.275046119	4.706383319	6.387183416	2.779671647	5.36155743	7.218902229	4.738726372	4.274266208	4.497757232	3.234450742	5.755710035	5.585600078	4.192561787	6.371265496	6.045592055	5.327558435	4.348823271	7.680763524	6.011488478	6.403514373	6.710650877	5.702620019	6.191126003	3.127495391	4.015492693
NUDT9P1	4.037989208	4.440251596	5.089826955	4.177425814	4.895117086	5.181710659	4.724284544	3.993409561	4.755058947	4.413417449	3.559142836	5.270158239	4.047513015	4.836296389	4.611007102	4.366691435	4.521858151	3.905936574	3.976499335	5.890589631	4.261244978	4.329081869	4.726659741	5.263711839	4.042875345	4.174428698	4.114411107	4.695424545	4.755225623	4.737841078	3.620772417	4.421420457	4.914831297	5.352173726	4.065248126	5.099719752	4.774560912	7.10279332	6.352420958	6.353135726	5.363066015	5.480702053	4.076469357	4.562485434	4.328461144	4.112594406	3.771693384	4.709285114	4.163904091
BTBD16	3.386993329	3.987255591	3.872823419	4.04512867	3.876992235	3.523577573	3.939891501	4.646725075	3.862790327	4.045833553	3.693797009	4.242748041	4.059178203	3.800399093	4.129068467	4.925226632	4.319400352	3.772824095	4.074964137	3.866033798	4.308168246	4.666919336	3.296417551	4.204455778	3.619971258	4.085826229	4.211689153	3.984780058	3.653322217	4.008268612	3.938155823	3.552583374	3.865184842	4.586760905	3.925762354	4.027470186	4.594222555	4.358359425	4.3803286	4.844717053	3.785168686	3.674181775	3.757866944	4.013497744	3.897626034	3.825484602	4.366406834	3.836285511	4.202984416
RTP3	3.907235311	3.949560479	4.104056222	4.506142248	3.985196707	4.177699876	4.524370081	3.957747229	4.064528448	4.161693996	4.451385607	4.584640212	4.114736364	4.738128752	4.361527655	3.861044119	4.186976419	4.211565075	3.712437934	4.011366056	3.242273874	3.965224182	4.061732929	4.318947299	4.506142248	4.430569846	4.727022814	4.506142248	4.463317989	4.325149674	3.684089859	4.594575715	4.541804438	4.850356727	4.397802335	4.341083709	4.894648527	4.378074175	4.655214542	7.097537862	4.369630086	4.306820831	4.558344745	4.365641857	4.168247526	4.283677485	4.477590497	4.792616674	4.725946287
TSPEAR	4.932786946	4.938798284	4.830830476	4.827662571	4.973969047	4.831123296	5.198548407	4.963114398	4.6625773	4.857376369	4.72269286	5.055008399	4.857990676	4.883032862	5.143838542	5.139671327	4.582198262	5.066048877	4.500199281	4.791624434	4.887866731	4.730225686	5.071197753	5.618558423	5.187135782	4.720111165	4.788150148	5.278299532	4.442628467	4.736878471	4.594470028	4.494242406	4.38222901	5.611346779	4.80283386	4.917616497	4.711719273	5.060608064	5.0330545	5.638985286	4.890870096	4.788551205	5.128035943	5.600505061	5.000668067	4.452986714	5.137976127	5.322183918	5.091836108
MIPOL1	2.876820248	2.648298952	2.55844442	2.768358158	2.839690391	2.653031312	2.271482926	2.492735141	2.140142697	2.293174617	2.797922445	3.674869404	2.896607676	3.35505663	2.716502878	2.813982888	3.091148486	2.635303701	2.525293726	3.823249803	3.495446435	2.289869285	2.012471328	2.407657226	2.44295082	2.380168107	2.691854747	2.376283655	2.473520799	2.61082179	1.969465552	2.247912059	2.584188076	3.28066348	2.548411327	2.426893027	2.839858797	2.383271788	2.71708843	3.666034709	2.594196688	2.570068891	2.268864947	2.914658741	2.538042325	2.563994233	2.733247124	2.220402119	3.825561173
C6orf141	3.747711875	4.859639084	3.090748019	3.959658048	3.500087842	3.778438805	5.754243905	4.670865944	3.410105327	2.921622084	3.312103065	3.434796975	3.676329946	3.69469314	6.058846322	5.529454015	3.692134151	3.414434737	4.517181808	3.211141083	4.567664779	4.618762428	2.741050105	4.976744371	3.390557896	3.630391076	5.511878892	3.652937647	3.114100259	3.459121791	3.609551699	3.102770102	3.716702508	4.04136288	4.503697361	3.674036138	3.818125243	3.133783126	4.506366728	5.331612722	3.189301978	3.615363658	4.547587042	5.915145337	6.012817822	3.678064873	6.661053238	5.894234276	4.159764795
ALMS1P	5.385694022	6.850272154	5.802964633	5.681503897	6.104113419	6.071377766	5.703588313	5.59506908	5.634365501	5.292550633	6.127804258	5.113702161	5.216890822	4.88186568	5.265964339	5.334384597	5.376542119	5.312189451	4.747994947	5.170031193	4.801436339	5.172094077	5.992642833	5.473418525	5.340847089	7.609044392	5.258248268	5.231288195	4.948285264	5.722525626	4.756458292	5.563258539	4.718935591	5.214600025	6.14438837	5.530144907	5.46751319	4.689884772	4.80106789	5.258029421	4.41772887	4.89979625	4.636174204	5.607144096	5.156419299	4.987108595	5.70602434	5.4762585	5.46751319
MYO3B	2.745087562	2.750414056	4.86550173	2.442668389	2.458854455	2.445558116	2.544126912	2.713514272	2.681408996	2.615843096	2.678996308	2.769547196	4.08252233	2.828566307	2.613353941	4.919507151	2.651565967	3.110167806	3.306797922	2.629335257	2.627350967	2.889764591	2.69982657	3.006766139	2.669872891	2.690604715	2.51791174	2.784496279	3.129173979	2.676246372	2.710463511	2.968741825	2.668758937	3.206400888	2.708987438	2.714783309	2.948418354	3.541056363	3.747612667	3.559003487	2.498038075	2.748907888	2.689969984	3.148887188	3.381168292	2.487923844	2.756988213	2.53988622	2.888446748
ADAM21	3.937486062	4.10050881	5.125072506	4.692413772	4.132671996	4.088529909	4.514289368	4.771931174	4.45037768	4.726472456	4.184695883	4.07510442	4.014787389	5.054381753	4.400495007	4.516534387	4.21567304	4.048775137	4.1862836	4.37581561	4.463803559	4.450867903	4.22071499	3.919773724	4.219090417	4.461554801	4.451423333	4.497842097	4.233925632	4.040624466	4.156410789	4.220595239	4.316944986	4.529257264	4.248919854	4.659945495	4.891537986	4.44832425	4.386769835	5.486176204	3.959677297	4.290446921	4.696537561	5.034580535	4.192215662	4.518087194	4.638274456	4.751743959	4.828504463
TRIML2	4.744143538	5.320259031	4.828742633	5.083873965	4.876994465	5.290300637	5.541145172	5.43343326	4.922249926	5.421472326	5.026634616	5.199336945	5.286082051	5.015406542	5.067271986	5.711483916	5.007451384	4.54556101	5.084422259	5.428918012	5.281263511	5.043564959	4.929588617	5.31347605	5.024791387	4.773628694	5.139286361	5.602608075	4.983728622	4.995984508	4.883245534	4.915000379	5.20926616	5.864623723	4.961080158	5.023730322	5.372391432	5.124845367	6.371781433	6.108838635	4.849899002	5.094855988	4.977264665	5.276905004	4.575941641	4.919171633	5.381916326	4.817754874	5.273746222
ABCC13	4.875250687	7.529863509	5.060487606	3.451899016	3.336904141	6.415833653	6.705813417	7.189203226	2.936210815	3.060270552	7.596135315	5.617494026	3.369044366	6.174397903	3.834713469	6.931170473	6.968860368	3.818101217	5.216447862	4.824598691	7.396032662	6.615178295	5.614186973	5.77189694	8.445683283	3.137706452	3.69499503	3.348283238	3.723122351	2.83825049	3.471231337	2.926193644	3.193744096	4.03066893	3.034348229	2.916286231	3.540382093	3.797559822	3.344622633	3.444674353	4.71812778	5.529093115	3.978447414	8.692504465	7.401706547	5.301372919	4.368614411	6.949012676	8.538088418
IL12RB1	12.80528069	11.88355916	12.42894246	12.72933035	12.99929353	12.79663867	12.4926608	12.76979858	12.28485997	12.26130453	12.58330331	12.7708266	12.90238017	11.96298698	12.7999079	12.61242538	12.6230551	12.77385277	11.97502439	12.69309716	12.35084965	12.52137289	12.85703435	12.56227519	12.58776252	12.22920824	11.78887625	11.96318744	11.64480668	12.29984787	12.03674054	11.52595364	11.23571806	12.24718169	12.44061971	12.17876692	11.61167822	12.23701177	12.08448877	11.5234606	11.90249021	13.15412021	12.23657429	12.06109914	12.43537091	12.33591677	12.17122472	12.47426987	13.02781605
GTF2A1L	2.566736352	2.459015261	2.759872459	4.179904573	2.95232804	2.569676022	2.856192711	2.413413688	2.795893805	2.653245379	3.643505999	2.498396415	2.506612359	2.55439409	2.660099168	2.444909156	2.607063913	2.868855589	2.386781426	2.690488523	2.578860547	2.128019585	2.60772502	2.400182582	2.878800046	2.811464535	2.472403918	2.814402797	2.510345412	2.789012803	3.075659632	2.462721208	2.490715517	3.351607824	2.518289322	2.907447618	3.016648565	2.853328308	2.968441591	4.937611272	2.493986111	2.550759395	2.811464535	2.130473506	2.376810464	3.527234078	2.429635522	2.403833193	2.273440704
TRPV3	4.981530163	5.120211252	4.839283768	5.07557799	5.014406747	4.985996702	5.213152288	5.270941462	4.956342473	4.957191488	5.032294157	5.290844023	4.702202337	5.175249354	5.137001842	5.224748543	5.199515898	5.075717978	4.806017657	5.040633568	4.485884143	4.981522355	4.970385144	5.200421714	4.88643085	5.313440241	5.317807168	5.355957056	4.918301283	4.976076529	4.628865508	4.954737294	4.812262407	5.044789826	4.878483401	5.136301618	5.288987005	4.815835565	5.837053016	6.823363659	4.862064654	5.049186054	4.776197743	5.229347348	4.98779528	4.744809249	5.353294749	4.943720005	4.902920772
CNBD1	3.295120873	3.368290505	2.616563015	2.947195828	2.47153222	2.664264115	2.829005467	2.884062792	2.910319763	2.7252353	2.625498263	2.892549584	2.771985013	2.833153015	2.889155	2.881068263	3.28093494	2.459176653	2.668286141	2.936906804	3.917296812	2.738675643	2.548138567	3.367319255	3.148597999	2.678249722	2.650146646	2.756258699	2.45649559	2.322906765	2.590033479	2.610434605	2.218824918	3.028810212	2.940806696	2.882598694	3.044745878	2.75850894	3.027433898	3.538417723	2.493395734	2.844391695	2.516663325	3.98553936	2.712727734	3.121228867	2.959476523	3.368118594	3.42246057
ABCC12	2.351424171	3.981199327	5.03694174	2.080323511	2.386985423	2.372991064	2.413831116	2.083024181	2.447533292	2.927254439	2.527251406	2.507140479	2.240398692	2.359884895	2.421116195	2.492617152	2.694835003	2.534225669	2.20515263	2.427070567	2.852157289	2.569166786	2.161015693	2.921219798	2.412746872	2.733741517	2.374351931	2.25661905	2.273727247	2.465254955	2.304971885	2.202196419	2.189548791	2.50222812	2.551566992	2.439984959	3.014840832	3.91010553	2.370653071	2.609712727	2.198942047	2.677297786	2.268555312	3.464323165	2.477089727	2.383339805	2.467714226	3.097062238	3.274432884
MMP21	3.737352733	3.430856749	4.629561291	5.657273915	4.515975161	3.273030233	3.778440494	3.585463318	3.380576465	4.229461857	4.175015975	3.532801343	4.056267773	3.395303561	4.484912559	5.022290484	4.158247677	3.935230985	4.13005127	5.931313226	4.232803143	4.246353067	4.641576429	3.777307765	4.444513658	3.824291661	3.622272286	4.018214992	3.711711446	3.525523697	4.379588902	3.292103884	3.661656798	3.846252505	3.925762354	6.400507024	3.982587339	3.046788198	3.497921118	4.348530537	4.981235472	3.569504239	3.441703285	3.810803151	4.007255073	5.262487656	4.301953522	3.633751361	3.911657951
TMEM190	5.026913638	4.667881176	5.084027166	5.146300262	5.525791162	5.381924207	5.151030771	5.293451483	5.332477411	5.340832127	5.533664711	5.502168811	5.145874321	5.335602288	5.368805327	5.507829391	5.374481627	5.40937363	5.199183176	4.975189995	5.104079752	5.34274818	5.385907678	5.273492814	5.439128511	5.368805327	5.12052665	5.657050977	4.961259793	5.183615203	5.229689637	5.035763812	5.306865471	6.11931528	5.034385025	5.433708262	5.458545358	5.006779708	5.547407082	5.812712471	5.056252643	5.456375878	5.177686127	4.789995409	4.755851489	5.344192519	5.387715904	5.278146689	5.278699403
GAS2L2	5.346258097	5.447811278	5.401393865	5.498137945	5.158006747	5.000672542	5.661879955	5.245814647	4.990492472	5.317403255	5.165918743	5.330001968	5.215703283	5.562321612	5.266708914	5.427521799	5.366296976	5.093026314	5.513957477	5.187779298	5.330605818	5.094988653	5.241305064	5.356777494	5.600400485	5.63010562	5.674880783	5.641458037	5.243747883	5.440536702	5.425713161	5.410752058	5.428107676	6.058421045	5.404213222	5.714851561	5.523072278	5.812400119	5.530236689	5.868241118	5.269914487	5.402556843	5.267667504	5.610821367	5.192113452	5.43875718	5.353116392	5.801440565	5.448736853
KCNG4	3.092015956	4.853543654	3.505899955	4.576593637	3.083236172	3.074875017	3.438028074	5.026893122	2.98685518	3.375025056	3.334345355	3.415823187	4.037692765	3.32155361	3.922393524	3.918730931	3.156145091	2.986934847	3.12450011	3.184845783	3.22721837	3.659296774	3.224790172	3.571142288	3.23738212	3.572917619	3.302806697	3.36344044	3.319754285	3.322415239	4.006097229	3.005676709	3.246017428	3.72204823	3.129938175	3.137487729	3.645519951	4.042009289	3.674014923	4.859750882	3.36344044	3.127479377	3.348959896	4.540064112	2.962365591	3.009966779	3.6487624	2.9954208	3.311850954
PXT1	2.556149925	2.574506502	2.593891642	2.970783037	3.108640674	3.353017332	2.977679461	3.372135926	3.356938217	2.842015599	3.005628959	3.105459636	3.289228148	2.819969945	2.899000118	2.643164547	2.929753453	3.042197534	2.848174213	3.601695922	3.471627759	3.143187789	2.667738558	3.112873125	3.095978998	3.046901613	2.820960287	3.103611833	2.949933713	2.885021309	3.099702371	2.803362867	3.141627691	3.69769389	3.447989943	3.219006378	3.077162353	2.997446567	4.502817333	3.598568845	2.969316336	3.209832004	3.167376694	4.501101287	2.637510573	2.846779897	2.941212421	2.779621661	2.967991301
CACNG5	4.556574875	4.363145071	4.473707808	4.35246105	4.573701553	4.716971862	4.847961804	4.55992147	4.493729514	4.772106702	4.768721406	4.668077277	4.642863763	4.74118689	4.820217063	4.640351564	4.333678606	4.503279776	4.74365502	4.512412575	4.697106807	4.235187471	4.731664506	4.665698742	4.745568813	4.685958223	4.982219785	4.91204916	4.393352601	4.61306486	4.528550996	4.454200572	4.43077149	5.270774463	4.659288451	4.768287418	5.222494408	4.824110078	5.305806314	5.199127989	4.464522942	4.494426354	4.785528667	4.391364019	4.505680614	4.5277912	4.58240953	4.616754381	4.355597516
LINC00308	4.31297335	4.957352545	4.488250183	4.331299623	4.323411912	4.180270953	4.896593951	4.414994188	5.181038485	4.52016922	4.346687969	4.719937569	4.608449793	4.470002051	5.0648574	4.980012254	4.876126912	4.775403722	4.61146011	4.563857392	4.880471041	4.967455532	4.576378375	4.923290186	5.071103343	4.854756688	4.967455532	4.768005119	4.375596345	4.995971655	4.331382553	4.394493431	4.353865081	5.216297218	5.057036755	4.925065387	5.11180796	5.251151737	3.738624435	4.788417845	5.218532851	4.843750131	4.605283018	6.077523319	5.183825318	4.084849157	4.803658487	5.500411503	4.577862729
FAM223A	8.704844585	7.620877373	8.92094641	8.739098155	8.762468698	9.145389654	9.046651951	9.256086077	8.32517136	10.77956588	9.097438388	9.266250429	8.873985766	7.212045209	9.259907726	7.804506734	8.858935187	8.71011124	8.272044112	7.985454237	8.133047055	8.93545614	9.150227919	9.492851756	9.221271375	8.984356377	8.22882666	8.899013221	8.364611931	8.504035945	6.673047061	8.599767033	9.008679808	7.183346183	8.021433867	9.353659063	3.493990558	8.932153104	9.743235968	7.502036035	8.794171301	7.62385137	8.64185368	7.78627572	8.492488981	8.224131125	6.570811259	8.169997717	7.338053861
WFDC11	3.183888986	4.221862553	3.04003526	3.414160577	3.520913189	3.442453845	3.705321614	3.431175143	3.148736982	3.515652753	3.289194846	3.642028984	3.478620965	4.389838794	3.411623411	4.082753543	3.756185503	3.742311934	3.848446625	3.691042333	3.478721067	3.312563336	3.339950972	3.659243731	3.710643659	3.896654843	3.794766115	3.621503763	3.239875355	3.674308126	3.259725143	3.601219965	3.518870635	4.707760784	3.947405941	3.784355463	3.751696427	3.721810462	4.578033742	5.766191118	3.806439389	3.664190899	3.614943136	3.273368511	3.403752519	3.535994684	4.241475329	3.592784479	4.653331359
IFNL2	3.927705703	3.870376974	3.72586083	4.097778842	4.487150041	4.315259208	4.036733188	4.031580883	4.041696178	4.253848951	4.298818822	4.165676093	4.083168593	4.159026062	4.153514921	4.063848728	3.95613055	4.071493591	4.106342149	4.243800461	4.171980607	3.945637379	4.139427392	4.0186253	4.087647551	4.389608639	4.287910515	4.467742063	4.215592217	3.958473285	3.902307932	4.0699649	3.924723204	4.869369802	4.419313721	4.315259208	4.650862291	4.171980607	4.029934734	4.316501038	4.080100889	4.170576731	4.139512955	4.000120204	3.867878861	4.072222525	4.04175239	4.184642468	3.971626957
JAK1	9.230550367	9.128784695	9.278942295	9.58371376	9.25258456	9.414943753	8.838311977	8.897432434	9.312853283	9.144389959	9.503648207	9.784065654	9.29787052	9.23333724	9.416451682	9.271470875	9.319299939	9.287026566	8.710360259	9.377603049	9.549489489	9.276695281	9.571730474	9.447860154	9.0615925	10.69572875	10.65624041	10.13685814	10.23844638	10.21351008	9.691247656	10.37635112	10.27289221	10.69656985	10.17201832	10.71294978	9.841599097	10.46453382	10.31327001	9.308136582	10.65543242	10.15924553	10.13932459	9.385825017	9.736538836	9.915114975	9.98422197	9.723308222	8.918336895
CDC42SE2	10.94969583	10.00504956	10.77040343	10.35037382	9.916161598	10.64107461	10.06352685	9.877995689	10.03059225	10.64852865	9.651655952	10.27477811	11.0177085	11.06268311	10.49927054	10.50402959	10.43879633	10.87959759	9.954292858	10.89471323	10.94109577	10.37165606	10.73490509	10.74203542	10.74364614	11.11281894	11.20878554	10.3683118	10.91938912	11.15946928	10.01434288	10.45665539	10.80813623	10.40567119	11.09320184	11.04542677	9.570570107	10.88694104	11.21938054	11.0617116	10.6210927	10.66006241	10.86544425	12.05340602	11.70234362	12.23969732	11.83309171	11.24622118	11.34536921
ACACB	6.582232212	7.163977348	6.969971739	7.124935041	6.850134133	7.619345592	7.179318067	7.285778721	6.546930424	6.899640025	6.810597886	7.164075509	6.874591072	6.963142247	7.207319704	7.576988945	7.149356765	6.85253835	6.913179043	6.824729109	7.299674527	6.96504536	7.121406666	7.086272839	7.30577474	7.022742185	6.852852474	7.082244914	6.427361274	6.507036757	6.51689179	6.458572814	6.937301289	7.374141451	6.569565656	6.74047269	7.087159953	7.167428241	8.40610931	9.125750933	6.507058879	6.61538095	6.567565586	7.520735129	6.98850462	6.731403434	6.975819647	7.245072455	7.347537336
RFWD2	7.499795269	7.365710757	6.810421555	6.753615324	7.077471753	7.264493731	7.212115281	6.178025911	6.818643559	7.521766371	7.204009951	7.675223733	7.225937383	7.119964455	6.91950135	7.199210975	7.088152358	7.754074517	8.113950579	6.428632663	7.391746859	7.201681795	7.303656386	7.688265139	7.202220443	7.724044746	7.808691389	7.358814799	8.452578916	7.327071179	7.454097507	8.342826743	8.753625955	4.809584557	7.884365254	7.223551741	5.321186584	4.399688933	6.424953228	5.693676548	8.290964388	6.965240383	7.480945652	7.649644606	7.766816791	7.86975481	8.202913617	6.934435215	7.531029606
STX6	6.766703001	6.283993583	6.525773864	6.544847465	6.631099942	6.74583721	6.686627088	6.527877171	7.068942531	6.419528255	6.940071555	6.728338903	7.045539174	6.543167488	5.996422827	5.629373134	7.338206878	7.324492959	9.048592467	6.609031217	5.978081192	6.890770153	7.030743971	6.473043386	6.626804591	6.107660481	5.878699871	5.698006993	7.035958794	6.882085351	6.651082404	7.386455408	7.22657859	5.309114451	6.262762328	5.176070155	4.962388811	5.765339028	7.094973975	6.666106756	6.549480021	6.270882232	6.7978222	6.599457507	6.271350877	6.789611821	5.773455041	7.188522526	6.743390252
ANLN	4.338764325	3.816538618	4.624500794	3.885223714	2.77392001	3.373539808	3.431056875	3.777320815	3.525632987	3.415329432	2.899992099	2.858006644	3.92978878	5.284441165	3.43413791	3.633163015	3.360965591	2.795783379	3.00692863	3.568048132	3.632560537	3.951644971	2.843263187	2.939325724	3.500529055	3.005511123	3.282095585	2.776627672	3.772195404	3.359196454	3.492223612	3.858843403	3.205084339	3.402834459	3.9568083	3.094591173	3.893679439	3.269815726	3.76008646	3.900014492	3.114533302	3.335084721	4.2261513	4.524577574	3.864608925	3.887720268	3.551834052	4.041930455	3.943102148
SPRR4	4.776567733	4.775332222	5.040304445	5.052674631	5.031658651	5.145150613	4.991789617	5.070818734	5.169468165	4.871322689	5.149563106	4.811263431	4.920315743	5.062012017	5.179245011	4.984963634	5.090442932	5.27015748	5.008303404	4.995337709	5.402960157	4.848508111	5.033008366	4.916169614	5.43160206	5.287783517	5.155647762	5.133683587	4.585472842	5.056248245	4.771160366	4.781906378	4.816588739	5.890575474	5.038804664	4.964733599	5.291487609	4.752519369	5.512245546	6.158386597	4.798878961	5.217280543	4.799641221	4.776172797	4.788485201	5.216088391	5.24415102	5.062355825	4.917005213
POLR2J	9.255450607	9.243230308	9.97226945	9.596822044	8.973278006	9.605634274	9.293096363	9.88010361	9.706580023	9.220106861	9.446563575	10.04602331	9.540189606	8.906237373	9.545315271	9.52946416	9.495728725	9.246868674	8.746298837	9.772543386	8.918697077	9.67202254	9.230049616	8.946617456	9.03094795	9.675928397	9.164382375	8.716168317	8.816045768	9.046444492	9.192608404	8.224827283	9.038686772	7.701980075	10.21197566	9.822856884	8.592077996	9.62388981	10.17642124	8.789506371	8.496374982	9.125310436	8.901786919	8.224395518	9.060835823	9.057311314	7.766439478	8.520255558	7.57432344
LOC441259	9.491362083	9.535321378	10.14994551	9.949040934	9.273091525	9.855325896	9.565591651	9.89603696	9.879566801	9.800376537	9.625092887	10.08864023	9.677295693	9.212994068	9.723980869	9.54558711	9.77002277	9.376540521	8.813508737	9.8475493	9.101662663	9.901114129	9.366173568	9.448160195	9.309197098	9.715047751	9.315249302	8.649682306	9.05596418	9.270111498	9.433890277	8.626837136	9.417464098	7.889458506	10.26297902	10.09200007	9.489870454	9.910541584	10.41096551	8.475325837	9.245277156	9.454243108	9.377241008	9.181817824	9.406341561	9.327002668	8.29823079	8.772473181	7.264178322
HSH2D	8.416654354	8.007935482	8.455672385	7.704866823	7.910820072	7.578615341	8.096936419	8.6334518	8.893098222	7.881924333	8.76199379	8.206732727	7.922103119	8.745709504	8.095870797	7.856431332	7.887812707	8.795844729	7.755438599	8.165060769	8.112695431	8.591963926	8.26776392	8.493441441	8.464909786	8.55634289	9.147881799	7.75936285	8.484583557	7.782170031	9.833717404	8.858778437	8.887750145	8.604440541	7.63251336	8.6737789	7.169396678	8.985708054	7.426448173	6.982857809	8.654595347	7.484885418	8.121739287	7.179592143	7.005258237	6.857143796	7.547657937	7.776548976	7.600609551
TRNT1	7.426048603	7.419290547	7.085571091	7.258788692	7.253179853	7.567388879	7.434517959	6.896554206	7.578513789	7.92860614	7.849752486	6.318691939	7.04379967	6.67631737	6.413292996	6.423819397	6.555700913	7.092150006	6.700278883	6.608309214	7.136709175	7.069169875	7.1597031	7.211718699	6.408983178	8.176772185	8.058207297	7.950855444	7.955799529	6.643330545	7.560260984	7.707192117	7.595392007	7.204157453	7.3713466	7.512891123	7.874490374	9.407449654	7.242392933	6.205644785	8.221478762	7.955730351	8.54266456	7.120654368	7.259533137	8.539576323	7.46365585	7.335324624	7.176103122
TMEM163	4.08190064	3.90058142	4.85111674	3.919773724	5.488550474	3.771494243	4.633876596	5.638029956	6.064184884	4.241296428	4.451555736	4.724664124	4.94147824	3.920754577	4.217487564	5.416486185	5.960470033	4.184009045	3.441418705	4.789056436	5.564228892	3.494388025	4.605402931	3.424448989	4.020903776	4.091772519	3.583237504	4.763089113	4.994466068	3.478279855	4.479304881	4.626629066	4.929804905	4.61803824	3.93413473	5.128204186	3.946283618	3.978973918	4.105654983	4.695215566	4.668454064	3.780774706	5.046700853	3.998030521	4.811047983	5.912639556	4.791035257	3.410326924	3.438533771
ARHGAP5	6.535275395	6.630622906	7.082256713	5.407565302	6.927368133	6.681943005	6.321229751	5.883418306	6.757400461	6.215218705	6.243437884	7.692940791	6.358699431	6.929136196	6.734802938	7.19618784	7.00819679	6.497939653	6.215577311	7.235978016	6.66059067	6.461467309	7.348293804	6.728281	6.532129612	8.158577703	7.85214909	5.588994248	7.432718414	8.126401175	6.549907036	7.009069682	7.071253562	8.399016731	8.015344517	8.03314381	8.43317039	6.99148359	7.906622875	7.348100634	7.185025599	7.822842289	7.406950599	6.224027706	7.273448631	7.793263011	6.211795757	6.357832541	6.335190259
HERPUD2	10.68043364	10.50606772	10.67238581	10.65238026	10.24126515	10.60491587	10.76114726	10.22443486	10.39245482	10.64288574	10.4369194	10.73447945	10.55550534	10.45351421	11.87058308	10.58371072	10.19312866	10.3723522	9.755957572	10.67262994	10.59414872	10.3527495	10.62830134	10.56109903	10.33536602	10.46983605	10.75365672	10.37195519	10.36629856	10.71569516	10.13997415	9.92085636	10.33697646	10.68038481	10.37793882	10.82512949	10.19971376	11.22323186	10.88223696	9.477290157	10.09981332	10.67264421	10.22462635	10.86447142	10.66188715	10.31973304	10.72315206	9.935029534	10.18485678
JMJD6	3.36169565	4.119281336	3.810177465	3.332190659	3.430895012	3.418007756	3.215994658	3.788470063	3.024945496	3.345765054	3.536792472	3.395688324	3.140014968	4.85372773	4.162498957	3.683829872	3.818635107	4.8388977	3.587826123	4.664589047	3.566202939	2.925678255	3.432278228	3.82882879	4.272071597	3.348635419	4.02475588	2.960996344	5.329373733	4.065163698	3.210613979	5.398547221	5.892801788	4.848918185	3.763905425	3.560554712	8.101970993	3.973656567	2.854984351	3.889614197	3.740529655	3.483793559	3.222176519	4.168952134	2.763387269	3.398400345	3.49485878	3.079772769	3.260305283
SRCAP	3.899776631	3.872577152	4.045754265	4.161817121	4.369101279	4.618645655	4.069301758	4.391332275	4.21470997	4.049194629	3.936998501	4.225288465	4.012556063	4.363749367	4.144677182	4.810147558	4.060155185	4.085103723	4.091578908	4.010257601	4.459645667	3.783601914	4.145720667	4.125227507	4.48035407	4.19849404	4.228512978	4.527892042	4.081392311	3.969467553	3.771489174	3.711955927	4.282836429	4.609199406	4.240771557	4.327464628	4.207569842	3.658637167	4.859333803	5.555045298	3.860514541	4.827626102	4.229932193	3.907532302	3.648828056	4.314828303	4.157440686	4.092129356	3.832454305
MAP3K6	5.910338147	5.921689647	5.979711604	6.057867965	6.23764287	6.220577367	6.373538095	6.282496713	6.160904466	6.289317043	6.09617196	6.128635569	5.940036587	5.985178974	5.836766982	5.540029651	6.010166534	6.08032306	5.755391166	6.08639701	5.977211402	5.781594039	5.929969961	6.161054619	6.591019344	6.334434396	5.957413852	6.455317595	5.904512362	6.146266218	6.103337001	5.90888804	6.018824885	6.738527886	6.000254563	6.319890061	6.274301143	6.162200572	7.004341864	7.553946667	5.854671601	6.287264939	5.890518442	5.563244651	5.79009478	5.786301586	6.046191854	6.351130494	6.213880702
ARSG	6.441599932	6.106569542	7.027751552	5.8680091	6.916463974	6.662848958	6.087468924	6.400316147	6.743735729	6.317867011	7.438442614	7.399845435	6.577038303	6.649479138	6.048408767	5.997881809	6.452878407	6.613525488	6.734072643	10.13197521	6.445134542	7.418834009	6.235281578	6.671186807	6.679933937	6.656153936	6.382849906	6.228316543	7.084722188	5.177654882	6.482900932	7.272822198	7.184678342	6.910457958	6.438424369	6.772394973	5.210648134	5.50717026	6.643096154	7.116107774	6.399142957	7.567238122	6.831415622	5.464649845	5.981696741	6.523118134	6.566757906	6.258094144	6.744478082
ZNF101	8.770197683	8.647036032	9.983438928	8.539033002	9.420932033	9.021724702	9.158458415	9.571807071	8.952837957	9.390985739	9.212655864	8.978689885	9.349360462	9.069065419	9.580058495	8.794801667	8.734587788	9.25321954	7.988575208	8.719413131	9.255191753	9.32561987	9.616230558	8.912696534	9.188584907	8.082047528	8.072858244	8.07231813	7.620970189	8.54741424	7.717250069	7.180078317	7.443232541	8.596963915	8.452493916	8.923194144	7.031794157	7.398474158	7.660326743	7.296942227	7.773278584	8.093056591	8.321597523	8.396325971	9.266581711	8.886164235	9.495438016	8.645094115	7.908188833
PTPN11	3.847706141	3.454702225	3.208622125	3.664241313	3.535893783	3.156317164	3.309364122	3.476213578	3.739583343	3.528074942	3.378257428	4.251235085	3.419983262	3.57091516	3.366742756	4.249779403	3.469714943	3.159026297	3.850346491	3.843943312	3.633859334	4.096579823	3.765980734	3.353280113	4.192636327	3.601675241	3.632985298	3.536197435	3.268152492	3.999514706	3.29721494	3.332932423	3.729958815	4.10322176	3.913494104	3.815679085	3.918722286	3.568937739	3.984838979	4.657455906	3.23516556	3.82709344	3.783222054	3.392070228	3.1927853	3.760091158	4.235414367	3.511165979	3.768174047
KLHDC7B	5.556872916	4.749523594	5.633675444	5.617546318	5.88771767	5.827472961	5.583829193	5.956277625	5.64715245	5.659476955	5.606936895	5.550663672	5.461243413	5.561094083	5.336597953	5.437733371	5.01114972	5.69388397	5.508198266	5.326490262	5.041656515	5.350881779	5.535595815	5.212555691	5.575303448	5.577930146	7.022880622	5.290709246	5.363412693	5.494219757	5.410813922	5.503610291	4.750394802	5.514792718	5.455826972	5.157331233	5.496847903	5.458564854	5.420923096	5.64745376	4.692336054	5.271638626	5.249289799	4.944059898	4.809653018	4.980343936	5.461933997	5.344800293	4.821753919
ATAD3A	7.128694951	6.571066455	6.922157948	6.531341063	6.869341302	7.298111241	7.287888642	7.189877257	6.716936356	6.906644542	7.488286047	7.599009211	6.85881704	6.883653177	6.602310028	6.823090965	6.828273619	6.748807563	6.810720673	6.948948919	6.951343025	7.139258936	7.110461299	6.663215758	6.556068476	6.849975418	6.839943368	6.555883756	6.439053253	6.687767857	6.578301884	6.632569404	6.388997778	6.51099556	6.889857042	6.186680872	6.452905235	6.651155345	6.253439972	5.823999977	6.550607455	6.821276373	6.735020713	5.786886038	6.447027722	6.471249689	6.363949029	6.376845401	5.844780837
ZNF626	6.977666333	9.141052225	7.421851539	8.351130267	8.024294725	7.22542627	7.290566584	7.556476247	7.325870391	8.484857441	6.655599838	7.511948235	7.753623114	6.660156422	7.97459886	7.378359393	7.284032474	6.862188676	7.298011277	7.394472509	8.234342347	8.3650763	6.635650409	7.663143907	7.759087374	7.559249702	7.257701205	7.607280863	7.296947156	7.632972623	7.343958463	7.70563883	7.783076753	6.818916137	7.898058698	7.637750497	7.823711919	8.085830125	8.12795727	7.675487238	8.570878204	8.523696375	8.287770899	9.841099091	8.751706839	8.371076009	9.321142401	9.060563423	8.3153711
PHC3	7.270979542	5.891150522	7.906054146	6.341930847	7.063056376	7.409693849	7.069386897	6.124681515	7.214628492	6.798393346	7.581168467	7.555584151	8.017375844	8.703565166	6.969447531	8.425829409	8.056534521	7.940447937	7.260950035	8.083027559	8.158953441	7.186105185	7.620825505	7.132007538	7.986426244	7.349498476	7.358259418	8.622550443	7.812953053	7.912843213	7.823878748	8.028966895	7.867013915	7.274185579	7.821799377	7.736218061	6.8528009	7.956286008	7.719570004	5.516774257	7.319800895	7.533926861	7.782470588	5.692510744	6.846476435	7.65174588	6.504165663	6.716336907	5.238727045
IL11RA	8.421960313	8.259499363	8.767415544	8.375968299	8.849947166	8.390879983	8.976754771	8.859701009	8.550682365	8.680091725	9.214159931	8.876166336	8.705657695	7.622387727	8.340766337	8.079334443	8.818512533	8.263886382	7.356337962	8.345938966	8.598084176	8.33692037	8.342651275	8.228019205	8.73038531	8.348951011	8.569403346	9.186417146	7.106024847	8.825988428	7.877877217	7.557374542	7.423815533	7.790289151	8.104237236	8.644313043	8.482078315	7.765837796	7.465796092	6.995568131	7.88870408	9.201018507	8.931095979	7.197139849	8.247674792	8.210866532	8.199044804	8.683019618	7.318585578
TNFRSF10A	7.5732886	7.50029737	7.7290613	7.582910812	7.508472938	7.607875794	7.351697083	7.511380113	7.737357522	7.075436431	7.272131101	7.349097839	7.762212481	7.730834967	7.137427408	8.329244156	7.702087199	7.187386499	7.170169166	7.307694957	7.088030255	6.98756079	7.532889835	7.714624407	8.957035325	7.443696118	6.996651554	6.251131075	6.691954421	7.372568645	7.935792889	6.663573778	6.430632855	7.321841984	7.691293606	7.353532564	6.992703366	6.735226064	7.605611256	6.83295034	7.167333119	7.706030337	7.117271599	6.542127484	6.978663572	8.087598435	7.197373026	6.420788411	9.4865398
RAD51L3-RFFL	6.249070669	6.485375668	6.42666243	6.776150799	6.894746353	6.285719796	6.338941216	6.222200982	5.968186044	6.316466221	6.910179516	6.665423161	6.166379694	7.25326265	5.566230472	7.656566997	6.459055578	6.529881487	6.266585189	6.109798274	7.311064005	6.534784265	6.318824468	6.145425928	6.809060575	6.299057006	8.557699803	7.285376819	6.750257437	6.462896946	6.929768467	7.145632802	6.801252561	6.93288168	5.569459744	6.92498992	6.20371877	7.533764771	5.961210864	6.299057006	6.293481647	6.399317253	6.090412522	5.611740377	6.686941514	6.360975509	6.098118154	6.03288088	6.080514143
HPS4	7.33693363	6.017080042	7.710687021	7.433580276	6.721611724	7.311257293	7.973419899	8.226028593	7.624772508	7.199151087	7.830609081	7.186921806	7.932496641	7.575207258	6.547002739	6.943330783	7.531730303	7.638046306	7.065802062	7.826115166	8.000361651	7.56887034	8.067387942	7.933170861	7.005383242	6.789081058	7.308847489	6.280487036	6.960083997	6.675202999	6.832237956	6.430146171	6.757627653	6.027333642	6.450730088	6.473966669	6.538568292	6.583905324	6.099289699	7.522620389	6.518519876	7.293206411	7.4598702	6.020028537	6.36262197	6.851616717	5.858322733	6.719241613	5.308711178
UHMK1	5.353627253	6.122355665	6.032103984	5.790930522	5.365564187	5.764153671	4.625428732	4.748444242	5.648825224	4.780367382	4.515593038	5.885601387	5.714544955	6.274900129	5.532813561	5.923950147	5.59405926	5.245978995	5.082737712	4.667824394	5.609758653	5.652949047	5.745790337	5.763826516	5.554774503	5.781561378	6.159574911	5.337894723	5.693180256	5.9860208	5.181942632	5.433028307	5.266629362	6.926576056	6.589405828	5.637191238	6.1798514	5.551955056	5.50371315	4.962817728	5.834882276	6.250985337	5.436082073	7.397668454	6.016265473	5.786301586	5.473600748	6.831415622	5.473096592
TXNDC2	4.518131244	4.982113579	4.671675104	4.552241959	4.785515271	5.104430994	5.033368136	5.004454814	4.837682532	4.642852828	4.82772792	4.903851718	4.879657219	4.876848234	4.969427892	5.096572749	4.828159763	5.262033485	6.057117783	4.654732953	4.683727239	4.896540427	4.785448121	4.568239714	5.342065373	4.913250001	4.924342855	5.198618009	4.896285631	4.700247191	4.777935531	5.007005752	5.057322044	5.672480593	4.757171268	4.732668917	4.970113895	4.867218019	4.573666223	5.581305224	4.550298322	5.05012947	4.688372119	5.053122626	4.79020964	4.820135267	4.911781542	4.611907385	4.819533225
NAV3	4.794657939	5.378958311	4.526649399	4.431590546	3.469632895	6.453333083	9.125978807	9.066124179	4.076814515	6.857612928	3.935031561	4.052128931	4.503183687	5.265966996	4.923332289	3.884114169	5.732944801	4.019395046	5.681749555	4.393121744	7.430895555	6.10065468	5.055943723	4.864720414	5.684777303	3.82586311	6.121717727	4.8344689	4.231412641	3.457046085	3.685885042	4.901481148	4.577679699	4.662207216	4.155687795	4.649959812	3.679592744	4.004268834	3.89618729	6.142540053	4.967835216	3.862468077	3.499143589	7.091109063	6.789788782	4.383034691	3.967426079	6.954453462	5.185510995
C5orf22	4.776870959	4.077947793	4.165094409	4.159887846	3.826694511	3.344812355	4.969366107	5.473908449	4.730183636	3.956669802	4.949537272	5.094167791	4.933884303	4.758993654	5.295360058	4.060228752	4.906085079	4.176148892	4.399271112	3.501557484	4.357008742	4.593406694	4.610725743	5.194315274	5.074002415	2.823384241	3.140052455	3.004050946	4.967861831	3.687281202	4.10322176	4.036949073	4.003912008	5.153570655	3.771519602	4.762177518	4.060020605	3.542563562	4.27326421	5.45279039	4.809752502	3.30065012	4.860228317	5.515904424	5.821826888	4.230155185	3.360013204	7.667487962	4.109419969
PCDHGB7	2.089044916	1.986301141	2.070968763	2.073366384	2.319476517	2.229252223	1.911149518	2.057543581	2.147976634	1.962819577	2.118672349	2.041819726	1.993815267	2.331143825	2.048774498	2.41734604	2.010002823	1.970969439	2.72283993	2.880447411	2.370438243	2.053957731	2.512456906	1.835103072	2.285573848	2.147388131	2.828552076	2.997224483	2.134466481	2.17206558	2.1310221	2.969366938	2.124023607	2.382580954	2.572609895	2.073366384	2.511670236	2.395684161	2.703283975	2.79149923	2.149173815	1.998611593	2.063709411	2.390659036	2.469599493	2.159539355	2.260342773	2.685856715	8.029154712
ERC1	3.490885837	3.569703077	3.443840357	3.530685326	3.576716064	3.586873164	3.466366531	4.011130406	3.291462645	3.412635634	3.872332836	3.622536534	3.592555228	3.960230757	3.617694369	3.740203259	3.72256567	3.525444508	3.377744627	3.465062445	3.878118126	3.5313015	3.061644928	3.861521235	3.508306476	3.542409264	3.830385846	4.151923775	3.209570028	3.270462743	3.505332738	3.415446005	3.848541063	4.003163777	3.27801595	3.868215939	3.780919403	3.403777956	4.362185189	4.289073771	3.610594322	3.399619715	3.878980237	3.675202036	3.281404996	3.361856567	3.748174922	3.637398315	4.300318804
FLCN	11.7153222	11.35119733	10.72592547	11.09949773	10.84391057	10.70003706	10.99392364	10.65639423	10.97733509	11.801831	10.47417881	10.46741359	10.77753896	10.27506129	10.47895692	10.2237786	10.74989771	10.75270126	10.91317732	11.46831959	10.09510184	10.4363559	10.27005026	10.80333027	10.57778433	10.82486071	11.53902639	11.26313793	10.78713152	11.13421121	11.65318104	10.75754174	10.82559653	10.70582963	11.31303069	11.25477565	10.47567041	10.64357693	10.49815831	11.00896208	10.8238992	11.25932706	11.07887744	10.99744733	11.35142795	11.01133494	11.34548557	11.17895982	11.30218103
JMJD1C-AS1	4.61099339	5.388220142	4.660690044	4.555175926	4.546716583	6.320349154	4.806933214	4.574235042	4.299454277	4.243933306	4.293471356	4.654462395	5.270679956	5.46820356	5.288612061	5.243582468	4.361924446	5.331243392	5.180883583	4.834764755	5.184903572	4.844228577	4.08296142	4.734135899	4.573003528	4.805367105	4.399892352	4.853047009	4.713174936	4.73046461	5.39244262	4.696868469	4.556759418	4.872342564	5.047848211	4.682422554	4.960160543	4.853952451	5.607150893	5.744966943	4.750706663	4.595479474	4.853484147	5.433897818	5.192681787	4.660737941	5.307480903	4.407266243	4.698412224
LRRC7	2.900676627	3.078356927	3.075625967	3.315919588	2.956975589	3.138429643	3.323172467	2.911540132	2.698599787	2.903760756	2.879138905	2.976533961	3.116947203	3.240676838	3.096723127	3.269169633	3.055824819	2.700951518	2.89751754	3.001040694	2.99279009	3.116258348	3.183090699	3.147524724	3.231364183	3.263610879	3.311987179	3.394929974	3.191817355	2.993540559	2.990195272	2.81306417	3.047287634	3.325844616	2.811541504	3.247451449	3.255743595	3.199504211	4.337621377	4.790924047	3.189201606	3.144684839	3.015576386	3.012320492	3.100998179	3.168306248	3.016163116	4.414944663	4.082390724
SH2D3C	7.218227484	6.744222813	6.693873697	7.549983974	7.282228829	7.834572707	7.497759509	7.011078305	7.76429135	6.982322542	7.454880514	7.634153728	7.386147715	6.086463366	6.905600157	5.680970032	6.893374472	6.689849841	6.760349199	6.375931789	6.293488047	7.114146744	6.752172401	7.129631844	6.230461608	6.857963507	6.815073902	7.004903302	7.315203872	6.733574812	6.926678591	7.628130103	7.634084419	6.598244175	7.526558212	7.114664108	6.95869633	7.947738303	7.312031683	6.012442391	7.814902772	7.676391879	7.756097062	6.031729778	6.828350836	7.179186805	6.800332752	6.917466048	6.531646796
PPP1R3B	3.314735859	3.068873075	3.462373045	3.548196336	3.25816001	3.182872698	3.66564007	3.41094753	3.54446793	3.484327201	3.337585039	3.751419012	3.32451525	3.810155212	3.286260967	3.671043008	3.233113699	3.269067871	3.579832486	3.253043422	3.029727116	2.943770012	3.240472745	2.994932522	3.54874927	3.71702814	3.718691737	3.542143689	3.438457277	3.601847223	3.132228738	3.435328697	3.554231202	4.376695897	3.341133188	3.636803338	4.138615132	3.741353231	3.753966581	5.108076028	3.716107842	3.564667301	3.441324495	2.977385643	3.291020878	3.275214023	3.265268978	3.175645999	3.053008531
SLC9A7	5.907960641	6.273891322	6.020449983	6.267187131	6.041878217	6.231890423	5.724564135	6.168997986	6.677223351	6.267048125	6.952788356	5.820628809	6.140366225	6.510332885	6.031642983	6.753671314	6.317180843	5.843759278	6.543686146	5.779570717	6.254386925	5.89383007	5.734079865	5.805894736	8.724783569	6.050181439	6.882441768	6.166872439	6.311893421	6.722158353	6.448892761	6.457729835	6.995936638	6.345042233	6.503351591	6.181017739	6.980410444	5.615307459	6.949851733	5.905761738	6.700592488	5.831693284	6.047283049	5.648750109	6.175464572	5.832166911	5.938623902	5.037919982	6.041055675
IGSF3	4.78459738	4.903811492	4.898683223	4.785785506	4.688383285	4.89771333	5.222351994	5.038238919	4.73101272	4.768123397	4.945434425	4.644373385	4.810491207	4.805520725	5.289935346	5.077162333	4.573136729	4.948729907	4.74365502	4.848569055	4.515204901	4.676590587	5.130861506	4.836648608	5.156830966	4.709415623	5.204957002	4.715286406	4.563044659	4.596092595	4.469273449	4.601488855	4.749880468	5.0801546	4.836648608	4.869095335	4.780187888	4.928906282	4.407714952	5.643528282	4.542396901	5.048555124	4.611390185	5.067284593	4.792454263	4.810327333	4.808873664	4.793136069	4.701537885
RFX6	3.431460556	3.514374716	3.507780434	3.591300683	3.398529599	3.821689746	3.689929702	3.766491443	3.133164558	3.889274995	3.791698706	3.972043965	3.442134301	3.549380305	3.460403072	3.647782002	3.413974597	3.437395782	3.585565959	3.498586704	3.680746283	3.151692384	3.187835303	3.409907757	3.327839673	3.272264433	3.501002957	3.652412119	3.217195711	3.515870385	3.369235276	3.533292411	3.314995958	3.882801017	4.009841334	3.83252229	4.407388147	3.543770307	6.042921067	5.870954269	3.380170339	3.502848188	3.686088907	3.329832582	3.851365493	3.594425192	3.999378602	3.491129948	3.682956981
DIRC1	2.727184378	3.013285838	2.731346831	2.701569464	2.42901921	2.536401262	3.093792898	2.761188552	2.618083622	2.667947585	2.408425845	2.770993951	2.715341366	2.593392699	2.643460801	3.053671631	2.437727697	2.229682778	2.590182427	2.258926273	2.993709132	2.665184096	2.656447446	2.435538757	3.998589552	2.411736196	2.58931609	2.534739212	2.325653963	2.546289047	2.452375247	2.5112008	2.610964174	2.886895212	2.399389977	2.646027691	2.511670236	3.263467217	2.58483638	3.235049231	2.271288057	2.486149863	2.540003549	3.462118329	3.022199688	2.58483638	2.718049249	3.02544827	3.574371025
DNAJB7	4.642548221	4.476504818	5.047685312	4.230479662	4.22259632	5.409302835	5.532788164	6.145633166	3.556329202	3.89476094	4.648601612	5.44035354	4.20515381	4.559964381	5.463124597	4.559964381	4.026465481	3.764586636	4.462036359	4.875329316	4.149142854	4.589129398	4.645507954	5.355309574	4.02049647	4.52230946	3.33822987	3.765458138	4.30402469	5.353918348	3.327126334	3.79594427	4.070526242	3.600435414	4.555983105	3.870941574	3.387109912	3.228541142	4.998948838	5.734318004	3.607480921	3.728008553	3.8738266	5.136270097	3.576095011	6.336798049	6.654577425	8.030990301	4.998421138
UCN3	4.989539637	5.410957933	5.048134417	5.095610281	5.21165164	4.817571203	5.48316671	5.295820462	4.96225914	5.338981659	5.276433607	5.367795588	5.051601892	5.352748236	5.415436536	5.113478636	5.251919162	5.1179942	5.771921273	5.093553304	4.856560944	5.123448934	5.018338471	5.385728516	5.134489072	5.193027415	5.383035111	5.417260964	5.0852393	5.295522152	5.052531495	5.062102339	5.268260775	5.857601043	5.055114698	5.125439526	5.846009571	5.192718415	6.443803368	6.645068726	5.275085186	5.532716121	5.038156653	5.394147877	5.150954106	5.332929441	5.521230743	5.293699499	5.681902218
DIP2A	6.642113771	6.286077555	6.64436832	6.618553748	5.996085518	6.668302259	6.251035597	6.308814508	7.062971231	6.846552949	7.084056963	6.549027314	6.624176519	5.490146292	5.957413852	6.707132615	6.295513165	6.609286921	5.119964075	6.609434842	5.358473275	7.296693205	5.878865037	7.107399787	5.592330832	7.640598604	7.65720619	7.41478041	7.040990201	7.115894873	7.61844038	7.307312926	7.238993027	5.723077492	7.495561241	7.308557701	7.033477099	8.38076699	9.651371305	8.090114795	7.185620868	6.281051489	7.621594422	6.371441386	7.204753578	7.167225338	6.207298269	5.745673883	6.073958693
USP28	6.271068347	5.857837425	5.864451939	6.05294429	5.551486089	5.821198836	4.83202573	5.374395371	6.65451873	5.593671099	6.231097403	4.930633513	6.053353806	6.346977335	5.79880801	4.950840774	5.291534681	6.371526558	4.688952966	5.000294261	6.948941753	6.082711024	6.900930976	6.01747992	5.680008616	5.952510968	5.349201704	5.086661339	7.013947446	6.609924915	6.828797825	7.364716784	7.27596873	7.379779223	5.710715254	6.719904458	6.426093483	5.984961333	6.12746284	6.034453041	6.863715647	5.797623211	7.090170925	4.49808488	5.804922601	5.95770974	6.868761854	5.007904363	5.179688409
CASC5	7.176540777	6.096999612	5.769081849	5.560056643	5.438857941	4.990926525	5.348415868	5.787018019	6.062582258	5.989937014	5.683542899	4.742035677	4.667153682	7.391792404	5.567472195	7.004451471	5.32049086	4.360464407	4.661358442	3.951307004	6.113653046	6.121273901	4.862542567	4.66191446	6.580081952	4.737535582	4.361723927	6.279908996	4.76127885	7.185046744	5.53815801	4.308330708	4.289323954	5.208291212	3.410976074	3.688068841	3.93164965	6.552537801	6.736926711	5.753529778	5.240438327	4.482050942	3.947752991	4.086365296	5.201610227	4.193122291	3.650294158	3.540330506	4.950091017
SENP8	3.843964737	3.728453636	3.097913803	3.008471229	3.780786661	3.361305531	3.184764818	3.730005495	3.714574027	4.782957721	4.0371682	3.461272293	3.40626216	3.178866352	3.89087004	3.511849801	3.406604716	3.461231988	3.237522517	3.735288248	3.817986642	3.605442074	3.341543989	3.109162378	4.305876625	4.502709872	4.997734129	3.544525301	4.344569502	3.698021229	4.59804531	3.891703649	3.768238283	4.549372088	5.368805327	4.327347377	3.654060895	3.500411635	3.626706129	4.935699774	4.200674606	3.877079984	4.002349524	3.406675206	4.038456482	3.338482014	3.926152078	3.722629043	3.654316519
GRHL1	3.367663612	3.988621782	2.83579008	3.111492392	3.478654742	3.156536505	3.509362064	3.571857096	3.084770546	3.504617725	3.121893273	3.017287435	3.549527237	3.105610233	3.371212403	3.282374321	3.831819049	3.367191957	3.418651187	3.81321272	4.070325281	3.373195885	3.24342798	3.849376658	3.293870212	3.113980481	3.739396169	3.407474573	3.549527237	2.868759987	3.182235381	3.750838188	4.124728334	3.634790596	2.961141064	3.139004014	3.67170817	3.062229124	4.729340705	4.49717944	3.738740321	3.167735744	3.464648038	4.134122454	3.629014066	3.054000912	4.038793787	3.678766808	3.500613915
CNBD2	2.954742823	2.407723133	2.778169729	2.762259312	2.772659491	2.526072176	2.659198803	3.045883156	2.90107506	3.372162066	2.870577969	3.119780235	2.829277037	2.817139033	2.81141689	2.705920397	2.794702463	2.657827481	2.702684109	2.725173218	3.070224808	2.327213811	2.741641702	2.564121857	2.716704528	2.72124583	2.843277519	2.779671647	2.6925821	2.682628657	2.83897294	2.332210941	2.831369662	3.057842139	2.80010305	2.923023667	3.609958101	2.929878894	4.468274727	4.708725501	2.639949149	2.954474235	2.745385284	3.071785241	3.721521708	2.582354238	2.772924165	3.098527456	2.806238362
CASKIN1	9.631947236	10.9417075	9.460420486	9.770314365	9.570154646	9.90995635	9.043188673	10.06473382	9.675147018	9.92605647	10.10313514	10.12354573	9.721435747	9.336999554	9.384658477	9.251479734	9.668493457	9.808749907	9.505597539	9.644146992	9.37785131	9.896536411	9.505402302	9.395982139	9.090299842	9.606809852	8.868052628	9.063544172	9.153881169	9.180482895	8.402633675	9.049101638	9.097425204	6.432660866	8.763523141	8.725935111	9.276308376	9.503233134	9.212110224	8.434058334	9.456148309	9.11470947	9.528579256	8.187597823	8.960141269	9.134886119	8.707895376	8.983702837	7.003128179
CACNA2D4	6.612806596	5.074774767	6.813950192	6.441409112	6.394075651	6.803283089	6.305306565	6.089053775	6.254078644	6.421620596	7.486806466	6.885201165	7.21864764	5.559037882	5.824985068	5.189850551	5.336032727	6.437494136	6.548498304	7.030877091	6.143550743	5.805875708	6.182617592	5.38757437	4.851881143	6.331321283	5.748140914	5.203699942	5.67923182	6.033676335	5.486563692	5.640196356	5.554213138	5.125029272	6.599760129	5.820071166	7.357234891	5.811259355	5.587066294	5.6789012	5.419074951	6.460518835	5.718304039	5.004386987	5.935893831	6.248075907	5.63079165	5.701539919	5.980267815
ARL11	2.926199686	2.545088252	3.26099378	2.702146832	3.296515617	2.229724733	2.55389037	3.855271802	3.104209261	2.768405032	2.67968954	2.507140479	2.331521344	2.455043819	3.366629386	2.373333174	2.325072571	3.504331011	4.913143468	2.981836363	2.416521911	3.031703055	2.462837891	2.655869334	2.533124104	2.683727943	2.610628136	5.886835037	5.882788054	3.496610002	2.837931121	5.839916403	6.282496713	4.437561463	2.470359796	2.677277008	2.704509188	3.130324079	3.944176427	2.588849385	4.873934431	2.12421446	2.579637196	4.147516824	2.405783769	3.318924715	2.648952802	4.015213125	2.512854824
SLC2A13	6.311739144	7.319490193	5.036826577	4.66601857	7.150955759	6.205625357	6.16611909	6.555526759	5.477462201	6.755621964	5.521747471	6.696869363	6.714932944	4.85372773	5.565654963	6.15592291	6.773063463	6.106150885	7.485541694	6.00275512	6.345920258	6.468396789	5.533027169	7.070054363	7.073623292	6.193301775	7.668138977	6.137583197	6.662260916	6.35974674	4.549697758	7.010402106	6.619529644	3.553191056	6.517102055	4.918438008	5.603178005	7.290659563	7.196135809	4.471615858	7.130996721	8.773591137	6.056136464	8.037104726	7.625152629	6.533660787	8.035435908	6.788099499	6.870733095
NIPA1	3.950644099	3.79643771	4.186752577	4.222333181	4.230701421	4.387958704	4.224793122	4.060044098	3.935700246	4.237689191	4.21418574	4.742947802	4.072431252	4.815038483	3.86003074	4.486933111	4.828125601	4.364940207	3.923245673	3.958259958	4.133571423	4.24689504	4.273746147	4.016760054	4.801518214	4.668695608	4.250263078	3.916263001	4.384917552	4.677284993	4.178490628	4.446635467	4.203957562	4.34951119	4.333808336	4.139014642	4.160587191	4.335707054	4.812267798	5.324431738	4.314174099	4.976401996	4.718168226	4.862939763	4.737589109	4.78066235	4.392780591	3.954072131	4.004724299
TUBA3FP	4.058532984	4.725643581	3.983638666	5.160186488	5.08172176	4.657266087	4.772973831	4.795268675	4.982052685	4.153113593	4.514922639	4.220317365	4.066639696	3.792777421	4.132973914	3.721312646	4.2856009	4.044015748	4.623368188	5.132621281	3.705530816	3.871788866	4.294244233	5.152151017	4.590565562	4.616725733	4.513046503	3.914367423	4.008866037	4.910660504	4.272397145	3.904208894	4.156085608	4.043107166	3.765273755	3.816084525	3.987208628	3.923965756	3.823861178	3.820669689	4.923380941	3.93759601	3.818999083	4.511802234	4.430218962	4.11497884	4.054435911	4.659494835	3.637637469
CARD16	9.542168967	9.251517311	9.397924933	9.480895143	9.034996338	9.532037914	10.25860421	9.753783439	9.470256939	9.417614562	9.396835234	9.227471186	9.837809727	9.583050085	9.024733855	9.014201102	9.697797249	10.19111653	10.91212905	9.979076424	8.553269804	9.670727903	10.4917566	10.02162977	9.869523162	10.13492458	10.20890313	9.72348579	10.621247	8.436536672	9.742565274	11.12784598	11.20823193	10.5763983	9.63931581	8.405074106	10.10957205	8.298009731	7.267252954	5.64006077	10.06499198	8.799344414	9.510224117	9.346700464	9.787939101	9.271740516	10.40141118	10.05207548	9.706668463
DUSP19	4.491623823	4.739454343	3.211763222	3.660662886	4.414005904	4.253647967	3.719866412	4.048940318	3.932019804	3.970963602	3.727500975	3.596417669	4.600931094	3.7540517	3.122882061	4.694866618	4.094126955	3.644674327	3.393456857	3.425042609	4.484666785	3.932917587	7.419718554	5.184139623	4.27097419	3.570095642	3.295833599	4.858183976	5.188980317	5.679081541	3.527164978	4.288605029	4.634661023	3.799322477	4.001431422	3.144041177	5.497399477	6.097781521	3.90008626	3.375497314	5.758671921	6.675996669	4.787518696	4.405487282	5.479910762	4.992903654	3.979526124	3.684601214	4.862218257
CYB5D1	7.366726131	6.876659671	7.14132552	6.847573562	6.585029277	6.692923075	7.338042329	5.802050188	7.39247463	6.619924464	7.087255006	6.860749892	7.419245524	6.751628923	7.317206136	6.457255702	7.102212106	7.671397578	8.667480269	6.997254285	7.221450007	7.221742923	7.421669402	6.582365831	6.176749931	7.131131587	6.837997541	6.004570365	7.727015723	6.434415097	7.94589876	8.279403866	7.818555019	7.060041217	7.795291424	6.499512714	6.540465346	6.220789509	5.969251432	6.520444908	6.637259966	6.241082059	6.975877532	6.870745938	7.47395926	7.71492021	7.583941864	7.297270125	6.742638395
NMNAT2	4.156380371	5.82822895	4.670319647	4.88582773	4.744198726	5.524468769	4.259584399	4.512979015	4.40703263	4.769139918	4.421439945	4.436530504	4.0193848	4.722743013	4.676694604	4.807459801	6.652235047	4.807459801	4.959942072	4.165152531	4.675220505	5.081069838	4.0183646	6.028789759	4.863075441	4.119061373	4.186365557	4.577064399	4.566147413	4.543533169	5.241276875	5.258819583	4.642769325	4.30457902	4.202786347	4.227971645	4.191420199	4.19728888	3.742832478	4.636129661	4.495212659	5.260893044	4.309660707	5.092613264	5.4945708	3.920741578	4.595606879	5.338503395	4.479694487
SLC4A1	3.543244419	3.545433476	3.483629368	3.394187322	3.513234986	3.517301232	4.212718307	3.699336781	3.635832202	3.75449685	3.701591229	3.391828344	3.353669769	3.691110924	3.711059533	4.260929379	3.661230326	3.692898534	3.393462118	3.821367404	3.664690269	3.151692384	3.525257635	3.859535575	3.968424536	3.78736568	3.514404722	3.868525675	3.351066731	3.670964658	3.294579984	3.751689491	3.917727005	4.087218067	3.442539934	3.327023974	4.280661068	3.247897107	5.36596844	4.961215909	3.847494867	3.651490216	3.510376785	3.51202568	3.399459605	3.840297176	4.468932824	3.63895968	3.387050693
CREG2	5.433204675	4.175153757	3.18496874	4.974350052	5.972365945	5.429230157	4.744106766	5.491464386	3.624627131	3.864300797	3.372295066	3.868180513	4.761900459	5.083727087	4.79226367	6.697327187	5.198242745	4.125529	5.530679912	3.550592789	6.727987643	5.403626734	6.469147705	6.124814259	5.848650328	3.296034476	3.975515585	3.676565128	3.862411793	3.951863443	4.827693967	3.411320295	3.460812265	4.214018891	4.037627465	4.39625693	3.686724569	3.785366198	5.223264104	5.64322325	3.883409739	3.927134913	4.288192567	8.658420745	6.392053567	3.725381228	4.049800289	8.141748471	5.723077492
RXFP1	2.077157252	3.226027316	2.471479529	2.205928614	2.320900612	2.109552029	2.757398142	2.498541193	2.479729026	2.551000649	2.347872842	2.217590047	2.351055819	2.056408927	2.369243685	2.581284988	2.323788418	2.275492674	2.745247733	2.3304069	2.822332303	2.598791598	2.225333365	2.57387531	2.769716176	2.003138091	2.430082249	2.400427694	2.062405065	2.151024937	2.501407897	2.24611999	2.186428921	2.723566742	2.50548539	2.494176369	2.644665431	2.497294571	2.915730575	3.671460857	2.02165274	2.064113104	2.316074981	3.626199284	2.306469648	2.033574317	2.756701063	3.991911603	3.146214303
SPEF2	7.667294004	6.98563928	7.386175413	7.818309188	7.545055472	7.856108435	7.155579801	6.78276817	7.212831294	7.676658225	7.836046225	7.342944577	8.001326798	5.059298829	6.83017691	6.412960665	7.328932501	7.038025786	6.223780527	7.588532382	6.99399607	8.095209042	7.674542591	7.238825421	7.393424456	6.559893563	6.691646384	6.09259774	6.650991446	6.253628	6.278583769	6.260630934	7.391707668	6.708773696	6.175268181	7.493112884	4.859084243	6.303726187	7.135000429	6.548171715	7.034436049	7.568904637	7.622034227	6.224265758	7.706099585	7.121378951	6.149442417	6.04585176	6.91008016
CEP170	5.276481091	5.442999223	5.389631445	5.438095691	5.620367131	5.457728505	5.385242963	5.634983114	5.637362075	5.485980594	5.098544105	5.237420222	5.426675746	5.131230332	5.433064087	5.46001503	5.536559977	5.883190583	6.46868387	5.342187439	5.625408745	5.437488241	5.395340678	5.484432648	5.328586057	5.88620133	5.157979927	5.563176875	5.808050707	5.995206633	5.061549563	5.704087953	5.909243786	8.679193413	6.393342242	5.418770024	5.772628909	5.870016212	5.735421753	7.054622044	5.500358787	5.35182712	5.362216859	6.192302035	5.814346194	6.519578797	5.585590702	5.733779563	5.859067014
DTD1	4.605805757	4.027290174	5.187502308	3.629380911	4.268229966	3.703574642	3.777511084	4.259936216	4.791871374	3.503791663	4.911112321	4.756778543	4.775026643	3.617974038	3.791814362	3.202163615	3.419234991	4.801609824	4.29403479	4.208174628	3.989296105	4.500271792	4.29989104	4.255937139	4.140563225	5.203376331	4.690119079	3.079785671	4.474286775	4.100671986	4.494651566	4.700688783	4.789215098	3.788260033	3.334533847	5.320137836	4.168332827	6.111676656	4.763527554	5.088517916	4.447854298	3.777835018	3.384414234	5.412383733	4.685841398	5.750046483	3.218208069	2.981317236	4.135279042
CASC4	7.160686708	8.139672388	6.563723303	7.611705944	7.001243712	7.673276386	7.615340463	7.710447623	7.003267359	7.246181735	7.264612651	8.302165121	7.496488046	6.169190658	7.259389567	7.822366017	7.366845513	6.687758013	7.167886073	6.795820562	7.26085093	7.861849293	7.157290656	7.540542492	6.971345725	7.360683159	7.368800619	7.225040187	6.927792537	7.393375414	6.658673607	7.266358263	7.092530379	5.329126674	7.323794395	6.888718163	8.262239004	9.604169019	7.403431638	6.895626129	6.840303762	7.975152848	7.442962938	8.452265883	6.472980689	7.157646785	7.622854006	8.265362692	7.175294957
FGF1	2.80089224	3.784235619	3.058473509	3.115893866	2.996600696	3.371856506	3.000607294	3.24023831	2.995547301	3.150100958	3.268189047	3.773959792	2.822136908	3.363351242	3.103732693	3.69425017	3.306203843	2.921527955	3.708433271	3.060189306	3.178273387	2.866333395	2.93215204	3.13318812	2.919683505	3.016419647	2.985565822	2.730408369	2.629246215	2.732658609	2.975996265	2.674194929	2.533266295	3.696010589	2.694344583	3.099084204	4.048243345	3.068502372	2.999345991	3.830820926	2.826105565	3.018250973	2.906845986	3.594888192	2.706928829	2.93488779	3.28605209	2.814232192	3.429130015
ARPP21	4.082876766	6.227704318	4.285307663	3.060717167	2.845468673	2.819248061	5.040881601	3.376209113	2.855589006	4.010080529	2.714866028	2.492598914	2.644891886	2.331103186	4.03794756	3.560147533	3.374071957	2.61882517	2.965094749	2.583813337	3.137769995	3.154663665	2.453268313	3.25763628	2.759300204	2.430718897	2.580821328	2.849876264	2.428093907	2.584649224	2.476204971	2.459991475	2.389228268	2.933725091	3.23550282	2.787831478	3.656108998	2.416577783	3.243910699	2.998230626	2.43446641	2.761559276	2.732116595	4.099899571	5.449702401	2.735758614	3.049036186	5.834643471	2.939930311
RHOXF1	6.767607953	6.207237271	6.858191666	4.682906537	6.759576874	6.699137296	7.001727936	6.9066056	6.752217173	5.030341862	7.423155614	7.423295985	6.762722328	8.345036191	6.958692573	5.952010046	7.617401907	6.961732598	6.572932993	7.349985153	7.016690045	7.545985708	6.016908564	7.836566129	7.642497243	7.080178172	4.912002908	6.55054651	5.811088041	7.571877642	6.37972609	6.271170245	5.461414247	6.852638952	4.988317588	7.527331578	4.361022251	5.463179042	6.300253469	5.342586344	5.904041004	6.773130698	6.027507405	6.865229417	5.764619338	6.791974713	6.34392399	7.622502638	5.428556838
ADAMTS17	4.446868637	4.357425747	4.642277927	4.525625982	4.41010193	4.218898426	5.051719837	4.356129446	4.389072713	4.208789182	4.816273362	4.745270456	3.952184361	4.87057826	4.607752565	4.566467432	4.661444874	4.526988604	4.482955416	4.122261157	4.20150967	4.095131837	5.395340678	4.370934359	4.928577992	4.989916995	5.16511216	5.090326172	4.789269308	4.837560938	4.505545606	4.4326788	4.661362301	5.696489419	4.741927987	4.853937943	5.709419812	4.957927202	4.658164015	4.795850084	4.871526927	5.076644005	4.547813929	4.132194615	4.537968082	4.644449939	4.983785071	4.978383439	4.632839596
SNHG7	5.220840746	5.340499502	6.324387081	5.556324392	5.236169516	5.802579136	5.540723004	5.185691525	6.056988536	5.802419752	6.160099563	6.555770575	5.87549663	5.83839686	5.632592828	6.907576597	5.10507034	5.763308822	5.741231209	6.234211766	6.812273262	5.465043776	6.380894597	5.19783853	5.525476616	5.986229698	6.335181075	5.899481341	5.7787803	5.843287933	6.373777003	5.339667555	5.532180951	5.419590427	6.446093653	5.588498038	5.500660051	5.736189319	5.578584843	6.012827307	5.350338821	6.42389786	5.96376882	5.378784068	5.613292875	6.066894401	5.541685165	5.375555369	6.126510116
DHH	4.030519874	3.964688938	4.131601359	4.16843189	4.360465989	4.508475002	4.473616622	4.591339044	4.041696178	4.352751055	4.43468605	4.242748041	4.314889188	4.128567748	4.881904921	4.639941761	4.414848194	4.715635698	4.453438755	4.611672028	4.307787317	4.054180394	4.424135604	4.434908037	4.602282423	4.555770194	4.190820073	4.642777347	4.10322176	4.386542349	3.961043534	4.177457766	4.181500128	5.717364109	4.520799945	4.532379812	5.282439626	4.481570107	3.696576592	3.9871873	4.246568648	4.29619306	4.28083932	3.903487384	3.9719844	4.310463119	4.606321432	4.397967162	4.330141854
ABRA	6.213100024	5.593000038	5.267174357	6.562904625	6.515582477	5.647691875	6.11507932	5.5854664	5.949773934	5.85327312	6.772186294	5.427873518	6.869483522	6.14944431	5.642042888	5.472885365	5.894877174	5.844825114	5.764905303	4.772560826	6.16210714	5.424281232	5.951660345	6.004596201	4.474798473	6.639913259	6.609725068	7.357331364	6.187467234	6.574703022	5.381006367	5.638812865	5.90734464	5.211688936	8.221087021	5.84488521	6.631380122	4.631243284	7.18361508	6.01795171	5.582271197	6.287756653	6.661293479	6.231002309	4.725461237	6.50808014	6.717522195	5.470159074	5.799784276
KLHDC1	8.019892441	6.881905691	7.38013135	7.021088603	7.026911924	8.588509594	6.337355886	5.723992317	7.411189751	6.951633585	6.872836524	6.492184231	7.390393772	6.182063875	7.878493909	6.690272096	6.491939313	7.222007733	5.180582974	6.687800754	5.833860682	6.565858075	7.062885308	7.444373207	7.414083386	7.640082477	5.417506827	7.079083704	7.390571414	8.56152639	8.582613088	6.93152439	7.401253476	5.312652305	7.495820717	7.003472394	11.02638901	8.763589188	7.082918354	5.493559958	7.918718865	7.791368527	7.566340547	6.612765185	7.965701092	7.979185101	6.485497309	7.049176635	7.686852987
RICTOR	6.253924006	5.478062806	6.993729649	5.284167211	5.855210164	6.415601526	5.398072016	5.397806355	6.221881675	5.902546825	4.154326518	4.071524079	6.135613972	7.813129686	5.107301637	6.53919238	6.191319185	6.529851973	6.191222783	6.253483459	7.089741832	5.860143413	7.297395709	5.414865559	4.877863578	7.17426295	5.694787908	6.049797662	7.149029875	6.705157	6.400663069	6.972266177	7.907032811	5.066945249	6.439900039	6.994175356	7.235022746	6.074788571	6.555992659	5.239039451	6.39123293	6.303731291	6.990827189	6.988947504	7.43791124	7.185661125	7.158849695	5.682853346	5.946752744
PCDHGA4	4.378951091	2.809414957	4.435500678	5.233890286	4.137015644	3.792927412	4.181626024	4.672562207	6.513224439	3.408838489	4.222978048	4.733864484	3.247658555	3.904520889	3.483734599	4.173362753	4.105779734	3.25488144	3.492795774	3.72881875	3.78029845	4.730883156	3.111411876	3.639542545	4.791433336	3.052841415	3.706454326	5.058315055	3.219585198	5.348852849	5.692988088	3.429112921	3.473643787	3.69769389	6.361974803	6.8681754	4.881521952	6.310989061	3.898450943	5.056858989	3.563951029	4.351503415	4.653379646	3.485463678	3.447246655	3.366297533	4.036587649	3.476572598	4.371036113
NETO1	3.002474215	3.105840165	3.661027692	2.399808082	2.850405546	3.321318324	6.229304075	3.43848376	3.532762733	3.214436566	2.98514355	3.105840165	3.274988071	3.441174523	2.77392001	3.078811382	3.560966378	3.272119324	3.300559977	2.980004273	3.990455172	3.319794378	2.837602343	3.582027965	2.778416448	3.029448933	3.383265601	3.334694307	3.806373849	3.969378364	3.661027692	5.253539611	5.545213004	3.100991025	2.948455525	3.280115966	2.784098539	2.503463627	3.282215902	3.981411653	4.209953686	3.660413186	2.906617697	4.742552396	3.337989906	4.725862531	3.038483188	3.859718244	3.692306656
WWP2	4.108953234	3.037671173	4.445180876	3.786430963	4.074512814	4.145403422	4.529085896	3.805251889	5.1498687	4.499241539	5.142102445	4.933784496	5.461930523	3.839466951	4.464897149	3.953814276	4.244146712	5.692556003	5.003622887	4.964082322	3.360393493	4.468138018	5.948318385	3.938631971	4.3683809	4.160082845	4.522145461	4.034489996	5.471560558	4.478785679	3.660701094	5.667685061	5.479010073	3.988362152	3.939259892	4.418412229	4.871306682	3.607992311	4.186123135	3.91097005	5.364862148	4.252907959	4.616610905	2.539548588	3.43716845	4.136097681	3.2992043	3.643126092	3.106743879
ST7L	6.507521029	5.802234602	5.86164502	5.489517885	7.06547246	7.074639229	5.951303674	7.221938167	8.883654036	5.808141911	6.603611487	7.132750919	5.772471315	5.442883735	5.820353765	5.936800225	7.740332378	6.337561286	4.935527364	7.429224762	6.025148597	6.063607072	6.750419566	5.971491588	4.168015999	6.547212231	7.129997376	3.754064745	6.078991078	8.289302119	3.967601559	5.865709741	5.245763584	5.541435948	5.244598285	4.461415108	3.097684829	3.488631227	5.844921386	3.305604082	4.409662265	6.416696595	6.601602409	5.560542727	7.40708105	7.190943119	3.990286505	6.729554783	4.241133698
C2orf15	4.702440879	4.995430172	4.78510345	4.559160878	4.66160939	4.967185377	5.643315009	5.389984298	4.672535003	4.885501082	5.451049203	4.587585289	4.778453858	4.642459383	4.954901522	4.626980224	5.397426447	4.248564309	4.511116775	5.176215425	5.102453739	4.561476469	4.779473229	4.57805928	5.170369684	5.20735368	4.731734683	5.357583521	4.633604785	4.727252081	4.694259404	4.83846139	4.764751648	4.977418642	5.671705437	5.045402472	4.949275735	4.428614651	5.437746591	3.955272298	5.673911493	4.731677685	4.776364085	4.995430172	4.642711074	4.852518397	4.995430172	6.233309166	5.325174814
KCNH8	5.587793105	3.428081048	5.177845398	5.066885744	10.47207219	4.74024143	4.387853537	5.141526563	7.519948658	3.793698688	3.954072131	5.006353294	4.721564404	6.635283951	5.324207009	3.880196032	3.696704633	3.933448606	4.088341773	4.876593332	5.96314718	3.011472338	2.822886344	3.926309171	5.868709276	4.736148596	5.887953768	3.494041232	5.084601626	5.477635913	7.227394305	6.367332372	6.782507954	4.239988157	5.525037543	7.461702478	4.090512675	5.644264662	6.603010354	5.341651116	6.636358494	3.801318361	4.844653499	4.406708003	3.622165746	3.202821864	4.979073314	6.116045949	4.854951111
MCF2L	3.012191146	3.175914303	3.020393544	3.113708337	3.492391287	3.331846389	3.445032897	3.343930738	3.226499715	3.204636506	3.152342977	3.482673222	3.147537058	3.443244814	3.223168667	3.261611436	3.148053852	3.206751415	3.052063916	3.060187719	3.23099554	3.166905804	3.334419706	3.35822751	3.537580627	3.419980776	3.261772891	3.560879719	2.987416922	3.391130719	3.197043117	3.216828509	3.397100558	3.392559584	3.227867962	3.461331909	3.643547275	3.113848527	3.677065083	3.601306212	3.198355732	3.386701786	3.105603597	3.09550494	3.033982688	3.411845557	3.621813709	3.353816864	3.078420028
SLCO6A1	3.699715587	4.243819948	5.005797187	3.786008025	3.623582252	3.828873155	4.122711633	4.254332819	3.456439743	4.110746734	3.799339037	3.326971687	3.514190265	3.472316273	5.101732049	3.67997924	4.02816277	3.893823758	3.971096787	3.758988169	4.617416908	4.015408134	3.823574486	3.401603265	3.736150309	3.82751858	4.077956315	3.815859755	3.092541258	3.710538805	3.218410936	3.507563686	3.272407571	4.359336024	3.515006102	3.82363117	4.12198217	5.000668067	3.400078506	6.148048768	3.563376334	3.727474109	3.66263114	4.553628017	4.843681827	3.674035589	4.722224467	3.529029068	4.486733702
PP2D1	4.723329956	5.6902918	5.052732311	5.189819768	4.976717768	4.187439396	5.208750779	4.126809375	4.567566697	4.311166469	4.644832844	4.295278537	4.778203758	4.827160185	5.360132112	5.300617561	5.628415374	4.799627511	5.511157413	4.904253452	5.475697264	5.261628578	4.312732989	4.232168063	4.921287956	5.272502247	4.765178225	4.88499917	5.353265319	4.474385604	4.690219657	5.042578664	5.234425284	4.611371851	5.256324641	5.041973219	5.762524762	5.382625543	6.596281219	5.906746952	4.701092189	4.715708564	4.814307269	6.206169533	5.359182147	5.071053988	4.543523805	4.498771544	5.220231121
KLC3	5.033990486	5.567666489	4.804253964	5.086582402	4.827373004	5.140050492	4.878547893	5.494716561	4.447405502	4.791003302	4.899133253	4.699882222	5.68815425	5.090622179	4.992890591	5.275404781	4.644599229	4.738311223	4.90327663	4.659459836	4.675894203	4.524181625	4.725442416	4.494015268	4.968412104	4.930615043	4.923463503	5.060171337	4.560296123	4.877450771	4.440896419	4.81225194	4.901971734	5.565337026	4.953881809	5.316538466	5.191914884	5.145953342	5.233101049	5.292831535	4.715160347	5.142518106	5.691639966	5.436358303	5.129809167	4.718952571	5.531931192	5.066631821	5.205832922
CIB3	3.200291165	3.459944046	3.425851972	3.552474957	3.661027692	3.288669987	3.699715732	3.530907493	3.662797831	3.623870295	3.31826169	3.498010553	3.375290407	3.847835206	3.600266624	3.309400554	3.483486869	3.174841602	3.390781853	3.315044259	3.220714596	3.10582855	3.445514223	3.321473983	3.395613374	3.688677532	3.744214594	3.835109665	3.197391331	3.342427673	3.465641629	3.266789448	3.443540378	4.077212774	3.881372004	3.561834532	3.840048292	3.690897598	4.694829526	5.071236504	3.377724508	3.270207942	3.495218592	3.333699739	3.263013933	3.082776924	3.370570892	3.529029068	3.681673108
CADM2	3.316423269	3.816689634	4.157779685	4.387039911	3.293246649	4.032787562	3.64305428	3.571764874	3.333145904	3.610272344	3.275403045	3.616333325	3.195477322	3.354461663	3.602326046	3.688934874	3.194288069	3.119207538	3.068884395	3.800328061	4.056486376	3.464318101	3.259316376	3.673698352	3.132806183	3.739173938	3.893679439	2.980617684	3.270281496	3.53971837	4.148521061	3.333331078	3.364778712	4.128080357	3.419292801	3.442134301	3.731993128	3.668258992	3.496152351	4.10268111	3.545841702	3.342411851	3.359738073	3.440556866	3.222830526	3.770303051	3.502706071	4.339122541	4.09245703
C9orf66	4.901939153	4.787614382	4.034142679	3.762730208	3.934222842	4.061558593	4.483598398	3.928131445	4.946310668	5.088798873	3.428267687	4.707010001	3.517452308	3.44534873	4.065812601	4.263806689	4.130219048	4.427279451	5.292219728	4.47212859	4.635483643	4.562787288	3.935615408	3.99998707	3.502524095	3.79665661	4.111394287	4.162635301	5.155192969	3.542866865	3.580192644	4.684739699	5.443218714	4.228058801	3.528843721	3.817326304	3.31887517	3.212680814	3.88589124	4.99693545	3.894868343	3.616813598	3.692311668	4.463100578	4.109237618	4.004673383	3.893179034	4.504635077	4.617416908
HDAC9	4.635601974	3.51178666	3.243269581	3.065588631	3.503118724	3.445401651	3.574125421	3.20452818	3.656635303	3.65263746	3.439834431	3.365543102	3.264426555	3.527570818	3.302957818	3.676632775	3.457385746	3.599775644	3.79808257	3.685270912	3.563750631	3.321410547	3.571960873	3.86959355	3.851189906	3.572917619	3.593191863	3.616230298	4.072463587	3.755777659	3.330606215	4.196635487	3.878744998	4.474285033	4.239571521	3.771112491	4.048204976	3.3509538	4.776752826	4.833863766	3.446785036	3.72754146	3.322213822	3.784562031	3.562353384	3.370249476	3.845041474	3.419630358	3.625250411
SLC16A11	5.317387961	5.848635198	5.581515689	5.443218714	5.6040424	5.450100987	5.849542625	5.87795682	5.822267237	5.904942376	5.50659442	5.767877241	5.759707843	5.723143821	5.756406368	5.873380219	5.969534118	5.254567447	5.357762697	6.0108649	5.958817152	5.363217661	5.406361482	5.506253783	5.88950732	5.610078385	5.807160509	5.867604156	5.483598682	5.988173515	5.464087906	5.154225901	5.880222161	6.194464764	5.337925383	5.804485325	5.569450958	5.736196015	7.3928434	6.884262581	5.585769859	5.630600524	5.446554812	5.696364416	5.118772457	5.641230106	5.693650095	6.03678981	5.867604156
TMEM67	3.740827923	4.685643961	3.448706826	2.73082987	3.167092764	4.410476163	4.34775758	5.59844955	3.785965424	5.377885021	3.571481998	3.553184993	4.42766631	4.599107899	4.895613679	3.852178041	2.907046234	3.086060533	3.218645519	3.681815082	4.020672059	4.07204747	3.086342519	4.300105404	3.562722394	4.177930788	3.0587549	3.071094715	2.961492841	5.237076041	4.370675413	3.311325617	3.581178429	3.570950929	7.718251563	3.324320594	5.137757775	4.482711454	3.64678335	2.98232727	4.820059514	2.633849064	3.025870488	4.308384768	5.118772457	5.161098382	4.157709976	3.139881106	3.56827736
HS6ST2	2.660991945	2.494254012	2.404789037	2.314892476	2.434140829	2.837283902	2.427986932	2.445825617	2.360948143	2.443396898	2.726548996	2.609312949	2.293411529	2.488035614	2.318869243	2.950649053	2.609312949	2.609312949	2.777582647	2.842158025	2.868016697	2.293411529	2.473251384	2.518022094	2.48487106	2.296093044	2.597937062	2.458688276	2.309361667	2.576358625	2.622368929	2.22940755	2.557473469	3.325170477	2.65406566	2.533078893	3.01003842	2.837283902	4.125540965	3.2181002	2.490412702	2.534949596	2.647104356	2.197558737	2.337275832	2.449500861	2.667525339	2.747842084	3.507787536
CAMKK1	4.129410122	4.701194495	4.177818212	4.453617474	4.514275687	4.234717119	4.348380304	4.920435205	4.355646436	4.017428849	4.445391509	4.384782215	4.419431414	4.372769248	4.706716041	4.552668934	4.334256826	4.183140041	4.142123791	4.32456095	4.540871806	4.354017335	4.287419317	4.22720964	4.56167539	4.592609482	4.776921236	4.527892042	4.095217062	4.171759868	4.220798198	4.076456198	4.387305182	5.118896002	4.640175781	4.464273942	4.718648457	4.3872263	5.673118065	5.168228961	4.457939523	4.310323444	4.202218626	4.577406412	3.944468252	4.074805427	4.658369468	4.256929289	4.54541674
ZNF625	5.428489884	4.087604372	4.539500494	5.431641939	5.648333405	4.85605302	4.940680846	4.905756365	4.578205261	4.610375197	4.820892885	4.547923162	4.580147161	5.181115567	4.824777195	5.726244957	4.842566884	4.574271018	4.935186543	4.479381321	4.530938751	4.368593044	4.509764491	4.746462836	4.641682615	4.359962118	8.195055396	5.042912795	4.6832083	4.73046461	6.247457888	5.002834404	4.909951219	5.227836014	4.733877975	5.043944634	5.25116166	4.645813589	5.897712546	6.843598428	5.146338838	4.55731061	4.859231742	4.475176344	5.21722527	4.417330491	5.043122855	4.928416586	4.801820971
ZNF563	3.84158827	5.854028873	4.403439259	5.987324306	4.750402119	3.841188817	4.79484569	4.34061428	4.74201786	4.435868924	4.773222477	4.126779655	3.41165482	3.79815873	5.370606134	5.44527574	4.138875141	3.678440088	3.870170326	3.555776002	4.073688792	4.595147135	3.898688805	3.606496325	4.237008108	3.861944863	4.582740071	3.657035158	3.975571439	3.874064049	4.008829154	4.366863197	4.171011933	4.045438663	3.745026656	4.059482757	6.532982287	4.22135593	4.557534506	4.558259143	4.779071872	4.110318032	4.20366259	5.525864383	4.425935219	4.79826848	6.229173977	3.99530871	4.323716789
LIN9	3.472762223	3.598460443	3.730528636	3.675397533	3.730247381	3.192447928	4.012313481	3.465111149	3.977178524	3.589890043	4.216088056	3.956428836	3.522901656	3.880450788	3.432610751	4.282574911	3.883754002	3.659979009	3.41061971	3.721429714	3.718914769	3.245244176	3.565793885	3.741112805	3.803356336	4.042306008	3.618658304	4.370766385	3.699747604	3.805321249	4.205455034	3.751689491	3.796091771	4.449279771	4.241062131	4.03257239	3.85018192	4.194940037	4.805700847	4.487050565	3.823322077	3.87346128	3.454050284	3.367913559	3.541071455	3.800288902	3.587805076	3.815327923	3.710730569
CLEC4D	4.401059624	5.889390421	3.274352003	3.515481056	4.125840173	4.47227465	3.107324627	4.150231269	4.947805504	4.462371683	3.806814558	3.290898754	4.203013926	7.99308689	3.887885853	5.064446907	7.571826605	9.709164727	10.97346052	7.469443867	5.348018258	4.939641862	5.02318562	7.182654956	4.564580557	7.422221327	6.741448838	4.489582127	9.623028714	4.470611862	7.76740483	10.55219019	9.757745508	8.400233332	4.190289705	3.858039114	4.019091397	6.763682449	4.939641862	6.235267303	7.650200877	3.651490216	3.647658605	3.700292016	4.022944106	3.676501403	4.704133447	5.312992116	4.718368022
SLC25A27	3.069518244	3.530845531	3.618787469	3.42047069	3.221177735	4.080760337	4.156154388	3.821890111	3.637382632	3.795817211	3.463879174	4.120732154	2.986940153	3.165155245	3.869993226	3.687794249	3.565518837	3.996255181	4.77538729	4.036958664	3.689098309	3.481985648	3.973014454	2.934278149	3.809890117	3.467381374	3.309018017	3.718229337	3.409690791	3.354109738	3.082854036	3.507563686	3.909382124	3.61441101	4.101716786	3.653443959	3.731041944	3.706865736	3.441283029	4.025666253	3.373022707	3.586001109	3.580768519	4.174227732	3.912206723	3.401804336	4.135982202	3.950704581	4.580395901
GPRC6A	4.06295723	4.109061964	4.058139799	4.183495508	4.18772006	4.55731061	4.46040047	4.531966823	4.249041795	4.126823856	4.040234043	4.158247677	3.986008004	4.432134269	4.307843174	5.022290484	4.665789719	4.491171525	4.41432082	4.451267636	4.566601053	4.258298708	4.316429241	4.185604246	4.100831931	3.999552429	4.47079091	4.527103329	3.922063163	4.292484323	4.037868927	4.206959874	3.921597298	4.928530913	4.56247329	4.247425499	4.373958511	4.411337976	4.939134452	5.514886819	4.187807085	4.228038042	3.998876505	4.258298708	4.163606023	4.079990444	4.540986291	4.547812786	4.736027808
RAET1E	3.144036879	3.858422602	4.157337654	3.62699246	3.129737425	3.122970455	4.275411487	3.720484745	3.258154781	3.691608698	3.234664472	3.690727395	4.467516861	3.312855075	4.144930818	3.555977605	3.925631585	3.149972105	3.334700485	3.37032467	3.663433649	3.375775761	3.279353502	3.841330164	3.505731475	3.190741766	3.53906814	3.6280272	3.197341385	2.883212663	3.456785119	2.857602815	3.050968729	3.953483612	3.724931263	3.656512631	4.202251144	3.742918217	2.452904168	3.896360954	3.45572478	4.221420457	3.303242681	4.267833074	3.488289038	2.96072374	3.670114816	2.996720931	4.850703303
SLC44A5	3.379657778	3.16361386	3.167479378	3.212422638	3.219082231	3.461606656	3.338341156	3.723446061	3.480160846	3.085502646	3.459196951	3.146342794	3.033281232	3.473594367	2.877294525	3.302416204	3.461625705	3.36867323	3.071120825	3.144295494	2.96005086	3.440793303	3.272114828	3.276132177	3.769003678	3.25976964	3.617595104	3.283107896	4.156355666	3.626424532	3.115684875	3.500529055	3.305979211	3.645871397	3.173440601	3.155694776	3.45425162	3.14636569	4.773085607	6.047925408	3.147076626	3.314475289	3.251148666	3.582538439	2.943383298	3.240322762	3.673810021	3.859718244	3.807675817
ZNF417	4.068349267	3.25117369	2.300519932	3.853267536	3.046545168	4.077436569	3.011452627	4.319558271	3.36372081	7.214827878	4.25219376	2.876136204	2.883741807	4.037038584	4.316696605	3.134367605	3.30003695	3.337847893	3.447552725	3.550592789	3.721977025	2.97992768	3.919123411	3.829829462	3.326432591	3.158680655	3.321163455	4.852522232	3.111823451	2.840277734	4.037468537	3.609447245	3.36044597	4.458112919	2.251211199	3.444820856	3.352537878	2.615994861	3.991147524	3.005203104	3.11246584	4.291997674	2.839786284	2.881108628	3.696935211	3.164305183	2.465443677	2.244852141	3.021941045
ZNF781	4.842690383	6.74045702	4.897525798	4.521762526	5.340587064	7.157050791	4.125469852	4.930251518	6.050538308	4.401618922	5.151816116	9.642722797	6.547937511	3.096496292	4.265632569	4.048701578	4.731325988	6.430539398	3.288350337	3.608068427	3.809989072	5.297870956	4.737535582	5.582205428	6.381752233	6.641539808	7.259891388	6.384409328	6.336936642	6.509221416	6.527143823	6.623618903	6.622637523	4.050235385	6.185603771	4.575125245	8.592153922	5.595350043	6.780694566	6.890622581	7.24303479	6.099762943	7.217332492	4.820091853	6.516156256	6.752329711	6.146641013	5.79392461	4.281675451
HELB	7.609087357	8.10939864	7.494147092	8.19455469	7.371525453	7.655892814	8.164416465	8.420712921	7.602810582	8.052505752	7.655521545	7.263884067	7.743928737	7.572580522	7.573496922	7.044224731	7.46702524	8.071282381	5.387250039	7.264353753	7.418222546	7.499136508	8.077096878	8.182236685	7.119888417	8.3705435	7.895425115	10.35123074	8.722082138	8.77304171	9.161235486	7.552440322	7.562731362	8.040625748	7.878077375	8.979937369	9.06642694	9.565148911	10.46002912	8.942743852	9.502747252	9.267018733	8.559672705	8.266044812	7.552710672	8.152327985	8.314093416	7.646885355	8.58516181
SEC62	8.762077868	9.105335598	7.980995925	8.522338582	8.134158816	8.374016524	7.789361633	6.728930721	8.372854359	8.411966285	7.834695807	8.091783538	8.578080833	4.00936246	7.801953219	4.525563537	7.557480515	7.544742592	7.475544407	6.907744145	6.145605222	7.578503021	7.989376223	8.170602312	7.152252132	8.542705002	9.020839456	5.550665133	8.529368191	8.672174918	8.871323066	7.921628089	8.411219523	7.593873738	8.125009995	7.424753822	4.465707452	8.502114077	9.147331543	7.390282499	9.106180219	8.776077693	8.624655535	8.835706317	9.05900125	9.17000385	9.118989556	7.1817027	7.597909009
TRDN	2.620191194	2.731327829	2.409928711	2.43692533	2.520561818	2.647820235	2.27364848	2.64372776	2.536119232	2.504352942	2.648215948	2.900982134	2.47149592	3.390532176	2.448227584	2.569611812	2.575064412	2.274021408	2.937790514	2.732815311	3.270425108	3.204205871	2.64695347	3.015962946	2.265329934	2.515133523	2.718893955	2.924644411	2.525559048	2.779671647	2.789612782	2.449205819	2.523335821	2.849107926	2.666672599	2.629832508	2.583758319	2.515325934	3.730331214	5.562239688	2.412427755	2.491409444	2.500635246	3.038699813	4.12988252	2.618062322	2.850296604	3.317106231	2.925982527
SOCS4	5.296586501	4.476934283	4.796002006	3.985348565	4.569162598	5.495970627	5.403902715	5.302676577	4.085168715	4.592814977	5.233104866	5.684861586	5.49935998	6.174027047	4.345192201	2.961098949	3.992562851	6.155987896	5.507555032	4.571716302	4.46784524	5.161702017	3.96539132	4.630896124	4.018012677	6.011984375	3.618457965	4.037911545	5.595651431	4.633100842	5.386233929	5.115841513	5.266171948	4.606719605	6.583913259	5.07433398	4.903649734	4.698159112	4.778876001	4.768879254	4.426037149	4.505114928	5.744671427	5.621906415	4.605733608	4.83063647	4.904715028	6.333162546	3.411320295
C8orf31	4.801810957	4.698909442	3.690548546	5.632077328	4.448212314	4.105323297	4.487293127	4.667318549	3.450704054	5.283554997	3.884148845	4.257453703	5.21216311	3.991157899	4.457005089	5.301634047	3.942526721	3.851013706	4.592318839	3.144589648	4.378338316	5.329886858	4.622281573	4.506503937	4.681527598	3.554233137	6.172824247	3.96067019	3.741104762	5.317178748	3.401756709	3.824156614	3.845656389	4.922126525	3.363814848	4.276035625	4.609905794	3.089051855	5.527068275	5.395564512	3.973499913	3.755814274	5.285566835	5.542768736	5.953656655	3.285826976	3.675212226	4.275944461	6.007482736
ZNF547	3.179211367	2.922835718	2.947744288	3.507847763	3.209072819	3.13883343	2.703326822	3.655469617	3.206614263	4.08535824	3.532084472	2.971015293	2.844012839	2.768358158	3.115415388	2.523446208	2.784359934	2.922601654	3.043852893	3.493180756	3.001376256	3.822787505	2.961819419	4.472075609	4.315265184	4.645003099	3.158203265	4.018214992	5.081267494	2.561410908	6.770015612	5.074185995	4.320540169	6.765414894	5.404213222	2.771875459	2.728671691	2.398094203	4.976553214	3.117387048	3.707189215	5.445367419	4.95806456	2.207024907	4.357832148	7.168348685	2.756190453	5.46500101	2.726014237
SIM1	3.567231642	3.409707522	4.022324709	3.946205541	3.583916191	3.725483243	3.761087684	3.757304051	3.618878865	3.575822174	3.623187567	4.076223097	3.516957893	3.550843003	3.917923301	3.397591017	3.827524034	3.772989484	3.751831384	3.639238878	3.791910762	3.303736651	3.576916528	3.734339213	3.814770961	3.629991427	4.060842696	4.363377276	3.559811023	3.606678851	3.436773227	3.500322711	3.612333728	4.228790468	3.670314526	4.954739154	4.436503074	3.686306477	4.204723096	5.645075225	3.657649579	3.822706927	3.697542313	4.53293701	3.63555002	3.241161766	5.031689295	5.897510109	3.654316519
PROM2	6.462969882	7.506543981	6.195589986	5.198858432	5.80526734	6.262210993	6.685930062	8.880428081	7.261225391	5.249623869	6.287532607	8.860068455	7.925938792	6.083206134	7.295347381	6.436786912	11.37173338	6.349759071	5.941987981	7.447318837	6.815761793	7.3926199	5.766777693	7.04127508	5.164338968	5.297295871	3.98381076	4.466425816	5.27152798	5.46957086	5.867778716	4.989602779	5.942907675	3.954157001	7.681863638	4.105423928	4.76351066	10.9345504	7.36745072	7.853446481	6.83300391	7.462267722	6.27283387	8.997767354	8.561234731	6.00615043	8.627749135	7.530624517	8.605472396
TLR4	5.714574076	4.949480553	4.905809863	4.701131053	5.449634615	5.504748597	5.36961469	5.295820462	5.110926537	5.328311355	5.188286898	5.519205852	5.260723727	5.69586813	5.113711358	5.995799319	6.173631989	7.898186678	8.211006869	6.329403355	5.887293223	5.086628409	5.101055198	5.484565552	5.528514521	6.195264927	6.131687148	5.506746411	8.387737243	4.911505057	5.452756051	8.69880466	9.274091531	8.057824145	5.060402476	6.424954243	5.538705715	5.55158459	5.823628912	5.716308131	6.341575454	4.9898935	5.198641297	4.971275113	4.976284917	5.178926505	4.93771227	5.538705715	5.699250738
TSNARE1	3.751689491	3.977050178	4.089720752	3.651098809	4.352750514	3.816704077	4.225952538	3.661562774	4.25069368	3.811687684	4.319759259	4.321225529	3.86137002	4.423219884	4.812514561	4.359918638	4.291773859	4.118600688	3.500576256	3.873261273	3.494244713	3.768349038	4.23279955	3.855956037	3.955377783	4.109502779	6.183689225	5.025679262	3.968763843	3.954508421	4.376078325	3.88415083	4.006296689	4.948936783	4.250247121	4.204639926	3.650211325	4.247787097	4.836265103	6.078014545	4.110585047	3.959174317	3.892734987	3.715804323	3.87318693	4.176103014	3.826239989	4.200408709	4.364473872
CAPN13	2.944628612	2.854455932	3.019272976	3.015539665	2.871886032	2.644928217	3.018222423	3.023021832	2.932748424	2.854328066	3.175266139	3.009511893	2.734235117	3.069364007	3.200107499	2.995612065	2.625588171	2.885025963	2.775054068	2.932592458	3.054230385	2.809656056	3.09869052	3.036141627	3.041732824	3.09540766	3.361209452	3.216481415	2.700981164	2.991961763	2.729990668	2.879039946	3.01566016	3.287190821	2.835406291	3.198620787	3.145012167	3.09869052	3.582323489	3.236732107	3.042860856	2.969695066	3.11330734	2.598048778	2.712171582	3.103396894	2.869315534	2.696748634	2.789128992
STMN1	3.635985123	3.468638649	3.838931479	5.950538373	5.238554145	5.044407167	4.309264823	5.562594094	4.447086704	3.722761245	4.640566052	5.708212505	3.455826709	6.470466504	3.525258969	4.229689735	5.25800506	4.238631054	3.742971228	4.702153419	4.73421049	4.704405868	3.574382475	3.867147604	4.42197836	3.609310879	4.951815168	4.963713437	4.015785319	3.769657406	3.150214915	3.383588286	3.500529055	3.865048157	3.929636491	3.408523603	4.095371444	2.784182555	4.58218855	5.484173895	3.532123943	3.368463457	4.582637127	5.148939088	4.901476191	3.83766393	3.112187317	3.413383219	4.765773104
SIGLEC10	6.525679059	6.174256422	5.785714109	6.235088686	6.21994356	6.740801061	6.437560032	6.192958815	6.773346524	6.363636328	6.308982195	7.12543791	6.55797047	6.928635822	6.412620402	6.883686091	6.562649626	7.820864426	8.040748983	6.176188771	6.158622487	5.930407279	5.662241902	7.110963339	6.360870394	6.437560032	6.890902099	5.925739556	8.564487633	6.382203444	6.617515238	8.212219456	8.410431167	7.334936011	5.560773471	6.202223934	6.385189687	7.830417079	6.752968724	8.333185595	6.927820792	6.184648285	5.907490716	6.216658334	6.155154884	5.683974944	7.318883173	5.791719924	5.416032588
RFX4	3.694397286	4.588578695	3.973944555	3.948866966	3.708295619	3.448369031	4.556046466	3.375073038	4.111778771	3.751810675	3.722054762	3.502249885	3.745332561	4.221182985	4.109111592	4.808020737	4.095243568	3.598556638	3.492795774	3.982816461	4.076413478	4.296351203	3.996430267	4.343916857	4.288756	4.063135311	3.951039393	3.785168686	3.580557634	3.587259516	3.946601931	3.484972484	3.5103937	4.718064749	3.81122891	3.522382	4.449646573	4.158139114	5.354253624	4.84730313	3.751369887	3.695479952	3.418199224	6.136642126	5.11133986	3.693707868	6.646979965	4.73738679	7.89342977
WFIKKN1	5.376049195	5.712046461	5.774528381	5.753063067	5.88912492	5.671213952	5.79901555	6.052714465	5.49862079	5.968302275	5.736008724	6.055427197	5.407161477	5.870854604	6.034095361	5.889656431	5.681110101	5.763740495	5.888458418	5.659834661	5.966193693	5.554806937	5.779556066	5.697216192	5.572810436	6.062594341	5.675988356	6.089457674	5.687777218	5.526812144	5.66812025	6.038239554	6.046980503	6.422204362	5.543378187	5.888458418	6.167140616	5.902887567	5.259593021	5.761975713	5.767133518	5.804172911	5.67374334	5.853094114	5.682204613	5.807666727	5.694575349	5.659349878	5.662693161
SENP1	5.67382363	5.913354739	5.267451103	5.719917676	5.752980199	5.54667814	5.315392577	6.87522472	6.170273047	7.143900374	6.248019958	6.810045793	5.719034605	5.517600435	5.591603325	5.571730957	5.986148436	5.746195574	5.500594381	5.881189417	5.557237984	5.513679895	5.820005161	5.251885938	5.597046927	5.55563735	6.454189596	4.233571646	5.860750493	6.451496991	5.684319629	5.272671875	5.281756383	6.527474855	5.389115756	6.112739688	5.256540032	5.075003513	5.551149079	5.633114166	5.077711568	6.218570519	5.84195032	5.040083407	5.488975399	5.019311598	5.699701475	5.371754476	5.082561833
KLF14	2.847384169	3.065384	3.210075467	3.020309582	3.087624991	2.906159957	3.227076821	2.991313584	3.296292125	2.95275705	3.107863595	3.835666701	3.064730174	3.41199707	3.057209332	3.370565737	3.305081211	3.402104783	3.222191466	3.126166909	3.380293824	2.765939444	3.240582789	3.115508374	3.064094866	3.268553423	3.426150894	3.351330561	2.913849061	3.371641243	3.226749729	3.005676709	3.115553444	3.855793884	3.37399916	3.493997454	3.161916396	3.590384162	4.231436013	3.630629004	3.018451932	3.35558895	3.202181484	2.833091146	3.155488818	3.420209254	3.185610749	3.29859205	3.544107046
NXNL2	3.869971892	5.217057849	4.466269627	4.246600949	4.442100615	3.866036865	4.702653089	5.026878172	3.701102799	4.298625256	3.544093803	3.8686105	4.297018056	4.479373819	4.560074114	5.420139127	4.106499384	3.978452404	4.182529323	4.078611789	4.438489563	4.895075668	3.750190738	4.612755511	4.167344834	4.090317754	4.315364502	4.621391554	4.200349995	4.518607572	4.197108746	3.683608506	3.953041609	4.397522348	4.483605488	4.440983069	4.78601135	4.643292421	3.349749439	4.395617788	4.025165527	4.294764903	4.180169889	6.11587619	5.189228412	4.253140689	4.746939702	6.072409072	4.936048145
BRS3	3.052217992	3.097126121	3.097002356	3.03875431	3.042217299	3.231252918	3.359146471	3.473646385	3.171057683	3.012158901	3.019885736	3.024283471	3.708295003	3.042878257	2.703794325	3.743420779	3.185370437	2.814813311	3.020393544	3.042725207	3.921593555	2.798311027	2.972260511	3.153245073	3.34860435	2.90435697	2.81853059	3.007595573	3.034962714	2.735803751	2.967203573	2.998273251	2.601872836	3.232616167	3.253239512	3.099823881	2.95185527	3.069052484	3.18220365	3.908470023	3.05533459	3.059890209	3.000007402	3.185244418	3.158124106	3.079487455	3.089446519	3.413383219	3.533138267
LINC00205	2.991093076	3.157866536	3.380960269	3.602901113	3.726490308	3.373539808	3.535408208	3.209570028	4.223864085	3.259911224	3.645762586	4.807830766	3.000638908	3.609301424	3.396439585	3.9044192	3.629549676	3.547367435	3.206827881	3.73328812	3.267317099	2.935842885	3.4260901	3.437184821	3.488605536	3.544112364	3.717572491	3.874373261	3.524064768	3.581550907	3.307442086	3.574890334	3.543712806	3.940286882	3.783574222	3.965257974	4.019091397	3.489981395	3.420515424	4.949220391	3.771725083	3.458575812	3.401885041	3.330164123	3.357404768	3.344053518	3.776198948	3.583383881	4.039108872
TMX3	6.600469416	4.386752259	5.607228248	5.265416203	5.222150389	5.59517022	5.767984887	4.402761419	6.29887934	5.448121352	6.241214066	5.627535626	5.383530715	6.02483103	5.290865013	7.091014544	5.020383532	5.438835782	4.787904658	6.118093765	5.618096297	5.793297429	5.921122784	5.426504154	5.735586223	6.309908164	5.827236594	7.365390311	5.641070376	6.728547446	5.362439916	5.920629728	6.099069801	8.246362307	7.452611479	6.255705293	3.300765287	6.95100243	6.694186542	6.313677746	5.180453833	6.834910167	6.856595486	6.033185772	5.35068405	5.603840048	7.410557802	4.522006021	8.231969235
ZNF396	2.9768187	3.092944766	2.88762037	2.92930302	2.990198545	3.380524035	3.182717883	3.992049662	3.360313149	3.668432547	3.550469717	3.071544321	3.235743574	3.563234397	4.146165983	3.005643595	2.978722555	3.483815046	3.04738779	3.967372356	3.186511138	3.042463682	3.291472868	3.305488393	2.947372177	3.225451273	3.001926645	2.857501178	3.174868163	3.112545779	5.012737615	2.728697789	3.341057648	3.023782887	2.82525223	3.279647477	3.162235057	3.321432232	4.636349155	5.189289952	2.763749575	3.022154388	2.895492219	2.986139795	4.256921008	5.85680467	3.226721324	3.137837145	2.916861587
SLC26A7	2.824428178	2.379966095	2.445521584	2.433770065	2.179391232	2.503463627	2.240840559	2.446480892	2.416073788	2.372800631	2.55846803	2.594569682	2.350840787	2.612064045	2.32654161	2.681707496	2.400132373	2.412973766	2.527789592	2.538865138	2.774157158	2.275799574	2.528675854	2.617499652	2.456786213	2.382952507	2.364841269	2.634109687	2.227512202	2.495518898	2.193707525	2.294357889	2.333985408	3.005676709	2.45859372	2.421448194	2.695391471	2.67967652	3.051533331	3.118833977	2.29241745	2.538865138	2.220688806	2.074307753	2.085745895	2.444813998	2.664626986	2.415009984	2.589392516
SNX18	3.289237949	3.076023735	3.329166799	2.986912339	3.172569478	3.192528239	3.076965248	3.428003463	4.170719689	3.334552239	4.211206681	4.078135999	3.014007458	3.915865793	2.908132795	3.759279691	3.304253066	3.90656649	5.056476566	4.981622726	3.527742932	3.263021357	3.417129289	3.607272877	2.920217574	3.431890465	3.476593102	3.448587205	5.092747877	4.306525386	4.827693967	6.231680596	6.204262723	3.876674002	3.23550282	3.500686602	3.557016701	3.547869849	4.597515304	3.779581583	4.177687837	3.618405256	3.301287471	2.680554685	2.853387636	3.406184643	3.293258525	3.869490264	3.98543625
	6.852085338	7.531968539	7.533729984	8.889328865	8.170707359	8.637919521	7.309301222	6.948290659	8.397220151	7.86467278	9.372238541	9.35094682	8.446533714	8.372003633	7.407893112	9.160144632	7.668145657	8.81405132	7.995464183	7.975118698	7.578259098	7.964654771	7.991856337	8.162151628	8.312759667	9.419778196	8.856975244	10.28426604	9.07050974	10.53805332	9.415076361	8.689480682	8.341749739	9.024343542	9.145251614	9.191925978	9.181245137	10.21148389	9.58392376	9.441832508	8.82337272	9.194004752	9.590896337	8.57886699	8.863024004	8.965677094	8.905359492	9.12800101	8.914398504
FBXO39	4.131672688	3.971649336	3.568432256	4.016284554	3.996514526	3.877000261	3.683242283	4.273982632	3.819828424	4.302423019	4.005089098	4.188085512	3.94063759	4.058381479	4.088590721	4.203050162	3.914584166	3.982283188	4.219540697	3.601679785	3.895147136	3.903658268	3.799511316	3.784861367	4.301804354	4.288722166	4.463962014	4.25835452	4.090982556	4.443323036	4.027551315	3.955362355	3.982267546	4.851266269	4.131571827	4.035080109	4.303745315	4.371412518	4.835917807	5.094539491	3.947378524	4.152798762	4.048607646	3.966518898	4.031271674	4.338541621	3.935114668	4.346265705	4.144893561
B3GNT6	5.382011271	5.422048648	5.523028897	5.895776418	5.718697832	5.402026598	5.665509644	5.723904896	5.31230091	5.600414669	5.710615598	5.894626467	5.447568321	5.768184669	5.648076919	5.655236637	5.468329173	5.545340973	5.371520803	5.627906636	5.501519479	5.237692907	5.612548557	5.699901359	5.872828346	6.016698552	5.805999734	5.734075804	5.503704414	5.588310592	5.947476972	5.529653858	6.020094544	6.57306492	5.555067258	5.773507275	5.782545999	5.920870284	6.446503668	5.976751472	5.807921361	5.819152921	5.709663696	5.149631954	5.434519083	5.566114156	5.52476885	5.562814664	5.208018076
DENND1B	7.059658586	5.339757498	5.935479377	6.004976663	6.475183847	6.134697533	5.666615696	5.989381758	6.577820392	6.47697603	6.789290349	6.590524105	6.807643365	7.168654719	5.77465163	7.482898324	5.800210399	6.563976354	6.724186993	7.748309643	7.02623632	6.196365776	6.104500418	6.145276667	7.291420351	5.708899243	6.175756033	4.000564699	5.630685101	6.223733535	4.494967076	5.755036877	5.663849683	4.257534703	6.068637145	4.139882405	4.272974909	6.307867176	6.367530105	5.717333895	6.351211144	5.550570293	6.257849855	5.24648037	5.647683759	5.483822134	5.005196017	4.830219223	5.511651561
ZNF619	4.435964764	4.423355796	3.859718244	3.854209949	4.699939834	5.431125523	3.863932736	4.564097769	5.095759237	3.879653986	4.402209611	3.744661702	4.687562827	4.309133585	5.209783368	4.919507151	5.182715668	4.452968469	4.543609379	3.789183003	4.710448388	4.309133585	5.343784197	4.172980494	5.215020832	4.690135676	5.694773819	4.203728508	5.121660891	3.974595733	3.606850331	5.163949996	4.836425397	4.709380834	6.749965054	4.465771672	4.498378262	4.457252874	5.221714082	6.42236032	5.1480423	4.090340191	5.017851317	4.114858494	4.867674263	3.851669618	4.111801372	4.261062491	5.843725455
ICK	2.065217844	1.939983038	2.444730109	2.550321438	2.472297158	2.892172255	2.396910491	2.38286742	3.349865105	2.806017158	2.597735339	2.95409553	2.381919531	2.308393047	2.241795973	2.286191492	2.459344415	2.20854094	2.560101592	2.852612857	2.3281196	2.232041567	2.225649137	2.287760229	2.491705481	3.158486079	2.686382616	2.217980302	2.374539863	3.21213766	2.485466339	2.504656778	2.386020831	2.639806438	2.631608709	2.893351486	2.885431582	4.028077866	2.597735339	2.139060038	2.368386234	2.633509766	3.395838307	2.193653491	2.441204831	2.618627925	2.572900107	2.193583155	2.693989871
FAM71D	3.500310191	4.53530671	4.007046847	4.246942132	3.393228919	2.894392922	4.265598562	4.593081893	3.462322529	4.091569164	3.143822981	3.47727402	3.762508777	3.541858771	4.864568338	5.045080894	4.116913124	3.507679578	4.426149743	3.745149581	4.587151524	4.289398807	3.43353847	5.414945524	4.260910336	3.530787759	4.161283524	4.193361005	3.47727402	3.121158478	3.933077384	3.764253823	3.601247348	3.940074403	3.050898693	4.434100595	3.481803777	4.376792456	3.979707679	5.606355035	3.42231931	3.265416712	3.628932092	5.505912494	5.413343111	4.832139096	4.616860455	4.105445124	4.400407256
BCL2L14	3.071419554	3.878081093	2.757866204	3.640642728	2.679495358	2.321499216	3.371764582	4.005590635	2.507526425	2.467028844	2.315683208	3.115447098	2.626759091	2.553119127	3.639554757	3.418647325	2.922736934	2.555774221	2.880212207	2.363796865	2.784906249	4.304959638	3.638849261	4.002530216	4.436540732	2.956629944	3.044113921	2.916362952	2.575275611	2.650045436	2.593495473	2.510481689	2.83174538	3.254921905	2.578570483	3.070684582	3.189921819	2.679495358	2.684826884	5.537690232	2.65240951	2.453212228	2.65240951	5.04079124	2.863578684	2.209829785	3.282380236	3.527843591	3.221570521
HS6ST3	5.678572854	5.359517919	5.419139112	5.128698587	5.419455063	5.234402617	5.587663056	5.325361445	5.621010731	5.22101255	5.264068727	5.577422592	5.078472418	5.600990184	5.510817549	4.994445764	5.595216231	5.540702165	5.3502432	5.27942825	5.319028788	5.191417704	5.569027473	5.346182981	5.784995793	5.26061734	5.484350619	5.532261044	5.089418953	5.517608213	5.018661762	5.159317635	4.951815168	6.041931192	5.495497622	5.116112761	5.520082637	5.610344212	5.221881899	5.359745513	5.492465938	5.49752112	5.210591223	5.659495606	5.322929458	5.228720029	5.562881628	5.902570964	5.534165444
SLC26A1	5.133313448	5.449101788	4.724588792	4.013298744	5.354364624	5.505153328	4.569443161	4.543820871	5.632649488	6.311408215	6.234147596	4.511932613	5.636657162	4.700744412	5.170250387	4.489148399	5.011976324	4.764051836	4.700744412	5.087647743	5.264040782	5.090242456	4.979284223	4.751232618	5.655914486	6.165573265	5.017706948	4.789881243	5.449702353	5.311420638	4.517023946	5.347749071	5.615708434	5.473010287	6.756712787	4.669138751	5.537442992	5.181995995	6.852082803	5.564385012	5.573785376	4.751905946	5.531703137	5.788672499	5.664448067	5.092572735	5.42167917	5.652868267	6.250636311
CLDN15	6.928802726	6.815462106	6.85406635	6.722757046	7.022898101	6.867606629	7.497403506	7.17717161	7.034470038	6.978674196	7.382964176	7.285363797	7.162698507	6.276541872	6.731571202	6.701874848	7.228719327	6.62946065	6.694239959	7.164503641	6.444870438	6.94606887	7.702413008	6.792798248	6.62946065	7.150039563	7.270671178	6.671319219	6.269823273	6.963980569	7.183499272	6.539819012	6.777105165	6.827820152	7.082340931	7.217784876	7.563415914	7.448906165	6.251630192	4.915948664	6.165630511	7.193138557	7.244012906	5.883676587	5.825485502	6.899931964	5.618858724	6.990589494	5.566491778
RAB42	5.61539312	6.016217757	5.439739204	5.56955074	5.539332304	5.733092568	5.806860129	6.005001656	5.846641824	5.967260458	5.615171392	6.157376811	5.761640431	6.261559339	5.802980073	5.93459635	5.821304632	5.734260403	5.904516075	5.797297043	6.151448005	5.659378084	5.687067247	5.823648292	6.220529945	5.60821022	5.430681945	6.077214366	5.470629424	5.592410186	5.673541128	6.050256548	5.756361919	6.154228244	5.904797171	5.370524926	5.977403893	6.14597341	5.03522146	6.407017955	5.519668213	5.940770052	5.715951169	6.178252782	5.705307759	5.644815642	5.734371997	6.194857887	5.749963182
PTCHD1	3.508440754	4.056296235	3.371499727	4.193126014	3.759759618	3.757963094	3.899196929	4.792166579	3.251076531	4.159752801	3.223337748	3.415968034	3.216430721	3.850703153	2.937551934	5.535239441	4.143272391	3.185315526	2.858609817	6.48626563	4.974750896	3.33976774	3.334419706	3.484592181	4.188841891	3.019644266	2.88415764	3.309067697	3.32283468	3.252313795	3.153122709	3.045203063	3.080807441	3.470245067	3.308719868	3.36968938	3.59176299	3.045739687	3.030437995	5.565762907	3.537551539	3.41696958	3.740039716	3.653443959	3.901362354	3.138706072	3.263354558	4.28965302	4.483406304
M1AP	4.035540466	3.843753512	2.842974246	4.78263976	4.067627977	4.512680631	3.547642077	4.96505084	3.37268153	2.680136207	3.005824783	2.631317696	4.427869713	2.373743479	4.995036206	3.232970354	2.773084371	4.473571425	4.107631444	2.697328545	3.166183592	4.252185907	3.309974889	2.998886101	2.805815841	2.920704128	2.939343879	6.068516256	4.297959698	2.304772764	3.710199781	5.510305173	4.662927469	3.105175424	3.552417557	7.410089651	2.992914787	3.383509	4.01394962	3.593692095	3.559220821	2.766147569	3.33074924	4.744478491	3.91999398	4.094460405	2.859762979	3.935938131	2.908414597
ZSCAN4	2.005508758	2.826128139	2.432496766	2.221078798	2.431751285	2.908801307	2.175053089	2.137956504	2.41448656	2.921558701	2.398930529	2.405737653	2.028789268	3.138549834	2.333328181	3.459875209	2.503800687	2.20193803	2.669760651	2.489202283	2.554204802	2.391877479	2.099924781	2.016028156	2.483605915	2.054211698	2.265905656	2.307976884	2.043714425	2.296150952	2.061963927	2.218846292	2.105488252	2.522254116	2.297422089	2.511384584	3.040219003	3.018876597	2.115919896	2.54737154	2.073564353	2.474114671	2.195002098	3.256563253	2.20123596	2.774487784	2.498430498	2.475556927	2.404431238
VWA5B1	4.319356188	3.938620989	4.469845666	4.79933172	4.663593909	4.30496048	4.576535345	4.452484065	4.979554428	4.857071819	4.846782045	4.988760882	4.082187785	5.058844536	4.580615075	4.483269227	4.486189516	4.619988883	4.529198854	4.358465178	4.411421443	4.300073372	5.101580112	4.689347003	4.657485926	4.818093018	4.938262168	5.231105123	4.678099764	4.948620585	4.806329162	4.632711148	4.79933172	5.270774463	4.976074624	4.797061598	5.275072486	5.07437537	5.719877597	5.391006704	4.552919366	4.919264764	4.771349609	4.0439365	4.202000837	4.534768836	4.617941671	4.338482718	4.617416908
LINC00311	4.159312567	4.745979853	4.086669739	4.43957182	4.218727979	4.160977432	4.544641704	4.350777807	4.086738601	4.232546835	4.053267348	4.479657845	4.322505075	4.663437415	4.628520411	4.294215773	4.323253258	4.254330721	4.087819479	4.515155703	4.339509937	4.138002551	4.588166131	4.389015228	4.399423976	4.573839881	4.813373393	5.217987693	4.291441839	4.498234436	4.418600133	4.155273913	4.269477676	5.113456783	4.108790296	4.539131981	4.672279366	4.263587297	4.760747765	6.141510582	4.467820184	4.450414944	4.472159996	5.15233045	4.676404017	4.190465199	4.463985043	4.55607219	4.225097842
HTR6	3.951161263	4.202689157	4.124260261	3.995246044	3.915294129	4.368787348	4.361593482	3.868293366	4.090659364	3.962566197	4.02500562	4.270510741	4.004791569	4.275902459	4.218579028	4.509274989	4.240599446	3.723079358	4.049734517	4.453344626	4.106482446	3.771714063	4.091896527	3.593872815	4.11920855	4.221999593	4.368778401	4.051649063	3.944950097	4.129524491	4.178490628	4.028158079	4.272974909	4.517722893	4.440323891	4.44898025	5.096200078	4.305439642	5.1277973	5.344423179	4.001795975	4.026041079	4.178490628	4.139021004	4.0441164	3.896959372	4.15255448	3.94611903	4.067020979
MAGEB6	2.177404882	1.942935647	2.298422239	1.989592897	2.107923621	2.497296995	2.113787287	2.14090771	2.214040101	2.30253579	2.119089528	2.294889678	1.836399716	2.284998534	2.26200714	2.253954948	2.026299986	1.972451781	2.235576488	2.560418626	2.265604104	2.025937129	2.142990101	1.916768024	2.154383167	2.012259484	1.903236506	2.096732469	1.940640575	2.123252059	2.06093567	2.159777411	2.045853106	2.342500422	2.14090771	2.288180164	2.536664609	2.016068776	3.752615579	3.686707453	1.958146154	2.295283172	2.061961945	1.978220918	2.070363514	2.288381262	2.170663667	2.233075459	2.851345392
LOC101060464	4.837854375	5.143168626	5.020495755	5.317898223	5.117424129	4.781145011	5.324398785	5.062253278	5.064102739	4.994135959	5.014690121	4.824179342	5.219915895	5.167347911	5.491033444	5.558948189	4.576748204	4.960763827	4.913757429	5.13422662	5.721145147	4.961699108	4.966626487	5.069451582	5.112228049	4.977972387	5.02647567	5.614911223	4.776356209	4.929923627	4.807555042	4.984470647	4.972825947	5.869656582	5.249830389	5.333628296	5.496442585	5.446439209	5.074996407	5.863650974	4.977668366	5.548108223	4.842587639	5.005432142	4.900986491	4.995647295	5.288590387	5.065026871	4.651249604
RUSC1-AS1	9.450024948	8.74546445	9.238438775	9.056536484	9.697595094	9.845032917	9.214323788	9.124532944	8.934001115	8.489130418	10.13628457	9.422353294	9.193778443	9.149783499	9.075035286	9.112704602	8.939684227	8.871423294	8.218669741	8.836085077	8.500529492	9.642589444	9.964727675	8.794118958	8.928202804	8.753346506	8.345299975	6.490890616	8.644805742	7.940818473	9.17632179	8.563747663	8.584315241	6.275466027	8.909819439	9.206615359	8.380836627	8.165101566	7.748542202	6.705509965	8.35451481	9.164608691	8.891650502	7.573201276	8.749305444	8.956064992	7.316005422	7.316037397	7.53895765
CACNG6	2.32200554	2.975235339	2.165652362	1.946341295	2.64513361	2.281879878	2.485227046	2.301778498	2.401856908	2.276208398	2.307570868	2.42995825	2.706480874	2.334542156	2.703592615	2.669510715	2.494336677	2.379235519	2.262863533	2.614437101	2.53017665	2.397718055	2.119494245	2.411811069	2.2645139	2.235879255	2.451323164	2.612082613	2.659725293	2.12943837	2.42374453	2.493546048	2.011760236	2.421583294	2.182317277	2.479257913	2.321247493	2.539042755	2.39743754	2.73471699	2.502746706	2.078296765	2.238350422	2.798232587	2.286087558	2.016888861	2.526483929	2.428850995	2.695923021
LMNTD1	3.649040436	4.133131811	3.871364216	3.526547276	3.998897329	3.670526927	4.309901757	3.93743202	3.901149832	3.994909626	3.743847335	3.874064049	3.497093319	3.441303915	4.072713109	4.344003654	3.963832055	3.674055148	3.871068047	4.132050449	4.913827254	4.316933057	5.207696161	4.946217156	3.71483228	4.27613017	4.134891878	3.665590886	3.786812264	4.35233703	3.629799874	3.751689491	4.074518727	4.653428935	4.29201431	4.086448368	4.000827408	4.190936318	3.41926349	4.154536373	3.60314982	3.713613356	3.638311931	5.187283492	5.112504722	4.301707263	3.556463017	4.180777079	4.021745665
CIRBP-AS1	5.174109196	5.05121773	5.000378406	5.299262392	5.29490162	5.044148373	5.382403778	5.723904896	5.154349248	5.574265127	5.251557381	5.501665319	5.200350423	5.289069249	5.443219999	5.435241372	5.181368268	5.349779571	5.276544377	5.196516214	5.33033229	5.183528699	4.874441814	5.369576555	5.387250039	5.098665863	5.229085956	5.379549729	4.989025023	4.880511855	4.845068592	4.693226073	5.062258792	5.672304744	5.079424074	5.246097918	5.728880146	5.35021208	3.053524736	4.431154233	5.257694275	5.280635993	5.115738632	5.124743069	5.300135394	5.155109667	5.113795912	5.342633036	5.547385781
AXDND1	2.326724302	2.259422704	3.338150212	2.201260422	2.015154059	2.352852734	2.342606138	2.271011859	2.968773968	2.403085675	2.717099164	2.587182041	2.358700127	2.430700423	2.159993291	2.454765208	3.107091962	2.25686259	2.62720434	4.00965621	3.170938883	2.349948061	2.290690726	2.829712435	2.283237558	2.218822036	2.225956058	2.47637335	2.294232136	2.517109537	2.551745722	2.512429194	2.323468498	2.500774907	2.578635116	2.439984959	2.649413768	2.768358158	4.236175529	4.409811249	2.248279542	2.328918763	2.362522194	2.652336432	2.132440984	2.304615658	2.502634407	2.840322145	4.815313964
ASMTL-AS1	4.90929893	5.968929444	5.25179153	5.236620256	5.249562334	4.87272671	5.097458966	5.556627748	5.061755331	4.710034836	4.897834708	5.081809309	4.845634873	4.711251103	5.107413908	5.208329502	5.211210063	5.978797802	5.041696407	5.085830539	4.800790614	5.13055606	4.56957669	4.856082476	5.121686588	4.571653357	5.095250704	4.858708268	4.534431536	4.925956931	4.78904297	5.170445047	4.854053434	5.423811175	4.806076933	5.636880719	5.266614986	4.657963172	6.599830901	6.995919409	4.889763972	4.918810603	4.897197582	5.278040622	4.62112951	4.394473439	5.066099079	4.56271044	4.469498801
CD200R1	5.343951702	6.276835156	5.320523794	6.114154535	5.473770789	5.456506713	5.100525701	5.489341424	5.068554289	5.605095336	5.055644057	6.309694432	5.150420173	4.109303484	5.538158797	4.934364058	5.462743602	5.079442975	4.916031137	6.160788855	5.409035333	5.449369161	5.45967327	4.612143239	4.901085402	6.184951105	5.630665649	5.811156762	5.81994875	4.858203275	5.480769916	5.233998117	5.057594459	4.439124976	5.768839533	5.803091895	6.070850554	7.462422818	4.247773604	6.155762155	5.221865223	6.119944017	6.264281759	6.808331455	5.804036689	5.540844493	5.9415015	4.713517678	5.930236709
LINC00334	2.794595049	2.185400934	3.016991201	2.49484635	2.605866073	2.55457783	2.662309362	2.674394562	2.553829991	2.366444191	2.206964841	2.529854669	2.394063401	2.715064469	3.884513491	2.60636096	2.378645351	2.045974567	2.170515754	2.034493138	2.794595049	2.315690786	2.216624696	1.992000004	2.416160035	2.48445475	2.479049356	2.429100371	2.806485267	2.535278683	2.06093567	2.690242193	2.529885702	4.289659185	2.815892181	2.541929265	2.755868751	2.207531913	3.688421543	3.968159302	2.421010827	2.233253754	2.221221862	3.253526512	2.6293379	2.115680586	2.429635522	4.257081968	4.991330856
ATOH7	2.056256538	2.415399232	2.204677567	2.106333497	2.136173643	2.407516029	2.294832011	2.190804001	2.18133579	2.287009748	2.228236542	2.334343542	2.10051604	2.396343093	2.144853264	2.253954948	2.102334627	2.281333736	2.287009748	2.292359729	2.274300262	2.186007803	2.216454339	2.064717734	2.307568039	2.24279283	2.351946393	2.501213386	2.091666586	3.709846274	2.243244243	2.089765338	2.179964378	2.601299711	2.334728935	2.296475399	2.932429249	2.387523788	2.24944331	2.328181083	2.156592427	2.483529664	2.044485949	2.005101399	2.179212126	2.240991615	2.154047506	2.376791991	4.328058204
SEC16B	2.93773813	3.155039813	2.924173357	2.763167745	2.825393673	2.806522566	2.853181	3.10362002	3.086228153	2.853442181	2.920251104	3.032669727	2.974269745	2.993373452	3.096628684	3.391558837	2.739203469	2.883196204	3.014492586	2.957895677	2.810371882	2.717768036	2.911762056	2.499380341	2.749921758	2.99186341	3.133366273	3.071094715	3.082436096	3.479345856	3.158097296	2.998531765	3.21681736	2.996232319	3.18885576	3.54749395	3.178710912	3.760195992	3.15622201	3.838947681	2.732095928	2.882676281	2.885221465	2.70687093	2.739212306	2.913891092	3.133366273	2.828515632	2.940087745
AMER1	6.595254479	6.097769242	6.139110463	5.971099184	6.163875098	6.192403124	5.261280342	5.319028962	5.72981812	6.234053798	6.197254394	5.14737118	6.874264675	5.241948008	6.32460228	6.065399323	5.73250699	5.649800648	5.420500698	5.003711571	5.987174615	5.593463771	6.110128451	6.165519928	5.23906911	5.933769402	5.418314836	5.527177813	6.147275609	6.657151868	5.363571823	5.735886253	6.011971839	7.463182112	6.420272822	7.13113357	6.772647109	4.71979678	6.050614565	7.044544481	6.281817958	6.691509157	6.936662261	6.496369747	6.777529063	7.021551889	6.622205039	6.171331873	6.060853441
NKX6-3	4.805610188	5.010819559	5.122855038	5.322966929	5.064468358	4.620889652	5.621252437	5.47639906	5.228226338	5.100141447	5.096377868	5.460912593	4.835098195	5.391018717	5.006223464	5.460912593	5.281456293	5.189119374	5.403139833	5.593011214	5.538815116	4.963153849	5.195640405	5.467781468	5.301372919	5.463481319	5.71608197	5.737120612	5.300605865	5.288283228	5.480769916	5.204703625	5.446962234	6.529958154	5.42454428	5.793289797	6.138539742	5.649579903	6.71420996	6.940966138	5.349326445	5.633086366	5.50038168	5.144466746	4.787115323	5.12711978	5.476301921	5.434265206	5.186290639
TBATA	3.487029991	3.728453636	3.789855498	4.019951802	3.661027692	3.817301156	3.997476349	4.166570819	3.486550065	3.606264008	3.785467756	3.54371113	3.412302758	3.93229466	3.729101586	3.616557518	3.594960615	3.813482284	3.557780182	3.297883979	3.507563686	3.246843603	3.772227142	3.630177019	3.927175837	3.926080466	4.008328317	4.130732568	3.682985566	3.973971274	4.11037779	3.61475019	3.973920736	4.579927095	3.491504737	3.968655113	3.941144607	3.794973858	4.052085712	5.316374298	3.978458246	3.892683893	3.731041944	4.406708003	3.686979748	3.812699699	3.95724845	3.975743093	3.556223764
EXOC3L2	5.120803464	5.649777962	5.669473831	5.90844505	5.817982122	5.190286511	5.947658614	6.08697666	5.242462373	5.36909873	5.34545356	5.609443579	5.429339453	5.530670178	5.812744135	5.835647997	5.964587695	5.384500775	5.659207132	5.948971283	5.509066146	4.995529661	5.434769498	5.806995331	5.625569982	5.501107163	5.293560967	6.146574083	5.446545286	5.572847413	5.083167663	5.255184377	5.381316595	5.824573656	5.71302236	5.831661006	5.984013333	5.39830637	6.452880663	6.411736217	5.349588761	5.622185681	5.305845299	6.036389099	5.408948002	5.0667351	5.503684052	5.738086008	5.689428895
CABP4	5.712267708	5.268836241	6.228103732	5.521747471	6.218006315	6.021264512	6.380054207	6.078989591	6.161691748	6.046829408	6.48996243	6.409868572	5.673595076	5.719763232	5.440625548	5.649863911	5.637433011	6.014643588	5.752736071	5.983952421	5.413247454	5.51797089	5.965737014	5.805362907	5.998282451	5.155046139	5.593665343	5.611162218	5.591035819	5.594429652	5.623769635	5.46906324	5.167961455	5.514792718	5.930981515	5.725554386	5.26105719	4.724053957	5.96129449	6.001393068	5.216630267	5.14248617	5.148170408	5.249042696	4.984207933	5.879171353	5.182808953	5.505446623	5.367393959
TNFRSF13C	5.750988452	6.081758351	5.797023103	6.263420167	5.722103235	5.717340732	6.384914598	7.278873686	6.255040256	7.237424375	6.185229394	7.568185789	5.685641468	6.02991959	6.214470519	6.359824195	5.70314965	5.760805684	5.650165674	5.646886864	6.702380393	5.904903294	6.164268178	6.05401843	6.117870264	6.506988066	6.398985767	6.674544252	6.139495767	6.800153541	6.38275938	6.017428209	6.384192155	7.237519481	6.116632089	6.084012223	6.551621659	6.584727129	6.224027706	5.970191481	6.650729504	6.439270704	6.162415171	5.686675782	5.654068756	5.79025508	6.008030542	6.060546427	6.052654985
CAMK2N2	5.240599255	5.282784701	4.933619893	5.125522578	5.463241193	5.049578676	5.41580029	5.330381004	5.207037097	4.895357105	5.288523963	5.699419168	5.355629043	5.663675022	5.419497289	5.465866776	5.537788756	5.484395462	5.482469793	5.086271671	5.274628642	5.123907421	5.363078602	5.286060631	5.48979963	5.6654924	5.595474294	5.781094944	4.939714222	5.537882938	5.329924205	5.152613308	5.298785142	6.424668817	5.404213222	5.575097575	5.562922388	5.485998793	5.448493667	4.319645152	5.550441699	5.513755102	5.673696703	4.752709431	5.021627793	5.509608057	5.491987456	5.206030057	4.989356985
ANKRD30BP2	4.464010122	4.917855164	4.453511451	4.167104289	4.169988795	3.836775456	4.534461117	4.395524666	3.441283029	3.959178904	3.849873481	3.772545298	4.59042149	4.23981218	4.340440282	4.416091586	5.202599382	4.00247379	4.923826185	4.141768208	4.199041609	4.216117681	4.286865553	4.855041096	4.735705468	3.336031163	3.609346846	3.785168686	3.469213873	4.211217724	3.586791635	3.865238142	3.334419706	3.69769389	3.910546202	3.442148478	4.430480218	3.779211771	4.180747009	4.404041776	3.999349895	4.07053831	4.271438383	5.786501384	4.41544347	3.543840131	5.652286378	4.145408367	5.18718422
KCNG3	2.341685222	2.489619645	2.078919837	2.453858552	2.743018914	2.729786683	2.559593456	2.566928497	2.486956457	2.510837756	2.274384184	2.65248866	2.565331332	2.623073034	2.615290038	2.216690116	2.429013883	2.379767761	2.425430878	2.220524266	2.28091231	2.487914038	2.143386251	2.470274275	2.864935484	2.239399488	2.247774384	2.522384351	2.239845773	2.265491002	2.310838272	2.206674795	2.434349707	2.784906249	2.19420474	2.457113438	2.506905067	2.286607234	4.185675472	4.658074087	2.257676485	2.35775964	2.38498369	3.913282768	2.685695772	4.933214787	2.609526451	2.59986709	2.589998767
LINC01312	2.469986819	3.005596219	3.102754491	2.249961024	2.461617532	2.120440643	2.284612108	2.445825617	2.286070764	2.479649509	2.21001927	2.351400477	2.34105296	2.557851111	1.988423941	2.641892493	2.40658791	2.279364589	2.557244792	2.66679873	2.674873449	2.327039643	2.30369874	2.308639934	2.117688529	2.262042393	2.309094063	2.580492998	2.270398453	2.409218802	2.150138044	2.444093321	2.049132251	2.613484959	2.553915602	2.252090602	2.277065542	2.29337649	2.761685836	3.104006725	2.238350422	2.534949596	2.425976745	2.266297392	2.747926984	2.572847878	2.832067532	2.289875756	2.889162139
FOXP2	4.801102162	5.866222421	4.903879784	4.936056222	4.684237981	4.779526179	5.05381775	4.871001609	4.754665538	4.930422526	4.857319756	5.096444179	4.681314436	4.918366162	5.003992283	4.956684097	4.874754083	4.806628436	4.589995231	4.509223985	4.980735877	5.230174538	4.754016672	4.907743383	4.726926857	4.526636111	4.563902288	4.862679978	4.364371356	5.080843463	4.855661112	4.493034662	4.73656355	5.439529662	4.790521513	4.812321706	5.266528696	4.963046344	5.075131809	5.792063662	4.568525707	4.762919304	4.533718171	5.005185456	4.954561978	4.729370593	4.813842669	5.992147247	6.292147129
B4GALNT2	4.099249095	4.495675388	4.302910303	4.282197183	4.062405402	4.570240959	4.441121778	4.065664043	3.965736041	4.827823861	4.414821159	4.571422818	4.377041109	4.516651258	4.28546776	4.135706581	4.015096987	4.117815699	4.337308153	4.115416449	4.117371415	4.038209147	4.259656263	3.998625215	4.326367859	4.303990359	4.53975691	4.986020068	4.059531184	4.201391617	3.899218913	4.244627325	4.188841891	4.881489157	4.449279771	4.289659185	4.583045199	4.587077011	5.81820889	6.427260906	3.942123886	4.255962528	4.355491236	3.922791677	4.166921867	3.891154291	4.229355622	4.68209134	4.300874232
FMR1NB	2.483662454	3.34658861	2.493538107	2.567661883	2.373576447	2.438317791	2.605643849	3.189412137	2.68770657	2.468400048	2.823856138	2.853738252	2.563899039	2.576305398	2.980251893	4.00017686	2.904204975	2.80089224	2.586809892	2.365168069	3.062580763	2.598791598	2.714300955	2.596055195	2.585406863	3.064592495	2.844140805	2.661169693	2.562332827	2.602993071	2.42878629	2.575117729	2.523903058	2.944117431	2.808363627	2.771870081	3.292800005	2.981201378	4.133552701	3.662715404	2.375202561	2.63147663	2.664622765	2.993940521	2.41246583	3.12667379	3.203811974	2.666139511	2.88102234
GCSAML	4.795025396	7.905539825	5.341083375	6.461418165	5.395693186	5.362370285	7.957196017	5.020595232	4.996837222	7.30738884	4.549922771	4.931030156	6.632548645	7.582291795	7.095215328	6.064502316	5.570989758	4.743380788	5.33106278	6.161338117	6.751204043	6.277137005	5.994172264	5.220142008	5.82066426	5.111356559	4.923155512	5.038534776	6.682003883	5.241425617	4.581303262	6.122741474	6.261351561	5.799370836	5.1313335	5.075472569	5.684697078	5.165386751	6.568469535	6.495596856	5.634816305	5.02401639	4.414035683	6.019187414	7.113935173	4.272154338	8.871464795	8.391611125	9.645680582
SIGLEC11	4.487994162	5.327205241	5.018472138	5.354639202	5.485141942	4.356652161	5.401258551	5.419276391	4.470229974	4.232912597	4.181598972	4.660870256	4.776502656	4.598343804	4.86595113	4.426594067	5.111557608	4.540186045	4.763549957	4.757067749	4.953978176	4.991142062	4.320740616	4.970654615	4.513173068	4.659992123	4.237242892	4.737816123	5.002487076	4.523821036	4.660455044	4.704818875	4.838043131	5.610253763	4.560401372	4.601164317	4.774177436	4.983199292	5.641080889	5.450724144	5.950466322	4.324879879	4.428697353	5.658559093	4.903357008	4.118036208	4.580660001	4.892503554	4.673620161
IL23R	8.076084061	5.593255871	7.277882017	7.24888715	7.756162386	9.184680304	6.044677739	6.995176737	7.900633506	6.819220435	7.677868549	8.577766108	7.293881058	3.920381469	6.062737017	3.400481152	5.852442054	7.280849886	5.821854923	6.714144981	7.08450551	7.170227217	8.379070665	5.257279426	6.325548674	7.77465135	4.630276776	6.177434306	5.208401104	6.437545874	7.880262062	4.381319079	3.97678541	3.657431292	7.617546983	7.086652954	4.192274689	10.10476047	6.694618716	4.702175818	6.992738451	5.03196412	7.454651157	6.301659325	7.185544029	6.905094653	4.468932824	5.354003671	7.211254946
MAGEB18	2.22772067	3.609609438	2.372505048	2.391264322	2.49828529	2.215054516	2.433822029	2.507830757	2.388389073	2.530992843	2.441763254	2.409263751	1.991013251	2.308393047	2.292291872	2.715696169	2.162192876	2.374918729	2.064955804	2.423228877	2.472778089	2.438715578	2.076816718	2.472877697	2.219313462	2.216521553	2.087389999	2.372662759	2.218826835	2.60824055	2.278143792	2.134675826	2.20132386	2.868387327	2.464398517	2.392043063	2.79499535	2.702024824	2.463616404	2.913280741	2.156592427	2.424232824	2.462562498	3.158680655	2.28190174	2.242488029	4.376943946	2.28575008	4.880121188
CD276	6.268736149	6.556773214	6.439078221	6.413441109	6.488697497	6.576344508	6.83025927	6.81167024	6.388134543	6.410785605	6.450844387	6.830146784	6.280653762	6.601252894	6.765871768	6.828303069	6.758049678	6.538247062	6.479600948	6.622700168	6.876746201	6.492750717	6.68755708	6.523320798	6.62987316	6.658546142	6.429161313	6.996378079	6.358561226	6.452681837	6.484067378	6.351251891	6.572336735	6.910457958	6.645424717	6.63190416	7.040037656	6.729733748	6.075978454	7.080088797	6.784975295	6.6518019	6.511520595	6.357477135	6.331154971	6.787842483	6.879068181	7.155994272	6.235838637
IFNL1	3.824256097	3.38030737	3.462840518	3.265783845	3.348221263	4.54751256	3.763992148	3.284538598	3.099375166	3.726216305	3.739471627	3.571910262	3.322598335	3.45264984	4.710023076	3.243011767	3.610855103	3.363691541	3.361867332	3.141961406	3.688959871	3.429585326	3.250700299	3.134552961	3.745024783	4.075546552	4.056065963	3.939535943	3.41475277	3.058130701	3.659716766	3.714311407	3.793161201	4.127295548	3.25155892	3.209226371	3.811869595	3.14320209	4.382066599	4.454911105	3.335530769	4.001686028	3.260563647	3.565987096	3.640479893	3.652412119	3.447893234	3.908914975	3.323317297
C4orf36	2.410363627	2.791293217	3.225478103	2.94723181	2.971752765	2.707057535	2.760537666	3.404573716	2.281691137	3.315343565	2.41548264	2.967455329	2.842272636	2.402768615	2.775200773	3.497081611	2.843123826	2.452088706	2.678487207	2.603056752	3.056494146	2.838607389	2.401696897	3.739286658	2.844391241	2.515115436	2.57727766	2.834715056	2.628382894	2.763753007	2.62185146	2.505267045	2.473597937	3.166039813	2.682982663	2.979280995	3.284086433	2.873632274	4.974970145	3.384005619	2.845408501	2.643693941	2.487032564	3.688007709	4.511757936	3.992729061	2.80720699	2.833844205	5.237403734
FIGNL1	6.35435582	4.524154377	4.509310481	4.73046461	4.986015183	6.147191081	5.283935456	4.424110097	6.142138339	5.508785537	5.844780563	4.843415766	5.183177074	5.791366396	4.512521742	5.398172598	5.420529219	4.966699158	4.343830392	5.141933504	5.887293223	5.615237463	5.016193727	4.84232025	4.867952043	6.138410907	5.302894486	5.108155781	5.024673625	5.528651186	6.673322147	5.260573726	5.281352618	7.896404208	4.735568098	4.52821026	4.748587593	6.83425169	5.244514666	4.974340765	4.865823691	6.844420906	5.56232819	5.081855831	5.267014684	5.808127391	4.508566323	5.239939665	4.773458856
RIMS1	3.882637056	6.000541673	3.859718244	4.623594472	3.275872783	4.086828409	5.558472854	5.868164758	3.757115848	3.652267547	4.115992332	3.801568321	4.742745201	3.533820284	5.982686532	3.635319299	5.95184268	4.495043872	5.867401639	5.086014551	6.920027602	3.960078687	4.280731897	4.805845938	4.443937157	3.556109159	3.560636591	6.267461242	3.698334337	3.433137454	3.887274729	3.121555515	2.858619591	3.909382124	3.490837707	3.582803473	4.108273133	5.201341267	4.152728315	4.71465278	3.407940362	3.435298406	3.093905277	5.895713169	5.975298469	3.546251008	3.659611452	6.407314619	4.962587768
PITPNM2	4.976476244	5.030184568	5.195585168	5.917059611	5.225635661	4.804298644	5.407453815	4.967373125	5.083089476	6.1351189	5.393975082	5.09092445	5.137571735	5.609462096	5.198792855	4.57530166	5.194046457	5.153805901	4.663449489	4.816600746	5.415019657	4.830014128	4.741496757	5.011983447	4.730282339	5.211147757	4.951210798	5.242773508	4.94453287	5.362370285	5.14170237	5.010574573	5.459269039	5.465264757	5.087116464	5.254060805	5.70958284	5.000668067	4.492559013	6.604858426	5.630873088	4.758375478	5.589939611	4.776594113	4.94381062	5.908340386	5.059281695	5.126261513	5.391042828
PCDH10	2.378192515	2.259503892	2.435987643	2.572617043	2.407723133	2.44140703	2.43907653	2.690140555	2.57134612	2.373811976	2.602784823	2.404012752	2.453381412	2.567644024	2.307736301	2.650646034	2.318789148	2.200441964	2.350307769	2.401220904	2.381189453	2.157220975	2.703793556	2.295808169	2.400526215	2.476940422	2.527452135	2.57715662	2.315789007	2.485162036	2.36895014	2.323855293	2.461483248	3.125584523	2.556527538	2.896483239	2.529198346	2.48905027	2.624868139	3.554438322	2.391877479	2.415190985	2.485497322	2.444612606	2.396295444	2.388128866	2.474070057	2.744492997	2.50686669
TAB3	4.957084304	3.876889763	4.35001897	4.182354398	4.172436635	4.025633891	4.473616622	4.212406715	5.134260555	3.971292905	4.56938368	4.576375754	4.74843446	5.510619292	3.504041856	5.539579771	5.285106236	4.413116939	4.513391025	5.869100875	4.775495612	4.36118634	4.369890415	4.43651142	4.99477288	4.310920803	4.619122652	3.852229551	4.416908262	5.465006175	3.778016295	4.839135078	4.187001761	5.519548124	4.871306682	4.508649717	4.663863503	4.34737878	5.955451966	5.0288761	3.831297374	4.674575618	4.580204172	3.938142088	4.426195408	4.112594406	5.047482073	4.098582995	4.868637831
GRK7	3.271896848	4.05519375	3.22839669	3.300847994	3.548334229	3.309498313	3.283185448	3.85782096	2.842659606	4.455304761	3.006738188	3.134293057	3.896537817	3.241409918	3.725869123	4.019096032	3.622589145	4.511473055	3.599651534	3.474049324	3.688959871	4.428973818	4.476799937	3.343298522	4.455095814	3.295830671	3.040609972	3.369898481	3.253042079	3.168136811	3.181423577	2.942326838	3.059470474	3.69769389	2.84154134	4.23455189	3.75158256	2.856107927	4.422184904	4.442143113	3.198058478	3.289403724	3.566463988	4.307146575	4.024818573	3.340860052	6.22727693	3.625177174	3.164171705
MMEL1	7.390394179	6.769235722	6.90937261	7.114970043	7.352377386	7.150429412	7.089214404	7.745064665	7.363346585	7.439303365	7.241859705	7.495869217	7.42914481	6.644701178	7.045911285	7.094823599	7.459673821	7.17648044	6.068272979	7.581458304	6.153166914	7.084611604	7.221889528	7.273224186	6.698639631	7.210153015	7.036889602	6.930206768	6.502565702	6.650773615	6.604992407	6.413187939	6.504890484	6.544619908	7.057105787	7.176220805	6.505404236	6.40913046	6.4551619	6.221819405	6.398247654	6.699025768	7.170829513	6.090280922	7.037870537	7.393561011	7.005249815	7.629087391	6.233684596
PDE8A	7.076150703	6.627754309	7.480190121	6.623734503	7.251960286	7.729461414	6.724247226	7.079941474	7.241543548	6.745654432	7.743306908	7.199405437	6.685787181	7.749063139	7.271003447	6.817644106	7.619437367	7.575240683	7.347775088	8.034605596	7.576716317	8.099234537	7.708597509	7.0838123	7.501295753	7.103119061	6.141511661	5.839407475	6.966312007	7.696306187	6.499512714	6.597257172	6.634200258	6.428815695	6.992875547	7.769741713	5.088879958	5.455863469	7.330414073	6.784427643	6.77919676	7.363025464	6.796359962	6.311245525	6.598492683	7.315831421	5.344162699	6.39926375	6.24250002
NLRP6	4.875944855	5.067659714	5.601147326	5.17361233	4.86037424	5.455034194	5.098057857	5.100519319	4.538732002	5.181111143	5.542104883	5.559526251	5.094992756	5.553303464	5.132333996	5.302853077	5.453800505	5.441111205	5.615724879	5.66930393	5.808824624	5.727848563	5.632587662	5.164665433	5.105266673	5.505634478	5.610045878	5.040968463	4.998760258	5.29713963	5.040816029	5.023350092	5.151163733	6.151642145	5.297855047	5.404445114	5.40214821	5.000668067	5.804485325	5.452942133	5.076066463	5.53586025	5.297855047	4.924597749	5.042716548	4.74184059	5.1409667	5.435861459	5.15565069
AKNAD1	2.609712792	2.635101249	2.344130784	2.43937839	2.389257095	2.199409865	3.554653408	3.470400703	2.377119091	2.19592418	2.154683436	2.44466705	2.277940205	3.894343473	2.916813813	2.53859263	2.454535101	2.625820096	2.558793039	2.716875357	3.09415177	2.773696479	2.479080757	2.232951445	2.600146296	2.497098305	2.72018294	2.817396807	2.312479206	2.346418923	2.545774491	2.539917083	2.378121091	2.783515897	2.641523728	2.463804901	2.968931345	2.768358158	2.634109687	3.673541493	2.337836161	2.483450413	2.539103736	2.963294056	2.514259984	2.706558563	2.555065642	2.45132029	3.590551075
ZCCHC5	4.455065934	4.807860444	4.482717114	4.773315477	4.768026695	4.498394251	4.644153681	4.643498135	4.978264329	4.790110556	5.205740727	4.759253755	4.853646244	4.711986188	4.544504078	5.366761159	5.297877134	4.613621823	5.43687286	4.958251547	5.423077234	4.724124192	4.612641402	4.733481169	4.404781616	4.935022091	4.823241934	4.933746507	4.556052993	4.908761445	4.544057029	4.592310531	4.812936206	5.401703153	4.846756354	4.963604353	5.781918474	4.916486787	4.668049623	4.378937999	4.59083366	4.881413133	4.740940847	4.853975862	4.849931853	4.681922965	5.374883733	4.951815168	5.133922622
ATRIP	7.486588956	7.051555506	7.123336235	6.664714879	7.438266767	7.397416876	7.120379329	7.066889382	7.739950127	7.375950767	7.742484465	7.118685193	7.5108494	7.018559641	6.34398885	6.467867115	7.058030013	6.92355509	6.759832714	7.208404798	6.476228604	7.537078301	7.764141715	7.246557655	6.778500106	7.295858787	7.32433707	8.316579844	6.625505461	7.16911737	6.767905816	6.58739503	6.801402892	5.440423487	7.41772535	7.023792995	6.992412398	7.572971323	6.36144743	6.705220518	7.099962914	7.164522754	7.581267269	6.360665386	7.049188691	7.068356424	7.979680698	6.948911544	7.229419385
ZIC5	4.860478024	4.223514813	4.975935098	4.1992055	4.45512861	4.255932725	5.471768718	4.426380892	4.267977756	3.846193171	4.056080006	4.584838512	3.982916656	4.485366317	4.392982816	5.256338606	4.839452738	4.324807383	4.4859509	4.460265777	4.374812848	4.574761502	4.567172501	4.730395892	4.575946039	4.614198413	4.57546347	4.495211239	4.511663905	4.563566568	4.640290439	4.345157509	4.527176669	5.132844123	4.527077637	4.889234961	4.847984185	4.940335082	6.09557313	5.91762166	4.23980996	4.549798876	4.495386087	5.072592842	4.574320495	4.483000681	4.418575122	5.230532212	4.110684802
ANGPT1	2.254063974	2.398887354	2.567255056	2.60309769	2.889642426	2.469416185	2.298750083	3.027406897	2.662946455	3.404863954	2.579460787	2.4983047	2.427850408	2.463420046	2.713124678	2.584405701	2.662694897	2.518487199	2.557244792	2.696857029	2.981194765	2.824186048	2.440933587	2.490544562	2.879607091	2.33487513	2.374351931	2.501213386	2.191118841	2.505000346	2.399922529	2.448789985	2.484772116	2.641792947	2.937793959	2.533093486	2.64099763	3.88469027	3.374614251	3.819897051	2.496875565	2.444376449	2.330660961	2.814232192	2.401183684	3.158427654	2.616254982	2.255697427	3.976600472
TEDDM1	3.070732075	3.363293771	3.328311553	3.785219672	2.974813835	3.36833733	3.428110426	3.864515135	3.249314861	3.394785194	3.331845167	3.297306366	3.442706689	3.44534873	3.807042696	3.517298608	3.468688506	3.513854074	3.256752882	3.391913653	3.637426737	3.669029249	3.357267572	3.146407517	3.860745132	3.421228258	3.926877652	3.471627476	3.780738889	3.345279725	3.999674436	5.536415983	5.855989112	4.184328155	3.398250501	3.69732775	3.359560257	3.188854695	4.786982381	6.211298673	3.363468178	3.222345568	3.60735435	4.506995801	3.110320199	3.337963702	3.686719851	3.478794857	3.725961196
LOC149373	3.754685885	4.301763196	4.329948281	4.135952206	4.055011288	4.327789478	4.453415416	4.247025966	4.196254494	4.088321588	4.180892347	4.207019333	4.083524897	4.136713353	3.968607458	4.570714273	4.407783003	4.340920452	4.243035372	3.894881676	4.224395048	3.857511258	4.455183862	4.33593363	4.010152364	4.210703108	4.305041304	4.743008242	3.984496917	4.273409742	3.971004267	4.128916613	4.14030649	4.488681162	4.120612441	4.302730526	4.467798533	4.301210428	4.055295268	4.537420708	4.058913525	4.152680698	3.994357367	4.540261328	4.113278272	4.223347649	4.612034814	4.403680544	4.63004944
GABRG1	2.326725866	2.903186255	2.593582478	2.653460241	2.457709801	2.321499216	3.811198663	3.794130808	2.988648923	2.127888619	2.513363175	2.579364559	2.5844021	2.618731797	2.39780396	2.788019383	2.605887352	2.446518649	2.737717534	2.297571704	4.098233	2.546291582	2.402122183	2.463626846	2.522158303	2.677600186	2.03293603	2.694799328	2.328955148	2.398024513	2.327775797	2.269589125	1.800685523	2.626095993	2.708867381	2.672674726	3.021567708	2.161885688	3.082344311	4.058383971	2.121620014	2.477241038	2.218083719	2.898365719	3.332158245	2.199205425	2.724166087	4.000628287	3.762497972
PANX2	6.343964216	6.691382797	6.085376474	6.512050608	6.593230167	6.646408602	6.660627867	6.66621978	6.317215365	6.508651844	6.36837844	6.586677911	6.278957665	6.646381306	6.761924796	6.723007293	6.651686523	6.167411346	6.783810942	6.581891023	6.574488444	6.283240938	6.449137798	6.594543859	6.647400292	6.43754679	6.540219259	6.491932457	6.421005147	6.392774491	6.293300598	6.569356887	6.602295315	6.672901682	6.363627538	6.234801583	6.605387844	6.504102067	6.997812456	6.96837714	6.389240137	6.38524663	6.391379632	6.323856992	6.113571746	6.440906822	6.718996543	6.679041149	6.448399761
ZNF114	5.668900725	8.327897008	5.594282791	6.753615324	4.787024484	3.586749904	4.138847891	6.663478691	3.840250567	5.189812568	3.040893989	3.636299774	5.755709377	3.920611472	6.098248039	6.756463284	4.982049771	4.22814075	5.095352535	2.97791391	6.156452178	6.257961855	3.790176453	3.919773724	6.013224357	3.473534882	3.549099279	3.809439236	3.464732019	3.18400787	3.572042361	4.608046157	3.161790016	3.923622654	3.381593524	3.532344442	4.034556871	3.656863938	3.874795502	4.223486381	3.552698804	3.381593524	3.960788818	7.797977675	6.387049371	3.499332457	3.310651	7.298115749	5.819470525
CCDC27	5.262293038	6.201127249	5.619569577	5.679246517	6.324992306	5.713482672	5.838417963	5.957625618	5.439411687	5.527105669	5.50877964	5.582755229	5.338503733	5.812511944	6.02745411	6.014994513	5.849705083	5.666155124	5.63849203	5.611537415	6.01604031	5.726578386	5.683798563	5.431122138	5.674849857	5.721876756	5.85017863	6.075419786	5.523963195	5.562019759	5.264343529	5.333531821	5.735632775	6.265216319	5.600246676	5.807494601	5.835216196	5.955074341	7.288454773	6.556939653	5.610168567	5.852407973	6.045175063	5.622884604	5.598338756	5.463642839	5.620120923	5.992790911	5.94497124
C15orf26	3.293163235	2.85562819	2.930707648	2.514344857	2.783398631	2.738948929	3.01079223	2.931114446	2.759674523	2.782677514	3.638003133	2.875625218	2.660972252	3.116628247	2.284313875	2.913521103	2.690029358	2.723397731	3.079222753	3.408692199	2.482747746	2.82499177	2.786895659	2.72173058	3.032307157	3.433396035	3.223206975	3.02819478	4.042752362	3.268986096	3.156891301	4.989096132	3.865658277	4.052938276	3.5056752	3.008292982	3.688142009	3.002457268	3.540366326	4.519822299	4.076976187	3.176672803	2.821663714	2.681341223	2.868958088	3.480574784	4.838352619	3.079222753	3.124515322
LOC100652931	2.620365513	2.221522435	2.562219254	2.803909779	2.707040192	2.524964836	2.643599469	2.433093761	2.833554522	2.980703343	2.366919458	2.276079302	2.499315341	2.909098501	2.698278045	2.628793552	2.564137074	2.487942324	2.669298809	2.359372445	2.894969108	2.748716001	2.860559027	2.721695611	2.59161287	2.826824845	2.544050455	2.564310538	2.452593245	2.728224903	2.551745722	2.503625262	2.528831764	2.833554522	2.70737975	3.062014191	3.241098796	2.987044114	2.557074552	3.445573748	2.808221356	2.678363563	2.555749134	2.878712979	3.909812234	2.818191582	3.006835488	2.762591143	3.290898754
NEUROD2	4.748980516	5.199445387	4.029252666	4.363551947	4.390209199	4.125678636	4.202689387	4.674228249	3.711584627	4.961306367	3.967405281	4.069734957	4.320738908	3.956313601	4.363933963	4.841053368	4.049919897	3.772816454	4.346280408	3.80088015	4.729725634	4.140215684	4.061238928	4.539547725	4.109402866	3.980649958	5.102872479	4.035252604	4.099433595	5.082441538	3.573532	4.067700449	3.957078869	4.476530093	4.133666955	4.184665158	4.17859834	5.428404408	4.006529759	5.387359319	4.038854876	4.296794486	3.994729499	5.20083824	4.257615201	3.731735598	3.917535379	3.79679923	5.084554289
C5orf17	3.707750135	3.806729449	3.964527093	3.425101928	3.745588455	3.717191916	4.261187091	3.789795741	3.747178408	3.936944562	3.800622868	5.880071769	3.703467331	4.10322176	3.752033463	3.687652088	4.075459672	3.726827656	3.697216551	4.083336324	3.947677187	3.549163459	3.742355748	3.897272109	4.255804224	3.651717931	4.148005782	3.928317341	4.705289208	3.966900109	3.73431326	3.654316519	3.481854943	4.063141814	3.706223411	5.888031633	4.243074873	4.166366885	4.578273647	5.254116158	4.946084925	4.034129246	3.54532098	5.057491628	4.308838243	4.143905477	3.602589619	4.364680682	4.617498195
LINC00208	3.486242926	3.479519985	3.377977243	3.319028665	3.546072525	3.373539808	3.581002795	3.551445935	3.566239467	3.478309738	3.651490216	3.780548801	3.319888875	3.674013826	3.475983782	3.880196032	3.681204267	3.494776577	3.269964421	3.306862257	3.350835056	3.243409571	3.722457112	3.665264999	3.567898427	3.760614617	3.752614595	3.785168686	3.361232977	3.578132291	3.242336225	3.33889384	3.685372949	4.470296112	3.474100766	3.796053129	3.570903059	3.638706373	4.643641824	5.178937299	3.441626782	3.728052472	3.409401561	3.654463269	3.09869052	3.097856266	3.738448595	3.733308254	3.524160335
DNAH6	4.562333706	4.466694039	4.517411433	4.159576629	4.939179393	3.927772891	4.101451235	4.198642437	5.64347175	4.157647189	4.984580679	4.519045165	4.435639231	4.474255435	4.318056231	4.285156604	4.154201291	4.195860166	4.325807781	3.866033798	4.778711454	3.908475167	3.965034933	4.478680254	4.672325449	4.737438449	4.727022814	4.355363884	4.158263411	4.206538574	4.159157965	4.066280119	4.197359297	4.600419406	4.41935999	4.699554905	4.538889058	4.502796722	5.7629702	6.406723024	4.186231176	4.771197575	4.243722712	5.320504183	4.297553808	4.231337307	4.025074299	4.226371017	5.078087548
LRRC15	4.795025396	4.757374335	4.79179881	4.85574203	4.809021561	4.854096006	4.84991936	4.897833575	4.81455572	4.914915151	4.873736179	5.157579188	4.610053997	5.214519386	4.63717416	4.928123715	4.706482935	4.628084541	4.634557773	4.801809017	5.352651054	4.60824293	4.555241066	4.75177716	5.131009681	4.716320186	5.049664849	4.897833575	4.432420988	4.748483266	4.70611201	4.72588059	4.646952441	5.657490749	4.677811453	4.771090927	5.04758499	4.779763685	5.552544102	4.924531926	4.663373584	4.95997662	4.76425478	4.719800639	4.816241999	4.860381268	4.684046098	4.865039821	4.736455925
TTC40	3.074668164	3.672847242	3.72586083	3.419625695	3.189834489	3.058644435	3.629246666	3.453434553	3.432513777	4.199269866	3.337881302	3.644916341	3.224380983	3.790575134	3.845346066	3.782028564	4.066995381	3.364952294	3.376145021	3.193839185	3.087270745	3.491750081	3.738423038	3.421789572	3.376145021	3.509757951	3.629246666	3.626266414	3.383533791	3.441652719	3.582619389	3.205458161	3.672847242	4.41727567	3.709399551	3.271640812	3.534024432	3.654316519	4.262178208	4.493680942	3.189919789	3.336594843	3.215264557	3.414560287	3.654316519	3.455407679	3.750143788	3.457323927	3.320242459
B3GNT7	3.923116876	3.732471016	3.836376067	4.035048991	3.925322655	3.717374711	3.889487461	3.938921227	4.039720539	3.955649336	3.748315854	4.00370536	3.944333525	4.095375305	3.855696984	3.821162025	3.818044986	3.900250511	4.314067591	3.959581434	4.049246557	3.911290002	3.74509018	3.888989299	3.902217114	4.008242903	4.39183063	4.463317214	3.765075517	4.13390977	4.087481322	4.348398725	4.01847073	4.296294191	4.25294462	4.34892535	4.498378262	4.110314983	5.058761163	5.13530305	3.936770826	4.004025584	4.008524017	3.780490017	3.735785751	4.10556677	3.773208397	3.765694137	4.100615492
ZNF645	2.558983377	2.36713205	2.37238717	2.74287845	2.423428131	2.61534849	2.562333374	2.90812574	2.449712715	2.659768003	2.711482751	2.93264995	2.681233912	2.669848518	2.510737845	2.590503104	2.683225381	2.534225669	2.53912963	2.473397827	2.429436254	2.391877479	2.568091498	2.531876127	2.332170243	3.063250284	2.627464189	2.706517138	2.55151083	2.971630344	2.492960557	2.516586982	2.647899403	3.291037809	2.530851474	2.486050414	3.002445555	2.918531954	4.271523052	4.299767959	2.649787672	2.486659357	2.95771579	2.305917976	2.233083798	3.007917168	2.622214223	2.734459453	4.448376132
ZMYM6	4.795025396	4.325195569	4.543006969	5.787018149	3.596928544	4.386658153	6.487795176	5.610642484	5.488735163	5.242044739	4.222978048	4.366429952	4.624996834	4.732566814	4.586122824	3.880196032	3.94937815	4.803965991	4.425322897	3.465062445	4.767305748	4.744495469	4.907298463	4.597309617	4.164215713	5.965292127	6.320116325	6.433437046	5.950625982	7.238475925	6.697335731	5.641433441	5.525571379	3.536154123	3.417006417	7.029146602	2.975220314	5.414616963	6.070991061	5.639611836	4.159972287	7.893379903	6.324367166	5.330005743	5.511977311	4.45416904	9.136319545	4.345859185	4.618078704
SGCZ	3.079780384	3.684183836	3.401759739	3.652701938	3.457265088	3.364125215	3.504041856	3.573702422	3.282120224	3.642357478	3.509573844	3.670115369	3.619894085	3.870495035	3.338405412	3.447505558	3.87525327	3.30498473	3.598901147	3.503831318	4.251127693	3.644584622	3.523211784	3.271016677	3.645394936	3.858277305	3.626265499	3.66278405	3.457265088	3.514202778	3.376508739	3.33166905	3.636384695	3.987300055	3.524468689	3.416348461	3.970615779	3.708112209	3.762417846	3.657338952	3.62907113	3.420694918	3.485646642	3.802383921	3.403529916	3.348871105	4.62545256	4.793220391	3.881455011
LOC100507431	2.894967229	2.678553544	2.409218802	2.638874146	2.043969776	2.307422192	2.240436277	3.196827097	2.154931385	2.37333964	2.221545518	2.06093567	3.187257908	2.258281908	2.442697995	2.328919418	2.161983941	2.409218802	2.266893229	3.320807883	2.53017665	2.770283902	1.927128365	2.173311361	2.470617468	1.991088486	2.087074157	2.229946306	2.039614377	2.36410926	2.178953761	2.045974567	1.873634041	2.278190307	2.349322753	1.862911044	2.30352745	2.503463627	3.189978351	3.179057004	3.311325617	2.643188209	2.200979908	2.475833393	2.259397217	2.101827914	2.364309291	2.255253067	2.282960507
WNT9B	4.631267442	4.736026449	4.532086857	4.567678682	4.865336281	4.441658843	4.865336281	4.858212194	4.325710074	4.773494379	4.18410286	5.044515323	4.749498597	4.513870435	5.210972158	4.978495213	4.840782829	4.854501366	4.72304329	4.40479936	5.006774805	4.400111429	4.656116451	4.594534168	4.718824773	4.41124727	4.76266766	5.011397248	3.991303249	4.517196887	4.586720863	4.216823424	4.662332806	5.419496445	4.455745236	4.798919275	5.590412732	4.617416908	5.754073384	5.085271841	4.462163092	4.771351492	4.174888506	4.819642067	4.481480279	4.473491891	4.881874115	5.053927266	4.487674844
CNPY3	8.459346197	7.990473901	8.179843522	7.979690792	8.316980237	8.844074612	8.032329207	8.744058294	8.823981352	8.867977129	8.993494575	9.081934198	8.558929354	8.48996802	8.246216502	8.192218721	8.73828296	9.433004187	10.27565745	8.811759656	8.536149228	8.922024353	8.501935023	8.419658824	8.583945368	6.740719152	5.931845178	7.854454374	7.973299374	6.85553249	6.427213239	8.136372135	8.129589226	6.20229984	6.838458139	6.991858961	6.189326375	6.658322523	5.945280554	5.9760679	7.386027911	7.019302918	6.853706075	6.000912841	7.165911384	7.932411233	6.947241733	6.728927515	5.745456213
SCAMP1	5.31720321	6.945289544	3.443089236	3.807750149	4.901085402	4.330983493	4.315019047	3.904392109	5.166864287	4.86119283	4.986996383	6.641213708	6.880585032	3.149182307	5.023798907	3.796847228	4.629264413	4.513210426	4.449003384	3.679741951	4.590189066	4.452395129	4.653553049	4.974540292	4.507106273	4.886631548	5.793616166	3.422970637	6.08644259	4.690757624	5.4947436	5.881421677	5.966042425	3.996500617	6.134800324	5.131630258	3.142646739	4.672777225	4.606370603	4.947739478	5.168511745	5.636936188	6.361270253	5.656542139	4.719739882	5.814557726	7.646294615	3.971121301	4.402144202
LINC00471	3.984078649	4.394372918	3.374982687	4.200609627	3.463535099	4.562881187	4.553627212	5.436353854	2.939536711	3.488497464	4.733984342	2.958535595	4.237242892	3.516485769	6.205688382	3.317291805	3.948600092	3.611222359	4.027137074	4.66137084	3.968130391	4.985558358	4.373320321	3.189921819	4.049741741	3.369875055	2.989846573	2.953182145	3.622809995	2.990474386	2.95747165	3.787377942	3.590884051	3.294154428	3.129938175	4.260951007	3.799148288	3.212863888	4.428469614	4.200110349	3.820925443	2.806271465	3.933712369	6.287201509	5.396666802	5.044665491	5.548841548	5.718427138	4.52661757
HAS3	10.3328059	9.783686204	9.947259827	10.06704539	10.07219753	10.23320841	10.37505416	10.02881779	10.46968449	10.54047625	10.10011297	10.41093977	10.70464069	9.32515537	9.666185302	9.200150969	9.836361024	10.12714594	10.22138231	9.387546053	9.316907147	10.33482561	10.18525942	9.97184767	9.789747071	10.60803474	10.17164237	10.7748814	10.50276881	10.70273658	10.36468122	10.41688152	10.3236694	10.78188975	9.901825462	10.35432822	9.709879375	10.32831862	10.71889284	9.929174069	10.76195522	11.19952212	10.7926781	9.728276382	10.39757219	10.62852189	9.215025115	10.57172938	10.1457527
FGF4	3.492450428	3.702072473	3.744363413	3.474110997	3.565936013	3.382233899	3.872950631	3.880643445	3.492974841	3.50024113	3.469699976	3.744008451	3.609598781	3.401341548	3.706321246	3.629770586	3.806671193	3.969046878	3.68061673	3.659492115	3.769675547	3.777207824	3.897787251	3.452743733	3.769691389	3.674827105	3.857569979	3.787027243	3.551506734	3.674224369	3.490922286	3.507563686	3.666520489	3.787027243	3.666124908	3.679065531	4.527419533	3.816146693	3.771839315	4.04168769	3.649782898	3.762725832	3.570374267	3.666844296	3.604693412	3.89525262	4.083896527	3.872323063	3.654892628
SLC30A8	3.648015131	3.817970104	3.820979178	3.935393116	4.389418489	3.443747107	3.968525621	4.136381751	4.002025326	3.997916193	3.457065734	4.37330857	4.219475531	4.027551315	4.845938103	4.233475817	3.796412037	3.68355602	3.594758449	3.961695039	4.055442356	3.870230011	3.63984413	3.646531694	4.056814252	3.884466265	3.90819915	3.979564644	3.74075712	3.848067631	3.343685988	3.751689491	3.47626035	4.408626645	3.723855838	3.695592218	4.110211348	4.461364103	5.652782278	5.762531864	4.055086469	3.913089031	3.857595132	3.767640534	3.387940423	3.563517727	4.089197145	3.65622946	4.404381962
LOC142937	6.459722642	6.582885954	6.659855625	6.589715556	6.673553537	6.360495298	6.769343358	6.187289102	6.154484091	6.38611366	5.962142165	6.368425263	6.579902731	6.20186229	6.862583276	5.281263713	7.242871884	7.195636591	7.370829798	5.743980457	6.734823197	6.79176459	7.451396984	6.378071983	6.795842666	6.790539617	6.925999467	7.286335301	5.602322296	5.549621469	6.181892524	5.653339582	6.35967016	5.579818455	5.859456539	7.539367511	4.82804827	5.27049423	6.730446289	6.533282333	6.980810515	5.740614653	6.49548961	6.38984886	6.393717738	7.178683771	5.585769859	6.853222227	5.399631589
LOC439933	3.021649153	3.305546432	2.93763597	2.571042781	2.521741208	2.88067712	2.549182568	2.88534302	2.683986541	2.794868643	2.508047403	2.793596898	2.441527045	2.62192411	2.340349481	3.557711703	2.808561547	2.663152014	2.793596898	3.298989889	2.580726273	2.458202233	2.447936825	2.680260211	2.824327837	2.780259697	2.585062213	2.894891601	2.680260211	2.672515901	3.275286573	2.621033082	2.903680245	3.291493398	2.716744275	2.627511877	3.103084154	2.668472837	3.286327853	2.621033082	2.723105274	2.607379763	2.782015727	2.583981666	2.935130467	2.894716015	3.050601542	2.563673753	2.836882008
C11orf65	3.425953455	2.844698473	3.150411892	2.768788483	2.845322552	2.568786024	2.592034934	3.005585506	3.542879555	3.179968642	3.048849501	2.484551976	3.723235318	2.683052657	2.577403203	2.754350975	2.961622041	2.494608381	3.837334486	2.845801103	3.096759131	3.031294343	2.623635095	3.056582931	2.576386087	2.686722938	2.914296766	5.559311466	3.018264122	2.546876472	2.569588677	2.853217524	3.022396502	3.004021956	3.236441412	3.004092376	2.908106889	3.500707577	4.04365333	3.611501618	2.783248655	3.796917675	2.730112622	2.648829665	2.758082047	3.511338807	2.517568455	2.808703215	2.911701107
FAM71E2	5.586166082	4.892742773	5.738699423	5.13951001	5.361867935	5.353963082	5.815281069	5.593391637	5.559573914	5.430656054	5.445972624	5.705051772	5.247637587	5.660629451	5.512054559	5.33381663	5.058778566	5.286700275	5.403086857	5.491979145	5.420998602	5.1971367	5.573043784	5.107685976	5.626692437	5.44323931	5.493895947	6.155061683	5.405248997	5.738567116	5.421232224	5.4044533	5.318663694	6.161442958	5.676741326	5.215829412	5.585641976	5.449379643	5.779889691	5.013714454	5.119080817	5.764405282	5.479559468	5.201236098	4.90616426	5.336376413	5.440953771	5.491982266	5.184978735
OR5P2	2.446068578	2.2983618	3.128932315	2.590649744	2.352209505	2.815438381	2.883823981	3.21453597	2.856927884	2.740676621	2.557975905	2.881705916	2.306714328	2.821543975	2.37036981	3.546044469	2.84927504	2.449467147	2.562210735	2.936676059	2.996235241	2.506580928	2.546399779	2.396012446	2.936676059	2.406608	2.719768751	3.245730238	2.23200682	2.969522218	2.130661545	2.231963854	2.213874192	2.562656087	2.294643305	2.508680154	3.706935042	3.115977385	2.350935352	2.679713569	2.312012989	2.626351825	2.426766501	2.688949139	2.214846892	2.770705689	2.699191021	2.797919441	3.142829772
DYDC1	2.768540682	3.057635086	2.955524462	3.443808434	3.272441773	3.220146906	3.457127104	3.489572391	3.188595916	3.108507228	3.073187706	3.008307891	3.100188542	3.063907954	2.951620064	2.927671403	3.661452304	2.992685697	3.140098425	3.118523751	3.273826503	3.293426507	3.343149573	3.141958574	3.289289862	3.265333505	3.242538898	3.091439098	2.903633031	2.852498768	3.091551219	2.690425985	2.92477768	3.238248728	3.181880348	3.103611833	3.379857203	3.343149573	3.401681241	4.663996945	3.074865134	2.798218867	3.053391565	3.955152372	3.046963409	3.111158828	3.330859165	3.432461737	2.99899736
IL27	5.610137395	6.110740656	5.675722799	5.784153832	5.704726748	6.093271371	6.351953321	5.944867596	5.734805417	5.852022956	5.576584951	5.856361841	5.771111996	5.917198999	6.026380332	5.946974819	5.817103417	5.838667607	6.097092226	5.591557039	5.65210825	5.647679979	5.881222977	5.880958365	5.902764099	5.832339845	6.098993913	5.945444264	5.75222186	5.831818667	5.558213687	5.458819148	6.201781077	6.617726048	5.340756091	5.674717926	5.262764497	5.908752074	7.069021832	6.55158802	5.550308562	5.566320036	5.513704414	5.997351573	5.510447939	5.558501403	5.654491837	5.831117563	5.871180459
IQCF1	5.728592329	5.721294308	5.865952738	5.786797826	5.966397377	5.833957598	6.030565525	5.853485876	5.767896681	5.860395973	5.830193289	5.779980728	5.819972397	5.909085626	6.004944157	5.83953223	5.649112715	5.750835888	5.698185399	5.840278137	5.998785477	5.844398493	5.660068547	5.993252057	5.878446123	5.85530949	5.959532947	5.837712145	5.566504744	5.722525626	5.410193648	5.59759234	5.868908762	6.049149126	5.577183893	6.08811169	5.837714689	5.875100597	5.848495203	6.04228847	5.672678832	5.605016408	5.665256116	5.777007857	5.590523154	6.02285928	6.017451445	6.07991701	5.825240625
DEFB125	3.702711294	4.161540059	3.457581667	2.526510363	3.354225442	2.690140555	2.818105798	2.967652162	2.59155974	2.472972028	2.579650788	2.624988028	2.704365415	2.979339003	3.329246824	2.874365636	3.395464856	2.807594244	3.382170596	2.52610965	2.478977849	2.895759053	3.269373031	3.033892862	2.943953858	2.884414372	3.216353954	2.975613213	2.365263487	2.824458881	2.692227411	2.726910029	2.712669166	3.476609434	2.420487429	2.799536717	3.544513001	2.624988028	3.847722461	4.523403544	2.533693149	2.938971588	2.723364484	2.926357292	2.985976741	2.51354658	2.946801931	2.521437446	2.911959682
WFDC10B	3.819038132	4.13091856	3.292678041	3.74188615	3.485907792	3.576123804	3.763360744	3.491354526	3.656908534	3.615490384	3.698491768	3.720718221	3.498750997	4.280932231	3.482148809	4.556970191	3.770507295	3.76901368	3.025532595	3.618419408	3.971421858	3.380377603	3.549527237	3.495793203	3.80514933	3.573755642	4.427996568	4.243708413	3.874064049	3.565833289	3.356515705	3.573130541	3.768793855	4.062891304	3.679542847	3.968610573	4.820723941	3.759341947	4.989066866	5.450803739	4.035052101	3.863946822	3.849701475	3.158680655	3.70565461	3.880874511	3.482733223	3.658735699	4.076749807
DEFB105A	5.878636648	9.146332854	6.672003791	6.343768804	5.34617595	5.595758937	7.133420619	5.749713455	5.146454531	5.87622119	5.15925662	4.949398075	6.092244417	5.812611464	6.730234816	6.236358293	5.993337758	5.406877154	5.759713029	6.252278263	7.610447924	6.695668989	5.354356223	6.357684188	6.964389138	5.229460531	5.611098286	5.605511617	4.985201134	5.449878554	4.720666267	5.093116494	5.391078204	5.88977297	5.756766925	5.323610956	5.536224447	5.672007451	6.396358943	6.726802781	5.174723402	5.174723402	5.216472394	8.321459979	8.073321204	5.22054895	7.148955333	6.636628885	7.616902166
PKHD1	3.447347299	3.461685678	3.412220161	4.164860114	3.991879819	3.542902553	3.34602757	3.468453578	3.364872315	3.530011178	3.39778067	4.212629135	3.156350889	3.432504152	3.370494983	3.356159473	3.562419972	3.85772352	3.65203958	3.759586226	4.007218072	3.600641499	3.399930435	3.679171262	3.693246791	3.664612146	3.451036274	3.54631282	3.636723071	3.581640937	3.339797114	3.732354053	3.702872911	4.367137095	3.723138556	3.887806729	4.019091397	4.300609479	3.796202646	3.955612922	3.729374879	3.73726435	3.605229389	3.984541402	3.811782959	3.261748741	4.037832951	4.186065579	4.060802345
PKD1L1	3.590093505	3.874298106	3.662689483	3.766093418	4.080648672	3.495227908	4.152614564	3.829029736	3.67497256	3.688118041	3.928820809	3.470477307	3.683070241	3.990730606	3.752015636	3.990113353	3.875518763	3.84646038	3.840516308	3.791701914	4.003790686	3.59914651	3.673060739	3.725746307	4.036722867	3.971963571	3.902094927	4.20202909	3.606208077	3.447336798	3.883760144	3.36345594	3.579263562	4.337177593	3.916141465	4.208711517	4.412830444	3.714691243	3.747842026	4.649317686	3.98513359	3.791701914	3.566811948	4.125478335	3.789463955	3.857952469	3.762175981	4.394278142	4.006314495
GPR112	4.10818044	5.11541395	4.503094162	3.662431859	3.952191954	3.97966727	4.805674351	4.334308434	3.61915155	3.785507573	3.595019185	3.416097945	3.943109099	4.652241269	5.228357522	4.107415125	4.660987334	3.73532415	3.835816582	3.214514877	4.325808468	3.490660481	3.549527237	3.538442627	4.889906207	3.955200897	3.786108084	3.804968128	3.386280705	3.653055648	3.837604736	3.803697716	3.696135261	4.624657873	3.948508454	4.519329191	4.276551962	4.290359286	3.42940269	4.793907563	3.524474588	4.833176646	3.550453924	5.086323262	4.353328343	3.319162597	3.616034969	4.819409653	4.730729999
TENM1	5.581449801	4.794492997	6.1933735	5.923552458	6.670296615	6.680752487	5.392121166	5.802767182	6.451102841	6.036486853	6.865770397	6.593398221	6.207122292	6.262338382	6.077742065	5.662311715	5.588463564	6.421472514	5.893932683	6.038788343	6.299356819	5.946874025	6.044920008	5.772638152	5.680658976	5.588498038	5.936648548	5.674836867	5.945043668	5.893932683	4.962634099	6.429134593	5.990278131	7.608097088	5.560592227	5.370325104	5.282973365	6.112395554	6.084410954	4.993686564	6.307925804	6.24420101	5.467638551	5.3030916	6.243735145	6.312495557	5.41372322	5.771259047	6.48355603
REXO1L1P	4.395775811	4.600968448	4.698616084	4.653076573	5.104066729	4.304264246	5.056216621	4.773964362	4.49421722	4.529330089	4.522794331	4.678483555	4.427700729	4.68799197	4.792397344	5.050741807	4.422762257	4.900148761	4.51294043	4.67381413	4.788375442	4.045745086	5.035721116	4.642410235	4.721939265	5.209681037	5.383290338	5.708927791	4.801081766	5.243662619	4.699743485	4.973099701	4.784371418	5.475344677	5.114588688	5.194894368	5.299068316	5.304739455	5.904950667	6.298484226	4.875125227	5.002278718	4.707056852	4.928324568	4.563538361	4.349999694	5.12051979	5.515524711	5.508348983
TAF1L	4.722662917	5.166411178	4.59029875	5.200074086	4.597197131	4.47553747	4.297830703	4.633330742	4.770954713	4.862359839	4.730725935	4.691659791	4.497146936	4.638342644	4.390679798	4.758967261	4.199019263	4.543461671	4.53731383	4.704995106	4.709378197	4.243468867	4.346091306	4.73097593	4.506142248	4.915930885	4.782213084	5.024532618	4.525826512	4.868502509	4.592505836	4.992119621	5.027497298	5.48855281	5.132983597	5.083618137	4.789886394	5.085501446	4.542793996	4.800314003	4.701194495	4.417574533	4.959344039	4.909031204	5.048300841	4.765115072	4.442525848	6.404054231	4.661713545
CNTNAP5	3.05935238	4.077597185	3.073439068	4.005778483	2.979495894	3.082854036	4.212718307	3.938972881	3.309767996	2.585746973	3.024506412	2.900982134	3.178444622	3.10152443	3.5794074	3.028856999	3.545942814	3.083611919	3.411320295	2.719290734	3.350960678	3.103237583	3.001615514	3.241944951	3.253424976	3.143704679	4.017520644	2.920443571	2.927280499	2.961813655	2.883373265	2.890705869	3.043096251	3.27172592	2.949383896	3.370685117	3.176346063	3.308715657	4.02685717	4.010233481	3.095753646	3.218779485	3.045421624	3.841304266	3.421881304	2.82974021	2.910806041	3.418453012	3.212391285
RECQL4	7.232469737	6.16073107	6.351405186	6.007854323	6.232648005	5.925210937	6.568380173	6.694177481	6.296108161	6.485143659	6.521531691	6.54624951	5.757400415	6.191536166	6.171475252	6.226635787	6.004346723	5.988156832	5.914135391	6.424093445	5.784267474	6.659922593	6.051156282	6.169618576	6.193985655	6.229135841	5.850729588	5.979549551	6.148169362	6.268568609	6.241421047	6.180019183	6.076450997	6.184833276	6.077844429	5.924613512	5.669383795	6.075297508	5.222874785	5.946240228	5.997179805	6.131513023	6.039363824	6.155147654	6.049497427	6.034014914	6.031079149	6.770273869	5.861723165
GPR113	3.973920736	3.684227426	3.727000909	4.039591185	3.865383326	4.033353379	3.932628283	4.308088335	4.037068412	3.968875761	4.020125246	3.92071809	3.8302495	3.720370698	3.883754002	4.099314328	3.728057481	3.946203321	3.793519746	4.11612912	4.067342008	3.161161194	4.602330234	4.006705991	3.950533132	3.717514326	4.2941494	4.191649298	4.087134544	4.382433841	3.978117336	3.701256388	3.85989279	4.419096366	4.172219997	3.953906916	3.778459022	4.243772017	4.553592839	5.245079944	4.125899289	4.697785811	3.99292983	3.635158651	3.782583673	4.006705991	4.090008522	3.657955785	3.710963154
TMC2	4.707032699	4.916388305	4.401488442	4.488842727	4.268672845	4.251799055	4.659289299	4.692216609	4.569108576	4.589655069	4.45574711	4.638519703	4.327490815	4.607715946	4.379657114	4.988985523	4.943459083	4.919507151	5.155192969	4.775470432	4.745478376	4.139535022	4.56820987	4.42861475	4.73497168	4.702653089	4.690980937	4.950538688	4.780680466	4.454235898	4.395300497	4.728554789	4.794157574	5.721703335	4.573830105	4.555650914	5.599263061	4.837839498	5.374085525	5.394495435	4.720708746	5.125661696	4.322381947	4.022496798	4.309658062	4.465092166	4.600813242	4.487010603	4.327331573
SMCR5	4.438449683	5.030184568	5.18149086	6.550261531	5.191649116	6.192403124	5.503322726	5.807958129	4.693366497	4.677710832	4.976038182	4.708829559	6.328716965	5.028788086	5.077024195	6.051733492	5.641088361	4.502159625	5.017487204	4.455403885	5.237388938	5.13269745	4.824946142	5.581475408	6.127388315	5.078049772	4.82683462	5.611735483	4.791479525	5.082728914	4.421948241	4.758631238	5.047211028	4.734825808	4.665623002	4.994411954	5.256856714	5.095503436	4.86291119	5.886384828	4.512807133	4.877450771	5.246423876	5.53217306	5.32810506	4.81287099	5.042951052	5.494681147	5.557801174
BICD2	4.137167351	4.600851925	4.617416908	4.605161996	4.66191446	4.076201948	4.778060226	3.9772556	4.514146951	4.602988997	4.406557218	4.613787023	4.366981219	4.710397944	4.479917142	4.499002838	4.560743192	4.472064468	4.755339533	4.563742536	4.196274525	4.174786432	4.545206241	4.297823808	4.616404873	4.615880373	4.66191446	5.060171337	4.853149913	4.943359529	4.592228804	4.751985969	4.775073051	5.571816835	4.874251376	4.575125245	5.614782899	5.130953202	4.35464464	5.494531967	4.82923226	4.766065579	4.66191446	4.441224255	4.266052522	4.566989067	4.542019246	4.923605295	4.287692308
ZIM3	2.052712245	2.343814249	2.330974661	2.620128679	2.563461208	2.424113633	2.516287429	2.636488573	2.661057573	2.173909087	2.594511315	3.193114723	2.227962026	2.959465845	2.468301508	2.739857595	2.696457864	2.617022335	2.487671192	2.487981902	2.619480566	2.342108642	2.401696897	2.540334288	2.470617468	2.57021114	2.663347321	2.65295356	2.757166148	2.698765339	2.318062709	2.434001957	2.408208877	2.7761699	2.484126401	2.335493574	2.933791008	2.865685169	2.854862378	3.07112529	2.25377647	2.739728607	2.476890706	2.258926273	2.300473661	2.625321709	2.439019746	2.545436513	2.883550736
NOX5	3.611302439	3.972341595	3.628238374	3.747717897	3.871170145	3.900953986	3.901538397	3.864053968	4.111778771	3.880241009	4.44969504	4.045134616	3.88086236	3.935669387	4.222434177	4.236104728	3.831333699	3.678440088	3.725087539	3.924245423	3.776181517	3.657909964	3.923670037	3.413543716	3.787350211	4.001494553	3.674623699	3.693069115	3.652135669	4.043270406	3.680524652	3.624539594	3.45296883	4.141784482	4.315530519	4.123300731	4.124463556	3.803356336	4.403930209	4.94566224	3.667633852	3.690052938	3.857160608	3.916366271	3.859332007	3.710732634	3.985308845	4.136835961	3.854820646
DAOA-AS1	3.162150167	5.0056199	2.87283156	2.456450755	3.770400815	2.13532735	2.803102903	3.040356952	2.181319696	2.541181099	2.246588669	2.264592338	3.551507424	2.507220928	4.100132664	2.757988489	4.566937146	2.466309485	2.956292528	2.531535178	4.149122249	3.422389329	1.85188779	4.577750463	2.100280538	2.147107299	2.177716679	4.320946814	2.294239124	2.274496801	2.015758249	2.274403695	2.103047981	2.612764866	2.614858513	2.450913742	3.277911908	2.489052661	2.612042398	2.226425569	2.435963601	2.562585351	2.274777379	5.400148286	4.291419347	2.243579641	2.196272175	5.186672927	3.952551043
GPR126	3.444821993	5.36558552	4.122127591	4.195001001	4.317675088	3.603363023	4.402802058	3.761116492	3.391761077	4.488607188	3.694990716	3.630110901	4.25813882	4.674409685	4.360304974	4.348975489	4.555352577	3.431202244	3.877192814	3.711804382	4.467430283	4.613282074	4.101577082	4.211416724	3.639988945	3.385809152	3.905010235	4.391042737	3.714737459	3.931350878	3.484104138	3.783077612	3.84083446	3.997846949	3.548575136	4.12653568	4.019091397	3.823411649	5.067560689	5.868998683	3.741040778	3.649401924	3.648945957	6.435655513	4.335450713	3.878661484	4.165832053	5.708463332	4.246118501
KLHL4	3.756516338	4.185472638	3.758047481	4.097778842	4.222242746	4.113068961	3.997373165	3.925298936	3.219730473	3.980444251	4.274553976	4.134411466	4.064993264	3.949892018	4.134769925	4.167230124	4.325292353	4.012712015	3.720408731	3.601167991	4.005614343	3.519043149	4.110184822	4.021031064	4.154716439	4.0550534	3.935091781	4.687786638	3.855582012	4.077396906	3.855318494	3.79594427	4.163574595	5.122377893	4.011267936	3.891473776	4.570715947	4.644606385	5.769292615	6.237478558	3.954664059	4.218878627	4.028782982	3.880246889	3.87318693	4.426331506	4.150859127	4.301364939	4.850144054
GPR156	4.212086277	4.725573598	4.596102576	4.691512625	4.395586329	4.587049434	4.656763699	4.787664024	4.62532878	4.802853938	4.598103369	4.982875188	4.237242892	4.757526031	4.503445789	4.562949484	4.600292182	4.703946296	4.634019682	4.348622701	4.478798689	4.537896667	4.584669142	4.474908768	4.817627402	4.639351997	4.465757652	4.84822332	4.152104477	4.917684297	4.449666401	4.638795902	4.546640838	5.262682404	4.787664024	4.888939198	5.556597076	5.012772853	3.874531356	5.052593824	4.620936207	4.805989866	4.640040226	4.703031039	4.381528962	4.511621517	4.845824087	4.761368318	4.887108587
SUOX	5.645918763	5.427621121	5.998247204	5.83305099	5.725296856	5.797489159	5.739296204	6.174137515	6.031371725	6.391408609	6.258839565	6.40922886	6.327258082	5.905928057	5.947378722	5.305271792	6.149885452	6.143452235	5.994124268	5.505738047	5.909627813	5.792257861	5.492153891	6.160885396	5.826586042	6.134769797	5.63022959	5.737959755	6.214986577	7.130810753	5.578407914	6.32982456	6.238471397	5.427071347	6.05334496	5.55831044	5.87754805	5.453469212	5.746908316	5.391482601	6.203389878	5.427448762	6.282703474	5.561273968	5.871068757	6.293161606	5.578907928	5.635904764	4.977129847
GPR115	3.816391613	4.221911493	4.448768477	3.919773724	4.04860018	4.243258555	3.856617011	4.651720661	4.516672571	4.018377734	4.257516137	4.131438139	3.991642087	3.822286321	3.911274406	5.005926047	4.324598379	4.26235044	4.411733203	4.090187181	4.412943811	3.955241263	3.549527237	4.475148206	4.41911839	4.324000109	4.362398763	4.990715487	3.905680852	4.352646142	4.820304359	3.997115159	4.10933419	4.930187231	4.42532274	4.798583966	5.136413371	5.006435946	3.980138721	4.587737336	4.42532274	4.326144731	3.991671914	4.729662565	3.991543308	4.373042351	4.328480809	4.170681857	4.711703307
IL31RA	3.526920248	4.504252624	3.732090641	3.564429779	3.571877865	3.402626101	3.811128485	3.687698855	3.736639658	3.513427608	3.857540755	3.551499433	3.282667737	3.657966412	3.59421414	3.534886198	3.446377223	3.62532891	3.497930947	3.393724875	3.568022521	3.529051457	3.710278236	3.484592181	3.70779627	3.862411793	3.979192802	4.080103261	3.650516922	4.18598646	3.70994836	3.526692022	3.776720549	4.829195896	3.805921927	3.862411793	4.214231611	4.093365136	4.320598952	4.372264487	3.674665173	3.800087716	3.618186727	4.107512246	3.601963273	3.719300573	4.133412348	4.234691493	4.104896015
SYTL5	3.50593028	3.340470596	3.400003627	3.707670195	3.515951563	3.343282512	3.891145269	4.205094648	3.594079249	3.472474441	3.87355663	3.986377197	3.703694633	3.631381104	3.333926068	4.225457302	3.406487174	3.706708866	3.694495673	3.594949261	3.791070669	3.240758853	3.923670037	3.72185277	3.795992162	3.724869503	3.810165655	4.218112621	3.39500081	3.591370204	3.557687358	3.787350824	3.633066579	4.281297183	3.866020417	3.895251497	3.808661136	3.721590634	4.130854588	5.431332551	3.35224168	3.801318361	3.863239103	3.687773163	3.8019883	3.586829971	3.587845855	3.874586036	4.309468649
SDCCAG8	6.756814019	6.588600841	6.412979424	6.330723991	7.054951248	7.122286499	6.126976209	5.787790837	5.782354552	6.256796748	6.724541458	6.043005152	6.805230361	6.022420388	6.285783335	5.329595981	6.236476205	6.730750247	6.765800034	6.78900844	5.77682901	6.555143452	7.313929728	6.402754092	5.408586347	6.889226608	6.761675829	6.269920364	6.242700213	7.148064828	6.485681497	6.519924834	6.399208512	6.610740889	5.273292992	7.460709496	4.374972367	7.534634379	6.972593656	6.891323741	7.080623521	6.762300201	6.783916679	5.505404481	5.19172463	6.332903836	6.668094591	5.859897758	5.985355417
GPR111	3.029333965	3.542097324	3.611235362	4.57438003	3.511068995	3.72544602	3.797394898	4.06918632	3.798700934	4.073867559	3.689921551	3.75670091	3.921405036	4.067570038	3.422193059	3.575716941	3.317614109	3.925138022	3.453863648	3.507605798	3.806492806	3.345669898	3.836118577	3.821422977	3.961882108	3.667555956	3.466299189	4.270936287	3.388039296	3.514777701	3.327279672	3.520901307	3.497701093	4.065822838	3.681901225	3.611032922	4.588949469	3.121203709	3.563251773	3.050565073	3.696633404	3.618944843	3.394154653	3.335264774	3.552200311	3.863464231	3.7391767	3.535767163	4.657697713
SYN2	4.469484635	4.190235926	4.534659751	4.273000186	4.68348661	4.11393826	4.786717649	4.689562575	4.312306087	4.20618814	4.576464562	5.011810865	4.593191737	4.754354984	5.124281729	4.857127733	4.809622138	5.167370422	4.867652324	4.674295517	4.819285388	4.617974437	4.529891974	4.780663053	4.803148193	4.472341639	4.74188986	4.617416908	4.647809019	4.831664316	4.563588802	4.573944386	4.797169345	5.667174023	4.571089876	4.282834363	5.451816142	4.840219227	4.409958151	5.461253379	4.410476715	4.55574474	4.541669124	4.487303133	4.258379449	3.971787905	4.900600532	4.287183197	4.982476906
ASB10	6.316190935	6.722173707	6.609909588	6.482051426	6.317520358	6.439241601	6.512144781	6.498279695	6.461810664	6.508019885	6.337841415	6.383178655	6.376312673	6.639276899	6.611953422	6.893372879	6.529331382	6.393235059	6.592911233	6.252313247	6.565843091	6.282496713	6.476320531	6.454765996	6.627541771	6.323082061	6.413022641	6.66018021	6.119010554	6.235759861	6.077747504	6.017390761	6.436877988	6.991616329	6.34587684	6.073558444	6.630146399	6.341074967	6.006276069	6.505189495	6.051442913	6.212604685	6.011120507	5.740722837	6.096602111	6.255495109	6.2835785	6.374186617	6.120668585
HTR3C	4.399520862	4.266900037	4.460671338	4.376956963	4.216103679	4.130520661	4.245323603	4.438456747	4.341947813	4.350268356	4.434873804	4.480095936	4.369427444	4.28319711	4.621975014	4.280565333	4.493642538	4.419430596	3.876841667	4.350048218	4.328004208	4.233358704	4.293841108	4.211327134	4.829581745	4.875520877	4.675226723	4.655419774	4.464796704	4.3140454	4.218096646	4.484799055	4.798092991	5.353126705	4.475858164	4.540889957	5.403564044	4.60880199	5.925601414	6.086283018	4.379965883	4.773913655	4.389279609	4.634614936	4.447550409	4.410441789	4.596887405	4.846601382	4.603402146
NFKBID	5.72368355	4.80099974	5.898529521	5.971164275	5.724858742	6.523289091	5.658543976	5.832538034	6.50513334	5.751027095	5.323246303	5.549467289	5.485396029	6.673296371	5.801401971	6.102775291	5.701269602	6.408388376	7.070657767	5.98750705	7.374244093	5.741512038	5.996140717	5.543084401	5.872249619	5.585119959	5.589850539	5.67301152	5.921545585	5.683612238	5.882126497	6.803804705	7.046840359	6.516014885	5.423811345	5.156338948	5.642144883	5.408334052	5.364731393	4.973968377	5.685843188	5.060128534	5.308156616	5.042587842	5.327368655	5.495889348	5.386956624	6.163584614	4.850822986
CD300LF	5.496824813	6.215427721	3.728206523	3.912395952	5.732349377	5.450100987	4.473616622	5.176186955	3.414973495	4.483315385	4.195496414	4.081670561	5.773804903	7.628792909	6.136150745	5.865704775	7.459377178	9.641968889	11.20151037	7.557802578	5.29016799	4.742573302	4.84056106	7.922972792	3.968724126	5.945207771	5.172145279	6.697069682	9.958282639	3.608616466	8.136278611	9.88432089	10.01408167	5.188710005	5.340907892	5.719730889	4.741327418	7.243138588	5.015333575	5.8185779	8.654531632	4.671670592	3.542059006	3.305488393	4.074301626	4.469062408	5.763575488	4.528041261	4.538523819
GJA10	3.02719894	3.073235533	3.334774531	3.120859624	3.390702059	3.480244542	3.266282047	3.295818457	3.403159834	3.904057677	4.233887106	3.195232709	3.338887344	3.507134589	3.626901802	3.539484738	3.506837109	3.416734872	3.295438849	3.067941618	3.010907376	3.319328843	3.060483948	3.351734513	3.187951012	3.472236699	3.767505748	3.897328149	3.289817614	3.571817796	3.669398886	3.306736369	3.495061882	4.392457476	3.119363707	3.38868545	4.499574212	3.625591463	3.837657029	4.73839775	3.465278255	3.296450428	3.309275704	3.404390023	3.014950187	3.489244368	3.52447194	3.577173323	3.58182447
WNT9A	5.195965796	4.982744785	5.000012327	5.226991231	5.128569492	4.998973994	5.368042792	5.551410801	5.262311534	5.096810761	5.30222079	5.435363221	5.089417902	5.529805874	5.495421425	5.500487605	5.283877885	5.182100501	5.156243936	4.650737534	4.850286202	5.118470538	5.295494171	5.434473886	5.184216532	5.380254697	5.28981126	6.010575732	5.020221273	5.392515381	5.05565663	5.077437194	5.321728315	6.083780158	4.968518187	5.524922686	5.498923484	5.466179342	5.868689161	5.623350046	5.424511348	5.109868522	5.276876827	5.44203354	5.304249417	5.26742221	5.276839268	5.630792456	5.547444323
GAL3ST2	5.585589558	5.464949274	5.488875017	5.550832652	5.527652049	5.842152942	5.723904896	5.693379693	5.331617709	5.5581773	5.440214732	5.760968554	5.495648497	5.431239042	5.649430288	5.994982456	5.813024668	5.665227775	5.516913342	5.360688111	5.469938622	5.450590888	5.775661659	5.518947405	5.969706192	5.795876675	5.68010816	6.056916654	5.430563665	5.496467698	5.366013282	5.313198033	5.503081644	6.582833675	5.723904896	5.722159135	5.437471335	5.642715288	5.231845793	6.639752974	5.614500451	5.614224807	5.465153605	5.306141461	5.293837597	5.31220956	5.399522669	5.633064151	5.563137904
PIP4K2B	6.833581686	8.128514552	6.935226701	7.38268671	7.195086467	7.115689549	7.935650863	8.023363154	7.026203518	7.005723477	7.279282275	7.292544319	7.395726063	7.576406528	7.554110549	7.400197297	7.098452805	6.99427756	6.831082236	7.561202673	7.771050807	6.872061855	7.128207252	7.406483733	7.468155517	7.078030672	6.895281039	7.437966732	6.411246287	6.527725136	6.612471039	6.357541434	6.774309435	7.704181418	7.059759847	7.020041781	6.869357205	6.952306983	6.560462156	7.946261938	6.556939653	7.708450491	6.513772942	8.369909795	7.555824598	6.682077131	7.756991164	7.551388416	7.75058636
ODF3	5.863535526	5.678030784	6.200731059	5.835891193	6.462286223	5.777153016	6.018242604	5.785480573	5.763342903	5.892713119	6.313748689	6.137376196	5.827945426	6.208888442	6.142022075	6.021779609	5.675399799	5.982187493	5.799013889	5.729987238	5.683731262	5.561893962	6.292706368	6.008853338	5.78182	6.506435957	6.328766732	6.095296918	6.121556663	6.173396134	5.749715015	5.904801518	6.185376785	6.74403989	6.643857493	6.282188377	6.292728634	6.089161002	6.452505309	7.422571248	6.005537777	6.18921129	6.298720789	5.902281595	5.794081852	5.576062147	5.978684964	5.884784269	5.961322865
WFDC13	3.743065337	4.110703411	3.596566878	4.031864545	3.764480564	3.71249229	3.718122408	3.599055497	3.917689743	4.02389863	4.093755109	3.76484848	3.695276836	3.875007937	3.766332438	3.699946411	3.708696952	3.752380762	3.857906883	3.929625933	3.830473535	3.742395672	3.837962346	3.907493817	3.935316958	3.855458983	3.597717264	4.274031432	3.822816665	3.848853437	3.521357469	3.69924334	3.679815379	4.223831802	3.66272155	3.833753716	4.06820638	3.956721271	3.839039393	4.266747724	3.742076244	3.91810641	3.61977641	3.936153352	3.643349837	3.705825049	3.917689743	3.854602637	3.863419027
LINC00521	4.616593057	5.02446172	4.87896071	4.638409493	5.071022921	4.902308097	5.143347461	5.229476626	4.951824145	5.012102168	4.699529531	4.777916044	4.670005286	4.999762424	5.412919411	5.178620182	4.821578164	4.979633192	4.846013581	4.657768228	4.731026082	4.765219496	4.785383067	4.95101239	5.011677227	4.961060769	5.334230606	5.410867736	4.663395846	4.847726812	4.505829257	4.831390765	5.019402487	5.588195152	4.936390211	4.899689895	5.720381659	4.844672955	6.134084727	6.489265341	4.838428649	5.239744964	4.629980361	5.162553556	4.91577551	4.709322473	5.24778759	5.232891043	5.025593662
SLFN5	8.318450107	8.680510063	9.26224339	8.835557196	9.068627204	8.843369168	8.211110268	7.75838836	8.091513325	8.586913286	8.92272423	8.11378026	8.534527214	7.828017326	8.628048698	8.175554797	8.667625106	8.332334599	7.56144841	7.781507304	7.513423327	8.563595657	8.557415873	8.353952566	8.656743872	9.312743068	9.631909194	7.690537455	8.550532918	9.206900867	7.537304097	8.116427858	7.792596443	9.38669736	8.026105702	8.174707142	7.647707032	9.257134044	8.371112737	8.358470746	8.656018915	9.310987774	8.776271219	8.696936309	8.355683247	9.612905496	8.523109362	8.488961043	8.542928894
SERPINB12	3.629590707	4.021164325	4.036137249	3.801464228	3.996940933	3.792905174	4.065689633	3.850593983	4.550629161	4.236611242	4.246388431	4.157611515	3.927991043	3.942932361	4.057760556	4.358344502	3.761734249	3.504808047	3.718560891	3.572405569	4.453923312	3.649805958	3.965403281	4.215467564	3.715948739	4.210158008	4.348904339	4.382186252	3.926483263	3.975466373	3.872359929	4.26293751	4.176714206	5.292996962	4.147358942	4.52015672	4.827427879	3.952889339	5.27510399	6.015637283	4.34333984	3.839740014	4.370083633	4.381566721	4.268930857	3.770303051	4.201276016	3.666169577	4.429107398
GIPC3	4.334510783	4.83373997	4.485939865	4.665837565	4.487150041	4.473102024	4.863465564	4.659927293	4.252185907	4.425145065	4.448691438	4.501922411	4.638207353	4.808244963	4.855115744	4.628520411	4.482157829	4.742035677	4.867371283	4.438158252	4.782164296	4.475126761	4.696905417	4.424026111	4.848963167	4.935329802	5.111245358	5.268672694	4.659768432	4.863010086	4.505545606	4.64179511	4.80869558	5.547252475	4.504815366	4.693113915	5.183430947	4.750189405	5.879646861	7.234172753	4.545803533	4.659190827	4.557371305	4.789678447	4.615690645	4.564319892	4.601478299	4.779975084	4.965337409
PGLYRP3	3.409417428	3.975484014	3.714264356	3.798575526	3.626699246	3.501895443	3.829798305	4.252309264	3.275629641	3.770248983	2.990567528	3.561418505	3.670669021	3.35045571	3.954839183	3.778985797	4.399189283	3.501958064	3.136801426	3.628536284	3.620355786	3.544607206	3.628717895	3.422701223	3.673795864	3.800523524	3.915295364	3.732315843	3.764876623	3.729951768	3.478359043	3.439753715	3.686916538	4.414373471	3.473227687	3.848118219	4.416967586	4.036653265	3.025995243	4.79113776	3.487199653	3.621761161	3.570418416	4.045494343	3.824501818	3.378842183	3.35175514	3.757112303	3.905433935
PSKH2	5.064885764	6.024960362	5.329955893	4.9718711	5.261733314	5.351384196	5.565191102	5.336182191	4.991519383	5.150028149	5.04542622	5.273698793	5.493953381	5.361748785	5.791634779	5.218206206	5.795962374	5.008988543	5.445381079	5.025026998	5.501519479	6.022877426	5.517793602	5.069862117	5.724518668	5.041056464	5.041612926	4.93342608	5.214277759	5.184454759	4.95269227	5.204508501	5.244858827	5.455662646	5.290948474	5.209819268	5.415848741	5.089866276	5.813724283	6.241654454	4.905611417	5.250255725	4.979504778	5.989112238	5.296598895	5.100876516	5.357917382	5.896757027	5.403482558
OR6W1P	4.409584042	4.957787841	4.598691742	4.452216169	4.352218208	4.371639934	4.907008201	4.354957249	4.884544176	4.469160038	4.873935923	4.879397366	4.337768826	4.670630273	4.358237665	4.884252508	4.730253562	4.266497423	4.410796901	4.456582815	4.250511432	4.381239121	4.572114154	4.618942962	4.780841593	4.725374823	5.260786099	4.803214932	4.283142997	4.44985148	4.500167307	4.304413265	4.553944515	5.070883676	4.704396845	4.63392425	4.897517802	4.590978213	5.734771621	5.213716724	4.450557726	4.629350266	4.56190583	4.14958838	4.508250332	4.394845944	4.785545942	4.638346408	4.935416633
MOGAT1	3.860795213	4.811257749	4.98980829	4.992700451	4.469385996	4.035142389	5.226732509	4.824812522	4.955201532	4.653288381	4.152436717	4.654666189	4.34538806	4.394564326	5.046729865	5.497654163	4.531775704	4.499943035	4.27346781	4.356468863	4.754104188	4.494834297	4.685538088	4.659887645	5.187179384	4.210158008	4.317425109	4.33770239	4.576808691	4.095644246	4.178490628	4.289943106	4.198867416	4.649296867	4.526295857	4.376422087	4.78032265	4.074018953	5.883884554	7.108772993	4.36909031	4.29925087	4.552819862	5.030383077	4.645988337	4.027813851	5.221396864	5.015541559	5.019131261
GPR78	5.661739641	5.722256254	6.094005415	5.812662911	6.022898207	5.636050788	6.13817912	5.87795682	6.087150459	5.74745061	5.700578766	5.831591661	5.675126894	6.078522545	5.867566304	6.070404228	5.569707603	5.698185399	5.397894213	5.76971408	5.591163112	5.704229184	5.796089129	5.861960862	5.780123456	6.081051687	6.185880186	6.111532108	6.083338221	5.899644354	5.612197743	5.902202114	6.035227771	6.517638816	5.870825837	5.96767835	6.265622785	5.749959873	7.059935344	6.284124181	5.85926755	6.173575254	5.843817465	5.971620505	5.869782832	5.997123439	5.638078136	5.939697864	6.22790932
H1FOO	6.076869769	6.484765813	6.284439549	6.461897308	6.288787536	6.043401558	6.592793751	6.487024818	6.241629601	5.839640454	5.829006391	6.611826054	6.187608351	6.053587219	6.362326944	6.188629847	6.408976225	6.292228732	6.154946694	5.844755313	6.109686497	6.344121387	6.116936278	6.21081357	6.420330547	6.331730029	6.367682439	6.433685355	6.007211623	6.072894634	6.035264909	6.002786397	6.250861898	6.670534769	6.200490229	6.516349265	6.418596377	6.402061012	5.992844164	7.733493773	6.21114259	6.171785916	6.160905563	6.712812583	6.379491736	5.893817751	6.316888833	6.612760911	6.2552496
TAAR9	2.602049518	3.129690621	2.913320245	2.920353525	2.643183081	2.503463627	3.390644488	3.669437288	2.833554522	2.751622864	3.02968752	2.721799862	2.562605566	2.816740426	2.781064382	2.829907316	3.203563095	2.414307917	3.057938235	2.604101465	2.903705319	2.849416945	2.471802443	2.606131595	2.95927462	2.706907093	2.413176627	3.793559189	2.382091796	2.558366714	2.488515415	2.384351938	2.496115558	2.741047719	2.88031153	2.89440725	3.291029488	2.781064382	3.249555447	3.311325617	2.420389751	2.869833432	2.540070053	3.688443217	2.82525088	2.798574066	2.811721917	2.686696345	3.458533107
GNRHR2	8.587080672	9.365510173	7.789435979	7.675544436	7.726993936	8.443798459	6.734614386	7.647799267	8.226311252	8.102917779	7.839861781	8.119601566	8.210439937	6.317021389	6.90180591	6.630953677	7.221622485	7.94666561	7.8024043	7.612587576	6.912630962	8.230894357	7.943264597	8.041620978	8.332531435	8.118048518	7.838507497	6.645496968	8.32500649	7.277202617	6.249208032	7.905307576	8.116430146	7.963114836	7.633427246	7.651778734	8.375076402	6.805720921	7.442089718	6.419768806	7.885383273	7.822842289	8.012319357	9.180328528	8.096128467	8.592805507	7.313739984	8.448161235	6.053440443
MYOZ3	4.393186083	3.930574345	4.577994807	4.320885455	3.960242279	4.328615731	4.371733886	4.279315251	4.685320737	4.729305519	4.752243169	4.583469315	4.13529267	4.806418603	4.698674441	4.49421722	4.067179709	4.24958939	4.354291602	3.93627626	3.768833218	4.080677518	4.654990646	4.49421722	4.397608041	4.471015018	4.829166501	5.11359754	3.904601453	4.639506212	4.383524589	4.23335263	4.49421722	5.117554464	4.596595671	5.075472569	4.67422198	4.741116545	3.764094175	3.852326171	4.49134118	4.583293169	4.308755392	3.758912733	4.227310465	4.428920671	4.465844739	4.132657775	4.15548376
BNIPL	3.324880542	3.8019883	3.772476645	3.364508308	3.834466268	3.604825533	3.89460113	3.63713723	3.92247461	3.324591711	3.638847795	3.481610906	3.816471276	3.502849182	3.442134301	3.927449595	3.7218432	3.329300885	3.808008406	3.379280562	3.626056287	3.909996973	3.72104836	3.542071372	3.911748605	3.47165777	3.796609569	3.892384785	3.551084961	3.606233082	3.665391362	3.546342929	3.35306306	4.272978139	3.831986847	3.834557083	3.93194483	3.962881427	3.586515265	3.624298334	3.604435903	3.68645457	3.908181072	3.987303978	3.835072039	3.309141169	3.160086246	3.739656161	4.08516127
ASB11	3.261475088	3.817607569	3.348952286	3.345761724	3.301972085	3.444380047	4.079968283	4.024973446	3.207186442	3.199254388	3.767199242	3.678426118	3.308329103	3.556291898	3.445364978	3.533334846	3.753806935	3.331126073	3.724185579	3.387185005	3.506989305	3.313377318	3.836954604	3.23897381	3.803356336	3.337527778	3.920567745	3.692051445	3.303852612	3.667878046	3.306984085	3.37428454	3.455058892	3.757144126	3.767199242	3.497926717	4.212420715	3.290732629	4.945294347	5.024595494	3.402764841	3.498859866	3.402764841	4.307416213	3.842848007	3.403926104	3.607900327	4.658778069	3.455789077
OFCC1	2.196344112	2.274578522	2.031131889	2.176689532	2.091274352	2.484846297	2.420954754	2.169061834	2.183598686	2.547444124	2.107129122	2.422510383	2.101227799	2.01953241	2.109621676	2.600519929	2.211878988	2.271482926	2.347862643	2.266375294	2.230305104	2.218417231	2.036779143	2.204073045	2.182784159	2.030460162	2.221857934	2.168412368	2.06558543	2.066029073	2.261449834	2.106935034	2.173948211	2.404436971	2.272290121	2.166039859	2.7121844	2.190039812	3.055498515	2.703977791	2.350474219	2.084061808	2.141226534	2.198403923	2.277875664	2.259192293	2.247912059	2.369261507	2.115419058
SDR9C7	3.855673709	4.482312538	4.215959911	4.377705292	4.669039218	4.268780211	4.422632568	4.443670486	4.174470451	4.202512954	4.44092315	4.507457701	4.425650793	4.430975086	4.663840917	4.556245591	4.469489592	4.399856683	4.250278542	4.472872249	4.258331211	4.15448483	4.184475011	4.067857809	4.301035794	4.316572086	4.400344657	4.591857305	4.103914551	4.261887086	3.918812855	4.420609465	4.266962297	5.224998019	4.291767118	4.757246917	5.098109077	4.086341556	5.841511648	5.859393049	4.313380594	4.468300158	4.052227746	4.003358535	3.997414806	4.58934685	4.543523805	4.624097612	4.723306627
OR5P3	3.996618447	4.410179921	3.704906535	3.918965997	4.048116136	4.166032692	4.075132521	4.204773286	3.473635556	3.526575554	3.612028989	3.702034127	3.511302133	3.400562154	4.760745937	4.306140423	4.08378595	3.574740718	4.910742664	3.625141974	4.291851927	3.935686154	3.820572901	3.661281476	4.241262104	3.394193924	3.643038514	3.943149366	3.48070563	3.935384781	3.680963481	3.696000935	3.644972653	4.10544077	3.560617733	3.96577735	3.853261047	3.822075263	3.127144441	5.076146258	3.340264376	4.051129239	3.509945157	4.590601809	3.959702284	3.49393931	3.913131043	3.693615129	3.708888303
TRIM40	4.113111381	4.721166697	4.506016499	4.740928715	4.722363441	4.174092259	4.867063616	4.495065676	4.048841327	4.693467911	4.575073759	5.024166599	4.127087489	4.286636977	4.758466278	4.695476328	4.758039047	4.493720383	4.539465875	4.697828708	4.559055907	4.302546061	4.457956231	4.865695293	4.561759124	4.95455382	5.085578408	4.92499796	4.501549448	4.830509085	4.479973257	4.791325808	4.869414172	5.247181361	5.051758375	4.874285856	5.319413851	5.374947425	6.30468164	7.236222413	5.164103566	4.89050156	4.804334164	4.573176134	4.993447932	4.743569909	4.722363441	4.991997363	4.683651697
CSN1S2AP	3.723645078	4.305445186	3.317475538	3.490365078	3.104756087	3.474294922	3.83790235	3.583127781	3.128037735	3.549901634	3.147513784	3.266489238	3.651765365	3.308159134	3.55473232	3.095951292	4.106394334	3.152479303	3.540104505	2.489625922	3.78850521	3.644465529	3.549527237	3.894000242	3.62749357	3.340586155	3.325629211	3.44594395	3.216834311	3.774060404	2.915876505	2.90418583	3.085590415	4.386161261	3.260315002	3.296217799	3.381216469	4.512247787	3.230335791	3.349594736	3.192308269	3.559716963	3.170214147	4.32017251	4.407682173	3.328886719	3.761203999	4.850721501	4.011241589
WFDC12	5.129253632	6.261246218	5.887790534	5.230582223	4.879906023	4.340329803	5.315392577	5.806609151	5.005276855	4.769110405	4.912682027	4.895521072	4.946094419	5.058944022	5.400744731	5.103514464	5.127839481	4.867784004	4.703332658	4.744146474	5.143826438	5.295476023	4.687958897	4.782943484	5.301372919	4.940367413	4.808593156	4.998496742	4.954340904	5.137684391	4.549736754	4.817755389	4.955395623	5.588195152	5.076814042	5.298352635	5.540500169	5.107013141	6.152988442	7.167428101	4.828319292	5.412180174	4.549736754	6.210562432	5.217548612	5.348675279	4.852441818	5.859897758	5.762827034
CRYGN	6.359820612	6.231252005	5.917508137	6.229448822	5.987380514	6.345734711	6.607930801	6.234419899	5.876440379	5.712247545	5.715342422	6.522196295	6.014575733	6.049964188	6.028933968	6.20799658	6.38157704	6.22805415	6.20066955	5.76141173	5.876414427	6.194143224	5.950953139	6.280254709	6.342840162	6.041917141	6.033629721	6.039633847	5.664499451	5.883687315	5.542410218	5.929177106	5.780205199	6.572250687	5.91928743	5.999665089	6.143700174	6.062006866	6.618553748	7.705106119	5.897628211	6.001862745	6.048357033	6.287774463	6.863382703	5.975473439	6.079751437	5.844358184	6.26106196
STARD6	2.80089224	3.569703077	3.340241701	3.588856887	3.032495928	3.435932387	3.517986874	3.928798905	3.61070306	3.308444554	3.365992252	3.693396244	3.087377571	4.508406795	3.194129976	3.671635351	3.419175433	3.267927852	3.085762501	3.453572975	3.564036779	3.470266388	3.566247476	2.939755633	3.355633333	3.215804574	3.384293452	3.173586681	3.269599879	3.185665857	3.294579984	3.268750645	3.273831488	3.988632216	3.656429056	3.944813443	3.697926002	3.696242124	4.417964807	3.642723133	3.229602202	3.448125963	3.142268054	3.490455487	3.217026133	3.601640847	3.472053377	4.674399037	4.957106811
C11orf40	2.489370246	2.892509732	2.875208163	2.985623288	2.918133702	2.488582467	2.884797875	3.03695266	2.611124651	2.618232365	2.967371896	2.633960723	2.639101361	2.649094757	3.019485429	3.401852779	2.879794751	2.755962414	3.132932076	2.639727678	2.624174803	2.765917358	2.596362439	3.030374163	2.922650468	3.020393544	3.158053094	3.009936695	2.731346831	2.756583022	2.808208536	3.165698844	2.936270865	4.039262569	2.91794211	2.854813971	3.245758122	2.956027727	4.2979919	3.895690799	2.822666581	2.866874972	2.51808774	2.955543422	3.006947852	3.085532302	3.218084549	3.107766243	2.889126394
C18orf12	2.757850907	3.632001682	2.973693022	3.265725899	2.961033042	2.965349902	3.201924675	3.241970652	2.861055247	2.654512574	2.94463277	2.622858408	2.743379996	2.810683624	3.63763553	3.568344194	2.54762536	2.796740579	3.064609947	2.370469998	2.879696615	2.975797934	2.883119796	3.1085123	3.160856473	2.706417518	2.980664454	2.676234375	2.846441135	2.765335982	2.448227584	2.707203399	2.966054445	3.304421157	2.445334367	2.65684016	3.098839216	3.386144302	2.458141878	3.164173228	3.141074681	2.884029259	2.652820855	4.6300638	3.763624554	3.059159743	3.120597591	3.372606505	2.818976114
BCL2L11	6.073380309	5.927720101	6.451539049	4.859004984	5.32899728	5.268020244	5.457794235	6.277885368	4.064468731	4.926232503	5.90161882	5.213968304	5.463766527	8.07750517	4.97841636	7.760387301	6.238578421	6.47820116	5.5395242	5.827461514	6.7552554	5.315756969	5.52016064	5.692164914	4.760423372	5.846715459	4.866650189	5.381661289	5.567967769	5.216892579	5.238171863	5.003966692	5.439031769	5.243506172	4.444770917	3.989955096	8.246513673	4.421772264	3.619025288	4.939771684	4.523418027	4.264829087	5.593888009	5.489955823	5.291959338	5.191563137	3.992130761	4.446681693	4.297179204
DEFB119	3.571756509	3.736468155	4.026310982	3.765527193	3.463011508	3.312585024	3.70747575	3.379569647	3.622356548	3.342994707	3.520312872	3.894297648	3.51045123	4.003266744	3.75438339	4.120443918	3.859728009	3.595358504	3.835263638	3.771768426	3.800586917	4.069115163	3.581183719	3.985025184	3.747974032	3.617790711	4.023488303	3.817396833	3.736887591	3.853684859	3.286555989	3.921251274	3.685650168	4.929805562	3.827922231	3.875321649	4.500586713	4.708558815	4.996709932	6.10998204	4.015858658	4.070962835	3.621708312	4.192732915	4.255687583	4.080862775	3.973683956	3.954162189	3.768786322
FLJ45513	5.934347013	6.575717433	6.392153028	6.481935518	6.476647837	6.28547711	6.867802872	6.620519823	6.259551658	6.294869522	6.177234755	6.558373393	6.115130645	6.022463792	6.63005921	6.384357838	6.233208222	6.252784847	6.339384564	6.141348299	6.423039796	6.344858886	6.195068082	6.136276361	6.16531119	6.623264165	6.668882047	6.647073244	6.242432157	6.412725559	6.513180032	6.425340102	6.565557729	6.71488009	6.964266212	6.65437735	7.100307647	6.50363552	7.097395741	8.877898238	6.240413871	6.431244873	6.184542319	7.498298895	6.729647306	6.40585461	6.961509501	6.776600548	6.65437735
TIGD1	7.868860677	6.971927098	8.174288457	7.028376995	8.205034691	8.085551177	8.683896205	8.773875364	7.770888708	8.905395205	8.837868446	8.19995189	8.304012677	8.153335801	7.956316562	8.357069058	8.288737484	8.149144733	7.628916126	8.925537718	8.894553015	8.36289958	8.585500585	8.032437806	8.025357739	7.814742168	5.80834737	7.338380248	6.986378655	8.174725463	7.776609711	7.289856809	7.40985391	5.035267592	7.301724778	6.879720794	8.430249208	8.823575751	6.538680186	5.84195032	7.381302512	8.189151217	7.214990764	5.718656749	7.337359994	7.060756939	5.87422343	7.517538735	6.402676708
ALKBH5	8.810112151	8.3740082	9.403054218	8.264910992	8.549535474	9.006269128	8.112970833	7.421286435	8.555100807	8.748629455	8.171914332	8.205661372	9.011259514	8.793950453	8.613234807	8.506872482	8.739457404	9.064433179	8.632986333	8.271414341	8.703037491	8.397133974	8.906058892	8.543167451	8.712756372	8.897921119	8.48834095	8.830934374	9.078847386	9.04870269	8.794722535	8.878716412	8.997737306	7.36978629	9.160725497	9.039958303	8.823650395	8.84932903	9.876036933	7.964054479	8.536726087	9.227416848	8.757572958	9.63936156	9.707532135	10.2447739	9.189526063	8.207417749	7.982765541
CCDC69	10.18636877	9.923259397	10.07763291	9.805002728	10.2986748	10.15701787	9.956473895	10.41958623	10.20903384	10.1173494	10.40708931	10.4996927	10.13894408	9.975716943	9.939023786	9.892658883	10.48329099	10.51365828	11.00857559	10.12267675	10.26319295	10.30493442	10.04751739	9.911820816	10.07597786	9.903917117	9.626087194	9.770930671	10.28800424	9.654312927	9.96512087	10.39021068	10.09679956	10.15710549	10.04053889	9.527266542	10.83739289	9.397307345	9.692540353	7.275784201	9.975369002	9.651222759	10.10362697	9.029338608	9.62150574	9.596478061	9.240679137	10.02567743	9.302160909
NFX1	9.185557658	9.048727236	8.578755562	9.046211179	8.699785982	9.207109737	9.343531163	9.412495762	9.212268602	8.876831003	9.409456682	8.570210536	9.385180706	9.646389323	8.658687531	8.952626489	8.870723732	9.272383843	9.536394377	9.027742575	9.674348294	9.311370351	9.253219479	9.025632841	8.647561714	8.552126654	8.037066231	7.240764621	8.349763251	8.566515657	8.384726622	8.008328885	8.371718003	9.151758288	8.34405127	8.97846045	7.86314013	8.928797782	9.026757066	7.625814738	8.2126153	8.841751113	8.90448602	8.715575261	8.790073779	8.80071575	9.11295517	9.495869439	8.080571324
DSG2	2.971039638	3.840986125	3.07742679	2.952040723	3.14554556	3.562244217	3.695693303	3.040356952	3.323038571	3.202358714	3.347022199	3.208926196	3.190021011	3.283066478	3.634687916	3.714622396	3.472746883	3.166988348	3.483234208	3.471195697	3.423855397	3.081137467	3.742598387	3.345273313	3.387527043	3.310828229	3.416219546	3.744165698	3.059629866	3.351899337	3.504041856	3.412813622	3.334419706	3.69769389	3.599633724	3.59099887	3.905613555	3.718126995	4.785194968	3.567485252	2.930332031	3.360057789	3.141298405	3.703713737	3.175250806	3.504041856	3.04988299	3.624284178	3.59448449
C5orf24	5.398356598	3.056261653	5.048012646	4.823739962	5.057487248	5.027113619	3.003851886	3.645224728	4.316696605	4.861722954	5.24970062	4.406708003	4.515571205	6.122272665	3.557709841	4.441051888	3.681382877	5.080959508	4.398387522	4.120796926	4.746317362	4.039725314	5.046092119	4.951145562	5.311655473	6.700133124	6.16971891	5.544042643	6.140330291	5.465101228	6.431067566	5.859095506	5.771907967	6.646851924	5.457881206	4.590167892	2.10284479	5.791180041	4.840732387	4.283729358	5.342531066	6.101572863	5.709224221	3.920831637	4.205277686	5.509335906	3.877716974	3.671995467	7.471240351
KBTBD6	6.996793101	6.474355137	6.212389966	9.0820684	6.619769353	6.789747155	5.78680917	6.050244259	6.471458378	7.053908179	7.024984757	6.427950501	7.13420345	4.781358316	6.146092623	6.420073784	6.380352696	6.265817388	5.927219939	6.165554149	7.580602006	6.817142689	6.858993314	6.728281	5.625994591	7.888180638	7.349458922	7.913000302	7.190751434	7.666126006	8.054575026	7.205987273	6.973154505	7.779415162	6.45363709	5.92405283	7.555609414	5.703744789	7.575588445	5.131494809	7.72670617	7.722684277	7.472274498	6.899329225	5.847045469	7.556886067	6.390434303	5.738693072	7.945654295
CDK8	5.805070202	5.770251274	5.446278957	5.651813256	5.362534744	5.748161217	4.94386416	4.994990312	5.962030413	5.561611974	5.219008872	5.122088774	5.76034133	4.360660426	5.682309786	4.573631345	5.931434356	5.72308016	5.19087765	4.993208508	5.146026779	5.678928293	6.156578299	5.571902592	6.143573347	6.219271544	5.851022695	6.709930639	6.772431959	6.969091132	6.138136574	6.380253105	6.61142445	4.859368894	6.450202238	5.532370358	5.108501347	5.549933831	6.442410163	6.554677775	6.226707433	7.148910558	6.396359739	6.4250923	6.518697696	7.470042555	4.773738336	7.502172807	5.25740048
PTK6	4.757182683	4.54399325	5.511986107	5.19087765	6.544875761	5.472640732	5.391313827	5.395922546	6.539315332	5.515186056	7.003611866	5.624979519	6.384375072	5.19584483	8.458596616	4.825035508	4.68956834	5.065311871	4.326366818	6.010419249	5.500083633	5.572029795	7.22030736	5.485002575	5.008242438	4.794710331	5.909887223	4.490331611	5.389355969	4.311383212	5.864164148	4.71018987	4.644883608	4.211214288	3.954386313	6.58044515	4.479555722	4.161734352	5.367436315	5.432353738	4.941020905	5.231681436	5.446884951	4.64539107	5.432720841	5.719754935	5.179224399	4.467810996	5.233156871
NKD1	6.161480808	6.629041942	6.39573384	6.388178728	6.207203393	5.970244905	6.554740647	6.488571048	6.259098493	6.241524677	6.198748474	6.32591455	6.175237227	6.453990359	6.52080217	6.530940479	6.627866772	6.333851222	6.299640788	6.237969416	6.505256821	6.060662673	6.511838831	6.316870954	6.411450113	6.382625766	6.452682349	6.785749379	5.996293914	6.584777071	6.272773356	6.138587092	6.216854394	6.889479822	6.579598711	6.589823589	6.629041942	6.60873415	6.16245995	7.596078696	6.33067403	6.450088162	6.529183959	6.235380967	6.202698907	5.926532088	6.397853218	6.585734223	6.672265669
STK38	7.838966621	7.322627697	7.568836016	7.806952751	7.762919567	7.968506775	7.058364556	6.263964109	8.005778623	7.902261352	7.69770982	7.813090753	7.78130041	7.17412364	7.326324473	7.223930931	7.689585129	7.887410943	7.10780705	7.550080841	7.032014556	7.453049191	7.659698076	7.490030078	7.867366313	8.973700545	8.619541743	7.480037905	8.700097338	8.686143172	8.347737332	8.589351994	8.595724884	8.940865022	8.701683542	8.451912191	8.437179078	8.361328758	8.10284299	6.753438998	8.263866321	8.56792734	8.7507766	7.558761768	8.013356931	8.318048759	7.57890383	7.457523857	6.149306858
THEM4	10.87986004	10.65268231	10.53283808	10.37371166	10.95920977	11.07674369	10.75250746	10.76724244	10.25530385	10.87042928	11.19351031	11.3297243	10.28108476	9.049882633	9.867939231	9.883113087	11.42373939	10.55981491	9.447918051	10.42384997	9.623360985	10.94548744	10.7236039	11.06045376	10.72154335	10.65413153	10.34395805	10.30775725	9.175047176	10.64203658	9.769324635	8.981102796	8.711869473	9.864246304	10.1335815	10.70722817	11.11763147	10.15794015	10.00502581	7.328999872	9.319088533	10.52071831	10.59609845	10.18957894	10.14789862	10.30201317	10.5633476	10.63012261	9.894587898
CLSPN	3.206453608	3.775769785	3.581467429	3.733086884	3.875041417	2.812175248	4.830502236	3.029040117	3.081743987	3.739994378	3.20178223	3.269625879	3.664516021	3.359190955	3.590860058	3.558835829	3.888194986	3.438808003	3.483369523	3.229846987	3.847167937	4.363817129	3.017722018	3.231304817	4.533011856	3.057259426	3.353370285	3.452289263	3.057490869	2.744604871	2.489037606	3.375424368	3.069332052	4.216521476	3.626543203	3.263369004	3.655712247	3.307424327	3.017564344	3.266846783	3.056529998	3.523872384	3.382870653	3.935732826	3.916870096	3.423190505	3.426687045	3.751980368	3.595361295
RBAK	7.195286318	6.525396891	6.921769467	6.952959405	7.206547566	6.803527158	6.519809803	6.210442186	7.105323642	6.757998935	7.201923277	6.505134945	6.839071276	6.858755566	6.164821854	6.455961556	6.984888367	6.836949018	6.726398113	6.540831069	6.655651956	6.637333637	7.404023133	6.0453684	6.880206152	7.202134094	7.234016302	4.761196355	7.504015974	6.457232367	6.864290992	6.215444234	6.907087224	5.739327637	6.819367041	7.589686501	5.865469189	6.899374135	5.699697342	4.437073017	6.656886298	6.935792962	7.3031667	5.114343782	6.266329162	6.370913251	4.413895579	3.725433028	3.554563346
WDR62	4.025117164	4.272019636	4.094528241	4.235998753	4.221316759	4.401203865	4.717296341	4.717470916	4.387578812	4.194807713	4.201943291	4.29161384	4.151896759	4.138867644	4.280951087	4.837175545	4.099636583	4.250800882	4.499024709	4.493063052	3.756840256	4.256282695	4.387418069	3.919773724	4.220780388	4.364090469	4.593159356	4.73139086	4.146824352	4.110241091	3.994808212	3.857830379	4.269751053	4.689068771	4.16820394	4.349763599	4.54617459	4.966869237	5.191405034	5.727956614	4.305182447	4.457659132	4.016335788	4.381614972	4.470273098	4.365988952	4.710179134	4.315211705	4.272445735
SLC39A12	5.541746195	3.89197601	3.709924068	3.80084318	3.623791204	3.648992399	4.653808748	4.342229401	2.908402553	3.127837812	3.094750004	2.692373443	3.891711992	3.64331997	3.979302656	4.494816198	3.883754002	2.921977591	3.651498937	3.547469142	3.497584587	4.06039497	3.285654141	3.527330744	3.981631843	3.26469405	2.889114653	3.319635769	3.172437272	2.834667264	3.045610919	3.591389774	2.851352344	3.499540639	3.457892334	3.491363755	3.415410276	4.548278191	3.462599962	5.992817163	3.062014152	2.894302668	2.867856942	6.276419336	5.093381113	3.031008057	4.70517703	4.826402253	4.572770651
RNF168	6.287636821	5.930418704	6.094844167	5.850968014	5.962962689	6.494299495	5.821889756	5.791411401	6.257251206	6.454256269	7.185905284	6.32750938	6.18464625	5.708092725	5.923784485	6.243918366	6.802178811	6.602218638	6.650282428	5.391985104	6.482608005	6.180647157	6.9600153	5.542174656	6.236710029	6.222607158	5.656684366	5.193311374	6.267356427	6.426704744	6.936564008	6.09895011	6.45882617	4.923863334	6.617903191	5.737344629	5.182839602	5.71213291	6.310592411	5.533078001	6.517005002	7.020165322	5.993068157	5.670378683	6.272740734	5.868360399	6.982434802	6.120276554	6.424607944
SVEP1	3.465660626	6.435053006	5.18927071	2.998603148	3.093479189	4.657407413	4.822621618	5.165882703	3.178156211	3.302843777	3.368813887	3.157079546	3.858308959	3.256752882	3.028904714	5.072022086	5.692466255	3.333225364	3.772260078	3.305931851	4.065856538	5.21311571	3.692309075	5.272206448	4.27328307	3.098587562	3.405716146	6.183099544	2.952699235	2.934204392	3.166391797	3.335557207	3.012230055	3.520292925	3.341133188	3.107941248	3.504563486	2.814378725	4.890105994	5.153671643	3.079964655	3.171007111	3.1732127	6.937495851	5.730879255	3.381979293	3.747224364	3.501195241	3.628765171
LOC652276	4.651523831	5.421181298	5.863144652	6.092104662	5.780931461	5.599507449	5.714851561	5.608341711	6.513788242	5.191492899	6.037760786	5.820312859	5.553542031	5.422481129	5.969562633	5.427512941	5.794112464	6.125402837	6.302757538	5.751067021	6.151305297	5.942422807	5.734479948	5.437620866	6.227864342	5.448299315	5.235729147	5.712151374	5.412193408	5.400877183	6.313397003	5.686857339	5.841241503	6.926059388	6.055466259	5.393819597	6.15028307	5.491014419	5.174994597	6.771780588	5.160299979	6.422190401	5.669415818	5.471682384	5.092630632	5.315728477	5.5454672	5.763333087	5.467433508
GATA4	4.685761797	4.884279994	4.443658748	5.01500895	4.325182502	4.593723829	5.179220111	4.849296121	4.266698832	4.723154648	4.810754867	4.670328782	4.507122479	4.906548468	4.836708772	4.480527382	4.501533714	4.433924228	4.358817419	4.523923598	4.747296001	4.705377553	4.73053397	5.033199063	5.162730225	4.735600234	5.010253709	5.430595945	4.593400604	4.838759724	4.219322527	4.587276429	4.925229918	5.170730913	4.687113701	5.049378071	4.766243655	4.471404481	5.155584736	5.880877876	4.693255279	4.643448923	4.5654054	4.690048863	4.585827869	4.643448006	4.919796486	4.931624037	4.793040241
TC2N	10.48763188	9.593689946	10.38153827	10.30697469	10.03672843	10.36308851	9.772213482	9.573671338	9.766325056	10.18521612	10.28380269	10.19295919	10.46403565	9.148568948	9.931508683	10.10055407	10.12465453	10.24954856	9.062787895	10.58623871	9.975560795	10.02687025	10.313644	10.01301952	9.491224143	10.36055658	10.27744091	9.528819601	9.312928338	10.3504841	9.913509297	8.957977977	9.245118528	10.16551765	10.4840085	10.68577355	9.906104463	10.32218866	10.55179305	9.739885805	9.717334049	10.65821827	10.47060706	9.975850503	10.50518772	9.951194862	9.356768002	9.795216003	10.31219189
C9orf72	7.086385629	6.239295142	6.85259605	5.805827478	6.452169767	6.869157177	6.494825626	6.389761606	5.799539851	6.8573949	7.272746864	5.778170947	7.072866702	8.67194275	7.60302113	7.675375598	7.958220558	9.126354678	9.572867916	7.974528121	8.368605066	6.940901939	7.428906103	7.981441966	7.211899328	6.754818753	5.056576872	3.785168686	9.243737783	7.161078347	8.348532017	9.250477189	9.292271879	9.050119144	6.989074281	5.245150609	4.48956717	7.440733736	6.069405065	9.026876032	7.278335029	6.570678195	6.942803298	5.162730225	5.877094126	6.923065118	7.041480663	6.706555174	5.853745682
KCTD18	7.058692914	6.995249384	7.03470874	7.132139602	7.221969226	7.363329679	7.570038483	7.437432559	6.994491209	7.381930371	7.172867964	6.723152615	7.017187407	8.142007349	7.168941231	7.103749188	7.552388388	7.294374183	7.003394501	6.865678401	7.043105899	7.236790204	7.613721228	6.979865948	7.608358243	7.112163184	7.334501031	7.441001053	6.543630621	7.211271137	7.730622275	6.384358962	6.943314115	6.716351313	6.445361692	6.328703841	7.42255788	6.531340258	6.292397688	6.922159613	7.211455365	6.771581396	6.960158642	7.623109029	7.090519456	7.114307391	6.535746671	7.487361668	6.22790932
KLF11	5.564779632	6.197273349	5.052732311	5.595285096	6.190935784	6.608821144	6.31151361	7.262080073	6.28008322	5.924685003	6.031576305	5.767519354	5.961657599	5.905928057	7.207319704	6.923008003	6.555700913	6.179947715	6.784659817	5.91174584	6.669385218	6.25127491	6.806590686	6.035381851	6.308059938	5.990524385	6.049106977	5.499749191	6.146311061	5.965076325	5.120869412	6.204217641	6.438568449	6.62209015	6.630070428	5.723205267	5.715736419	5.80568661	5.236582546	7.727943983	5.770523429	5.723594374	6.402958264	7.823541949	6.187793718	5.240090261	5.814557726	5.9139063	6.4182242
ANKLE1	5.102086172	4.722399527	4.442143113	5.498059805	5.006643592	3.938855438	4.932547039	4.462352323	6.249588608	5.238489172	4.695522708	5.059714529	5.435344242	4.218882426	4.348583391	4.385222051	4.738579476	4.722399527	4.728550408	4.889932946	4.675220505	5.291136737	4.509019292	4.522649	4.741199599	4.406196436	4.224857789	4.486288027	5.10988215	4.448766649	5.400815629	4.914863379	4.793831917	4.855723094	4.11076145	4.147565555	6.156632608	4.859614415	3.727123829	5.12099576	3.919995753	4.61785764	4.727976858	4.48354796	4.047334704	4.784333386	3.943062084	4.594317757	3.537038851
PLXNA3	5.271119988	4.985449892	5.19244639	4.658498446	5.302039283	5.145915979	5.153420852	4.908835933	6.048781217	4.973206633	5.840818427	5.706641537	5.448432384	5.124016024	5.096825619	5.697829323	5.422306797	5.382327321	4.621440948	5.722781756	5.39106886	5.17946549	5.786866717	4.67353135	5.690508218	5.6458011	5.45360786	5.310294526	5.099585135	5.480309367	5.625498276	5.19244639	5.296821565	5.657490749	5.432069922	5.623897877	5.418757353	5.4189311	6.411701089	6.019329769	5.127269952	5.606879226	5.770386113	4.332671584	4.548963902	4.720385136	4.677029706	5.17383722	4.645800297
PELO	3.960822495	2.649737827	3.377977243	2.71249957	2.665841973	3.48267719	3.281579336	3.741936239	3.570938107	2.900982134	2.951979586	2.928487045	2.457027497	3.131418342	2.885408596	2.872975712	2.91250682	2.942115135	3.101897592	3.319919208	3.399959828	2.520958893	2.974964995	2.563244668	2.482999179	2.958106831	2.599735358	3.889550811	3.487382862	3.117690027	3.230876637	3.222649846	3.136783496	3.467734593	3.182192021	2.994639566	4.159563455	2.628334851	5.55437538	5.410970529	2.919484731	3.888117655	4.265050073	2.74227594	3.575185246	3.165227049	3.137898782	3.29859205	3.004098698
LACC1	3.556860614	3.968379011	4.410755207	4.407817751	3.904895862	3.535590338	4.366257207	3.927665829	3.784331291	4.51088956	3.725218462	3.857237359	5.871499193	4.620809622	3.356317623	3.792513368	4.298156959	3.996395955	4.51915002	3.649668721	4.533008189	3.927521513	3.666841591	4.1950856	4.358262901	4.223861693	3.447707492	4.006005779	4.41262937	3.710428355	3.789597637	4.007605327	4.162279769	3.69769389	3.716287718	4.347255467	3.560928931	3.904895862	3.504579219	5.488098157	3.731972435	4.086719563	3.874650392	5.135240224	4.352042856	3.635607856	3.887371652	4.323776324	4.311754062
TAPT1-AS1	7.425180315	6.38210171	6.928714574	6.826721091	6.60470329	7.502849272	6.68464941	7.339664932	7.377358987	6.321283982	6.32649046	6.10073259	6.666616608	4.611415641	6.330905122	7.239527674	6.19609045	6.58739503	5.698179691	5.778866136	6.285022891	6.734981098	6.824232327	7.296177866	5.777489029	6.79200044	6.908441588	5.507395146	7.188361322	6.411878239	6.905879753	7.386589523	7.683043381	6.096389033	7.102305713	5.99547452	5.670815547	6.735437762	5.453432909	8.026374564	7.500932332	7.67710879	6.896216521	6.949933662	7.213145856	7.62562342	5.899553177	6.292578756	7.318585578
C3orf30	3.774393562	3.971393581	3.865945418	3.252313795	3.129625081	3.300709348	3.85966841	3.501413446	3.090880383	3.376931479	3.627585937	3.710853202	3.437209126	3.499165156	3.442134301	4.199053948	3.998336029	3.929978962	3.358698022	3.567981353	3.789339529	3.619304529	3.724946085	3.705949034	3.573526994	3.963898815	3.440326732	3.589359965	3.087631212	3.790456138	3.454653732	3.698541773	3.769788655	3.957330884	3.505900809	3.585572703	3.636518267	3.881302954	4.415370409	5.447644923	3.62907113	4.365080746	3.527533592	5.148977722	3.688074971	3.737361355	3.587805076	3.733406993	3.872204631
RANBP3L	2.573066719	2.938627483	2.70719564	2.509494575	2.571033202	2.919303286	2.764806404	2.9559101	2.520650632	2.327916382	2.54339317	2.74270599	2.760314614	2.901961962	2.573031621	2.915933687	2.826164313	2.910403084	3.09404473	3.363889553	2.985490364	2.968005546	2.709043708	3.265466791	2.768388928	2.639949149	2.753844746	2.614527836	2.397526974	2.53366886	2.660222528	2.826164313	2.341401891	2.990712205	2.528009355	2.895909091	3.002440681	3.25084703	3.190683516	3.091148137	2.950522436	2.473312806	2.702335189	4.116860326	3.876706469	2.773629776	3.271055785	2.82298805	3.070167285
SNX13	4.379769877	3.906269656	4.316176903	5.438686368	4.288911071	4.105489798	4.165026253	4.067453149	4.089941208	4.320290454	4.551025699	4.551989681	3.995187874	4.260692178	4.064290387	4.295800382	4.444815577	4.156595165	4.802514223	4.247091547	4.50215415	3.986192413	4.172309713	4.290275597	4.351440158	4.302182807	4.188039837	4.235908866	4.752887406	4.775122058	4.919569509	4.50517845	4.492002456	5.038613276	4.096204299	4.42107619	4.16825506	4.05021345	5.401107013	5.927003372	4.524712461	4.235332907	4.448143205	3.830878631	4.377893059	4.251317124	4.296793008	4.715921471	4.727355067
KDM1B	6.231864753	5.888954584	5.666830007	5.157805715	5.024940911	6.113892881	5.822310426	4.326025508	7.667127158	4.985726138	5.294392106	6.103402297	5.869672983	5.445413179	4.769235029	5.584747724	5.985840398	6.014672346	5.847221814	4.866417916	5.787146231	5.058927905	5.595535701	6.167983114	7.038534012	6.93118585	6.921516029	7.290905392	8.179694774	6.578191759	6.842652921	8.107163091	8.078058716	4.394685275	4.995312626	6.203979708	6.643387805	7.903271006	6.34690687	6.318656015	7.251653762	6.477733058	7.353687101	6.972903654	6.816395339	6.220748624	5.961385668	8.465533527	6.456386371
ATP6V0D2	2.895799333	3.178488852	3.313823363	3.49537593	3.464435357	3.243072899	3.394054546	3.656067252	3.31486728	3.353861907	3.613764822	3.592094002	3.288955057	3.476405211	3.644448728	4.830479414	3.649221481	3.1532904	3.440436241	3.701584088	3.606138371	3.126198173	3.400816933	3.359133746	3.772641134	3.156724036	3.631377439	3.603239193	3.156608101	3.708554185	3.205043811	3.034489304	3.050968729	3.544220954	3.710110954	3.930981349	3.854501055	3.385151077	3.611800577	4.566999062	3.22531477	3.67971486	3.213037796	3.218732439	3.455906843	3.462509034	3.374247243	3.197001009	3.148199918
LHX4	6.398499719	6.25652811	6.246736039	6.653403781	6.475187956	6.711932572	6.294215313	6.648844607	6.329709786	6.374376696	6.60964176	6.63961667	6.367944035	6.43610351	6.572779915	6.714417384	6.765447724	6.281207897	6.739176002	6.165554149	6.460380104	6.370987559	6.358293389	6.269389529	6.67795873	6.606051048	6.671960006	6.684050879	6.063484253	6.425390675	5.988713013	6.405908411	6.21544538	6.877296697	6.067544525	6.688514529	6.958211286	6.310137711	6.927160791	6.587184209	6.210239769	6.53550195	6.159780183	6.464108898	6.345070748	6.457232367	6.496942478	6.63220156	6.445735241
CEP19	5.367642589	6.401001726	4.707823428	4.938799645	5.587332303	5.128162432	4.595977939	5.199037011	5.45617756	5.09895675	4.872291316	5.238236582	5.014968274	4.545854368	4.401378348	4.395287744	4.766325035	5.734042029	6.404740789	4.550536287	4.349071942	5.443218714	4.784565832	4.60722975	5.021840067	5.013997642	6.340544721	4.705704776	6.418642027	3.731837735	6.077258957	7.267532922	7.811139469	5.110338546	6.336407287	4.31599081	4.570930256	5.53032237	4.693383938	4.785964395	5.60055167	5.735523261	5.476400944	4.634371337	5.329325239	5.523620057	5.561726653	5.120973588	4.776565313
DNAH11	4.61919021	4.872518358	4.718103072	5.776276516	4.700662095	4.728596365	4.372120009	4.707620048	4.363785183	4.100515975	4.549316879	4.648471461	4.609377211	4.094521797	4.64814502	4.076930197	4.473441373	4.288480517	4.49421722	4.02549137	4.425408804	4.963742213	4.213822691	4.621932796	4.601470564	4.070456566	4.562807042	4.692629443	4.894806455	4.469033736	5.001659951	4.574014164	5.48231985	5.278158496	4.79458088	4.297926627	4.577603194	4.701730059	5.389094847	6.163279158	5.74836845	4.709298583	4.239914656	4.533493233	3.940544682	4.489415127	4.567292609	4.393061408	4.185219981
PROSER3	6.155622468	5.288765487	5.500330493	6.085091941	5.953421504	5.699529402	5.739296204	5.605335427	5.588544357	5.543530115	5.198480476	4.956338419	6.372883536	4.115015551	5.733772277	5.344423179	5.775618567	5.377891496	5.670000632	5.429593882	5.017885104	6.067032563	5.909080789	5.286823124	6.143967258	6.006361832	5.046726154	5.429827182	5.426398403	5.250601623	5.684322764	5.274592803	5.466857508	5.953421504	4.93684037	7.201260609	5.713022604	5.976070171	6.657413337	6.385585441	5.19931147	8.568436546	6.197128929	6.431903355	6.353968459	6.496304857	5.830912076	6.693104649	5.927597666
ADPRHL1	4.13126515	4.617416908	4.543727761	4.616466881	4.617416908	4.442538376	4.355328568	4.612857578	4.435976402	4.405597275	4.379242416	5.061046072	4.129153226	4.658417959	4.263041803	4.277191679	4.494117696	4.680114146	4.810848976	4.917399932	4.854341107	4.785093997	4.826506588	4.451011433	4.69585561	4.126033246	4.760737124	4.686965127	4.427557528	4.394146547	4.216422968	4.416612444	4.553426814	4.929053696	4.16189162	4.563023557	5.112878349	4.730886097	6.112187809	5.977494303	4.31015023	4.362592586	4.362122025	4.11007142	4.549781156	4.989560828	4.47722529	4.32470532	4.469570892
SYNRG	7.867346171	7.433654937	7.490017587	7.784233838	7.2719951	7.896818616	6.999275248	7.797939703	7.1393725	6.475428919	7.421104884	7.293913313	7.670297266	7.122645312	6.935645165	5.427457432	7.999808404	7.053591137	7.313826027	7.103731071	5.132823493	7.79113048	7.953666626	7.384385286	7.886237201	7.217921805	6.86568158	5.885977879	6.999878896	7.61145908	6.905444416	7.439015222	6.884617519	4.787484455	7.035459889	8.164927078	6.51543364	7.098050764	7.184610558	6.98536669	6.617037902	7.290283632	7.574629253	6.604632144	6.168742397	6.424246979	7.56784207	5.855066783	4.562584247
CDH24	2.531010637	2.755323461	2.821053697	2.619639894	2.804067317	2.674665631	2.816261682	2.798774772	2.869059914	2.606131782	2.636692584	2.84727353	2.626137258	2.841752226	2.768024798	2.915134734	2.715401717	2.743070113	2.843883607	2.666138765	2.973828239	4.721261629	3.301370163	2.787601732	2.86160716	2.883909651	2.893176756	3.113202428	2.606754029	3.011299067	2.607648582	2.652957171	2.517987158	3.308600444	3.016201406	3.369058661	3.419095287	2.936013241	3.76577458	3.674811436	2.584750872	2.910356693	2.758904121	2.461916213	2.622465532	2.649984876	2.686499803	2.858414548	2.849848928
SEPSECS	6.176052504	5.34873526	6.359402745	5.029340974	6.416791901	5.922553052	5.05230276	5.446442752	6.23521703	5.74140635	6.84133067	5.96482325	6.337807464	7.340044857	6.354340666	5.446989247	6.630317105	6.579650213	6.065860859	6.319925021	6.807382208	6.203199511	6.20955197	5.298616209	7.692499786	6.442916929	6.313043376	7.368569757	6.706825507	7.872168026	7.329943082	6.411695016	6.509114268	3.417725395	6.656592988	6.263991333	7.421793318	6.389595554	5.818820877	4.331992338	6.956872594	8.006703212	7.09960411	5.079764378	5.780469871	5.533858165	4.663744338	3.211211388	5.592389352
GRIK5	4.149565705	4.623090156	4.503868179	4.467552417	4.600002171	4.466312798	4.723822416	4.661548242	4.481090958	4.501336638	4.49717944	4.899277313	4.409235519	4.581282785	4.848325369	4.722368059	4.621817825	4.420852519	4.581448806	4.751147131	3.802668184	4.440406385	4.394363839	4.169167533	4.558972263	4.844653975	4.821636467	5.054673501	4.496845599	4.606974587	4.409958742	4.354946865	4.819683256	5.2896569	4.646170864	4.463719764	5.064686552	4.392281089	5.473648886	6.250408272	4.685656388	4.696295495	4.873968398	4.751147131	4.291342611	4.107094701	4.69533396	5.020616122	4.751147131
LRRN4	4.159395598	4.420609185	4.048499265	4.420609185	4.077342342	4.096753202	4.50994298	4.340018426	3.960129213	4.00335515	4.078045054	3.975525859	4.020675028	4.553161779	4.353181572	4.176602586	3.873830512	4.01447764	3.867489693	4.430625707	4.223789966	3.973821723	4.172300447	4.154678298	4.007544346	4.156382912	4.266853462	5.033603745	4.532929791	4.260298992	4.287096413	4.152982385	4.48092259	4.907867937	4.390083982	4.08757374	5.026456665	4.724053957	5.386553497	5.695907974	4.189715357	4.37725173	4.064424141	4.155918452	3.722272074	4.115311776	4.243793137	4.747022473	4.043902539
ZNF777	6.128885232	4.495269651	5.367040901	5.054003987	5.644711833	5.805419339	5.722502323	5.553637244	5.33679394	7.139860098	5.572572163	4.863784972	5.249372843	5.54371035	4.748986279	6.072636792	5.130076509	6.064023943	4.357099953	5.241222552	5.698849937	5.367040901	5.663253155	5.375240424	5.102429157	5.588498038	4.536659359	4.833981969	5.774642503	5.040546394	4.903824014	4.978077769	5.636280947	4.794796315	5.056673135	5.559417303	5.688295089	4.79970731	6.603765862	6.981139367	5.992359421	4.882004439	5.808361365	4.502524662	5.329859845	5.521836117	6.797726019	4.791901802	5.917346026
JPH2	6.767366242	7.008112223	6.978562812	7.026602022	7.008065088	6.861209492	7.063084157	7.363435608	6.936932646	7.01841318	6.824480599	7.027745471	6.81083538	7.107455127	7.126556048	7.282879345	7.003906716	6.904797618	7.053739661	6.876012277	7.46828564	6.868041573	7.166043459	6.929053504	7.095319833	7.130770185	7.006048095	7.392071627	6.864656874	7.151110191	6.830020086	6.710630332	6.901900175	7.533359429	6.873127658	7.060544183	7.413207468	6.945020299	6.861263402	7.116490009	6.941602647	6.970716712	6.761139067	7.154089911	7.1061024	6.803516003	7.01668124	7.281879098	6.942522111
PDE5A	6.083202631	6.016528452	5.990269426	6.460685346	5.864255098	5.928968721	5.807372302	5.331432278	5.773733617	5.977763237	5.653154942	6.313083162	6.091581264	6.073040046	5.893743593	5.64934739	5.624769502	5.683361949	5.774255972	5.897290149	5.804485325	6.196365776	6.531954835	5.771745153	5.506388907	6.447938803	6.38986469	5.476562461	6.27484216	6.482805184	5.37668458	6.8770853	6.704286843	6.942131409	5.97521429	5.810573557	5.921500771	6.805128138	6.083202631	5.930170625	6.473929005	6.151784201	6.02326938	5.997351573	6.129211409	5.987242308	5.790673244	7.374247121	6.513675278
SH2D1B	3.584207863	4.615221048	4.247528736	3.252313795	4.157790902	3.639653802	3.985253496	4.793580343	3.911897812	3.293456549	3.833219822	4.050307483	3.887060493	3.803763264	4.009151026	4.095042006	4.107315944	3.954816864	3.84301868	3.757683856	4.490553178	4.078185657	3.531128955	3.919773724	3.909382124	4.182106288	4.176918043	4.056991807	5.139817123	4.022930336	3.999134423	6.110889195	5.057322044	4.672690481	4.210637453	3.82998789	4.871306682	3.709004917	4.243457726	5.539245915	4.910792206	3.701893484	3.723789576	4.560454811	4.031612412	3.490574635	4.161829488	4.405460652	4.382002791
SSTR3	4.752733152	4.796694503	4.974681103	4.786493839	5.17666887	4.846637688	5.081486436	5.22625064	5.234143233	5.178303763	5.079047851	5.075235944	4.881404001	5.284441165	5.380679711	5.097502132	4.806112861	5.10333103	4.986336352	4.791444851	5.115954137	4.726206275	5.052143927	5.066559674	5.12869903	5.065867966	5.273983378	5.112506955	4.955482986	5.103005288	4.887775308	5.136407495	4.991696654	5.954452504	4.918558075	5.082561277	5.499205155	5.300166192	5.160218474	5.251044173	4.998328049	5.192839485	4.899621522	5.255414584	4.811562687	4.870151289	4.96370673	5.085075802	4.931945593
ADAMTS19	4.805995551	5.245718148	4.508594149	4.448298384	4.479584195	4.471735241	4.679011144	5.030779763	4.632021255	4.269850878	4.633696735	4.341854877	4.290096139	4.520256175	5.213616559	4.969250559	4.833385658	4.277998538	4.428714641	4.711718215	5.144145237	4.77050753	4.575840253	4.88796952	4.730434759	4.21595883	4.21595883	4.401698535	4.3273758	4.240393066	4.253644053	4.302156086	4.069006092	5.091777321	4.097471874	4.209820953	4.888870388	4.862863274	5.859757477	5.926987323	4.040806361	4.838659039	4.282115079	5.247643889	4.572537701	4.426753157	5.192825595	5.133309389	4.775843383
DDX31	3.48366512	3.555895301	3.981013569	3.861591065	4.113300091	3.294301292	3.977903746	4.712864731	3.894649701	3.543145228	3.684445857	5.034556495	4.383197089	4.093847206	3.819533129	3.943423645	4.351579591	3.841330164	3.937363938	5.350261381	4.017350192	4.107376333	4.117040882	4.363551947	3.803356336	4.185721256	4.463775252	4.598789241	3.775895023	4.035048991	3.43794631	3.806708712	4.024244637	4.289659185	4.146115245	3.603386651	4.471683898	3.76353937	6.563217325	6.813908662	3.913424178	3.921470593	3.82232437	4.103821112	3.557907161	4.131235477	4.204086918	3.59130464	4.088920174
UMODL1	2.15998936	2.355048978	2.452265328	2.629617047	2.281036053	2.519302185	2.392800629	2.302728727	2.253120308	2.421599225	2.353562249	2.627959845	2.35592704	2.51687732	2.366299935	2.480891721	2.483646985	2.499435647	2.399372531	2.400691936	2.602743837	2.436557655	2.306122636	2.413779719	2.246778138	2.58146919	2.394134648	2.501213386	2.185110843	2.370282423	2.639699371	2.382676821	2.295615077	2.540826419	2.750022744	2.36584545	2.519249087	3.188854695	2.75941383	3.813678634	2.271928823	2.273580727	2.406376835	2.75941383	2.443418689	3.050279755	3.294420343	2.528888844	2.47857102
RASEF	12.39237601	13.23939733	12.54405907	12.91188149	12.40288567	12.35837534	12.98054623	12.73255588	11.81359069	12.1768021	11.82844291	11.9103109	12.46931908	11.78192481	12.82326028	12.41973119	12.70987657	11.73159303	12.36364411	11.81780367	12.42803547	12.75968719	12.44653859	12.89942598	12.68646324	12.52540919	12.32222135	12.34346841	12.00451431	12.71606547	12.1158531	11.91760916	11.73048018	11.99985864	11.81724672	12.31291477	12.57716802	12.89944157	12.44758287	12.51554578	11.96576595	12.33766771	12.18476879	13.48240202	13.09551914	12.20521833	12.62116108	13.14257403	12.849527
PARD3B	4.233571646	4.944224341	4.65905143	4.530149116	4.776372277	4.37207719	5.44031672	4.849172878	4.704324426	5.158459899	4.880588767	5.1153073	4.540767853	4.459538759	4.906392088	5.324633199	5.117300672	4.845523844	4.160706585	4.616140855	5.622225428	4.68681163	5.122053371	5.012497149	4.75191836	5.549759108	5.049664849	5.041949824	4.906410727	4.711412624	4.56709717	4.841750542	4.703466916	5.598279664	4.927113519	4.682316351	5.436941006	4.941808164	6.022704146	6.938433867	4.904249875	5.138716271	4.933531368	4.707373979	4.678548841	4.732836661	4.77676123	4.701711656	4.358298057
DST	2.148856591	2.010283761	2.376393355	2.249817097	2.088921	2.246810794	1.902850383	2.187226327	2.259968967	2.156734228	2.200871866	2.407405111	2.059650735	2.014890035	2.017661889	2.405849203	2.440328203	2.16175173	2.360776689	2.571853768	2.257688162	1.965224477	2.093334658	2.168478264	2.143638059	2.137673797	2.403135889	2.259285528	2.253964893	2.142666844	1.980932227	2.164143081	2.131880227	2.810481424	2.009630821	2.66540417	2.704479601	2.115482004	2.866451026	3.094320711	2.136179721	2.130825373	2.093334658	1.976691152	2.004626378	2.328263012	6.756762153	2.288515825	2.276967149
ZNF441	3.410328779	2.996549793	4.226269382	2.882389733	3.622161098	3.371611857	2.578675595	3.154282172	4.041696178	3.478309738	3.151162755	3.715940941	3.293885156	2.768358158	3.203472657	2.844560282	3.044429535	3.271327903	3.082748485	2.831838801	2.829383099	2.950581489	3.199597924	3.199597924	2.999027339	4.122233775	3.407750664	2.924644411	5.584040574	4.193571863	4.919507151	4.587119976	4.986514395	6.535869966	3.664242926	4.692092309	3.217152018	2.750483329	3.383900048	3.070658786	5.316030081	3.488591763	4.469624835	2.993454197	2.950441374	3.439096082	3.006483328	2.785551646	3.029365541
NEGR1	2.605545975	2.725778867	2.745727325	2.987134118	2.767360174	2.718358665	2.747632555	2.74968162	3.358237986	2.797885256	3.027874163	2.934448242	3.806528426	3.182250971	3.000901933	3.127709839	3.655804772	3.505366492	2.934695832	3.116939281	4.051719191	2.941545576	2.746337089	3.324504239	2.741047405	2.802875029	2.932672529	2.86109161	2.903999928	2.866879087	2.645901776	2.732353024	3.178262572	6.739910389	2.732467313	3.330718619	3.635355942	3.088708507	3.058902314	3.819533129	2.826880743	3.105492295	2.781581802	3.702863066	3.740877007	2.973939784	3.76573714	3.238553847	3.079703543
FCRL3	6.787199233	6.204128938	6.486039647	7.249492186	7.215354681	7.095196646	7.453040798	6.891467209	7.040343964	7.30873803	7.40001672	6.533581766	7.043576985	6.986669053	6.332907677	6.103865302	7.076810934	6.58739503	6.059129513	6.584324051	6.731640979	6.661025504	5.287657378	7.325042338	7.524863464	8.677696236	9.198340801	5.714562441	8.124079881	7.637267636	8.579668797	8.300370167	8.170332156	7.190883903	7.781579421	8.281864117	7.202463202	8.74840657	7.32656636	6.618340014	9.087673898	8.150416473	7.770628832	5.747389332	5.76726474	7.512195173	7.6978938	7.224858096	5.187889185
DCAF4L2	3.42993512	2.921667114	3.346170588	3.49006849	3.678300207	3.559829589	3.520711793	3.559746243	3.273143512	4.03645588	3.19574296	3.654316519	3.518869547	3.179255392	3.295106633	3.760060559	4.373623997	3.268571654	3.589764367	3.7094896	3.569188638	3.3659084	3.05980047	2.800006238	3.424810392	3.324863691	3.732468601	3.466673732	3.295306576	3.163683343	3.448288746	3.71496742	3.080803098	3.69769389	4.325125737	3.803716267	3.898424533	3.803356336	3.195192126	3.71913088	3.370208749	3.793626795	3.426827662	3.189211172	3.511621411	3.241052777	3.829824893	3.38018405	3.411320295
STOX1	3.563997068	4.272708417	3.960595554	3.527057031	3.815765646	5.00643039	4.050836389	4.219887288	4.158495296	3.749525801	4.31643056	3.575117353	4.049164293	4.673709865	4.308633502	4.702715238	4.792712736	3.56015625	4.203463918	3.648752544	3.685786763	3.578180467	3.713724124	3.413949461	3.778714887	3.798153255	3.660177162	3.985503157	3.540042202	3.456562636	3.259460822	4.720336522	3.850402569	3.91587858	3.56784714	3.954166641	3.804849074	4.481327894	3.533869444	4.604563303	4.934957414	3.741433209	4.579071797	4.118626582	4.379949107	3.776385425	3.740289719	5.326037949	3.499594386
C20orf166-AS1	4.688167101	5.836451553	4.917277341	4.422723688	5.266983001	4.817019225	5.000915694	6.861561725	4.343217269	3.852555073	4.381366972	4.363876359	4.965074024	4.292994957	6.404688242	6.84758058	4.661848661	4.580615876	5.244935542	4.215056862	5.099470144	6.02887179	4.597166119	5.246150194	4.502220357	4.291308584	7.285920244	5.239359296	4.449682605	4.699412514	3.913860635	4.525093823	4.490826038	5.566870932	4.578528336	5.029738532	4.636755185	4.723607832	4.160846712	5.258036077	4.428309207	4.513301417	4.199031847	7.471391519	6.111800157	4.41437674	5.585769859	5.565806544	4.280209741
ARL10	4.389660212	4.224665288	4.377912329	4.885176649	4.821522943	4.776007337	4.086727917	4.545290874	4.590417516	4.24906878	5.237293663	5.093788179	5.049992857	4.330865632	4.338498663	4.857264552	4.853591455	4.295585223	4.911782066	4.871352167	4.267395215	4.504549133	4.664214567	3.981627368	4.079056278	5.298785142	5.10575826	5.12341514	4.661023327	4.563566057	5.667045218	4.432530276	5.121473505	5.075472569	5.88166886	4.869369595	4.609303843	4.659084146	5.483108533	6.62659809	4.346405733	4.420970571	4.146408109	4.398580856	4.363789018	4.082439006	4.741492051	3.944951247	4.358628548
RNFT2	4.179666286	4.913635513	4.325037998	4.448562383	4.736746892	4.82923226	4.68635252	4.507758776	4.701194495	4.736859612	4.826353926	5.060608064	4.536600247	4.475625722	4.903017563	4.72329808	4.75543308	4.18973964	4.338551941	4.235160096	4.542798303	4.498194974	4.529080138	5.026907234	4.798205761	5.298695594	5.194331855	5.300908617	4.540206197	4.406248948	4.532045301	4.773911697	4.82923226	5.33020628	4.787084232	4.762177518	4.825979326	4.485014473	5.798198675	5.498137945	4.718271461	4.655486846	4.558857809	4.668689864	4.452244039	5.068948488	4.481921906	4.711255327	4.446341508
ANKFN1	5.005009311	5.6123162	4.93981071	4.407783003	4.473934012	3.140625062	4.130552989	4.381594542	3.706540401	4.192767227	3.281411725	3.696141861	4.91013004	4.965701425	5.332541536	4.537559436	4.80719829	3.295076916	4.647748792	3.273677816	4.407783003	4.4313126	4.166570819	5.568333938	5.009804698	3.35454295	3.623454279	3.16468552	3.388162386	3.824154984	3.215187633	3.367360343	3.410988036	3.694955112	3.072690936	3.689087307	3.792718535	3.951013916	4.228190904	4.371852917	4.681589195	3.465148685	3.256076514	6.559123944	5.754345097	4.006705991	4.76596727	5.124094411	4.376593513
KRT78	3.442242332	3.414771887	3.749351462	3.655162688	3.790528065	3.922555779	3.817866112	3.540523881	3.239759143	3.557585976	3.80683769	4.172651922	3.661027692	3.598229492	3.873905393	4.091928236	3.660157359	3.668093291	3.315364783	3.770982331	4.013039804	3.619304529	3.769734761	3.901038312	3.593292912	4.113737945	4.360436219	4.33770239	3.735293379	3.774784097	3.657234272	3.971055407	3.909382124	4.513154268	4.029231433	4.215358965	4.724225207	4.333592977	5.761216609	6.778762688	4.125824057	4.360905655	4.074724942	3.441898957	3.767304859	3.891154291	4.499540092	4.03990721	3.924418905
CCDC7	8.280151402	8.48160601	8.681896928	8.846803937	8.561053642	7.971458281	8.616389205	7.555777612	7.847954715	8.992057938	8.390192359	8.970278528	8.439280594	8.093699713	8.092680067	8.354914807	8.600253316	7.791201619	6.829225331	8.866633974	8.359059856	8.245602245	8.983878148	7.728978401	8.321497172	9.748391154	9.89615909	9.743421134	8.656124644	9.342687255	8.086570111	9.070581934	9.089733208	7.32823004	9.580071826	8.974508991	7.633418331	9.162028277	9.186791887	8.108378104	9.822745311	9.890680396	8.949409374	9.457692142	9.720548785	9.930340172	9.422234879	9.37791851	9.252779668
ZNF41	5.315518256	4.985917815	4.90564108	4.994290664	5.20611321	5.632463741	4.786772007	4.914686638	5.053515312	5.496694391	5.398050123	4.765141954	4.626978029	4.668871159	5.426735019	4.073715477	5.161192908	5.153180989	4.645102466	5.900296769	4.554065872	4.988783585	5.743039812	5.60626425	5.316897026	5.979000836	5.642399222	4.299771361	5.50208713	6.088984876	4.617596936	5.454546363	5.562944836	4.994848665	6.257307706	6.446545641	4.812025649	6.056338641	4.293004849	5.218157908	5.529527148	7.340460142	6.139858285	4.200412785	5.618858724	6.1055955	5.146216217	4.556760782	4.447354125
ZNF512	9.048272289	8.460514911	8.654431428	8.765414205	8.631014566	8.729392317	8.398399167	7.960905901	8.785141737	8.648193333	8.565588166	8.722612162	8.819707999	7.560192857	8.084803286	7.824440485	7.966917113	7.931008537	7.795218923	7.782895582	7.203198313	8.463667634	7.979331016	8.071418735	7.735237474	8.606578611	8.53504056	8.415820381	8.713123972	8.820184607	8.334932	8.571918938	8.723066038	8.859968993	9.084683382	9.657002553	8.082543809	8.723017545	8.61490246	6.27842248	8.745891056	9.009917699	9.001203065	8.48924957	8.873314074	9.013864411	8.645171288	8.60295285	7.115275357
AMMECR1	4.330146561	4.68321101	4.323716789	3.964620396	4.136833783	3.840140279	4.493018194	4.619486471	3.997847144	4.323716789	4.861239327	4.740924348	4.184902121	3.825656433	4.423666513	4.112109136	3.803790247	4.19453038	3.99953863	3.986822824	4.099371543	4.114996954	4.560830205	4.706127176	4.323716789	4.303990359	4.336849986	3.821504016	4.162196043	4.251497921	4.408175634	3.562179924	4.171392792	4.98393995	5.221862471	4.128747762	4.679540763	4.724053957	5.10210928	5.112890839	4.072067088	3.954072131	4.203325207	4.17174265	4.986998489	3.862302444	3.870551707	4.221178015	4.816829663
FAM117B	6.7955327	6.188224313	7.285587239	5.484446205	7.059653604	6.19152429	7.144959678	8.458615272	7.069227574	6.808065786	7.768948921	7.485959803	6.5073775	7.422668304	6.147052336	6.516685782	6.597353678	6.304891736	6.303085782	7.69827972	6.634409668	6.602797729	6.985974856	7.072185742	6.420188351	5.951689565	6.141184317	4.268795538	6.82026923	6.309458652	6.854551238	6.905690337	6.292930603	7.15028095	6.431445498	7.684924259	3.881461787	6.703584569	7.144157571	6.615872184	6.950150316	6.418047123	7.061008137	5.855175174	6.480839191	5.338013026	4.429199392	7.076854209	7.739661787
ZNF583	5.49704201	4.886531564	4.323698841	5.500520671	4.908957135	4.707779506	4.827183143	4.748444242	5.03090203	5.085323579	4.827962911	4.666118503	5.003939165	4.022561774	4.737799774	5.121444217	4.490440525	4.55647794	4.524896956	3.861952786	4.307000729	4.712506082	5.292423402	5.269654726	4.501158814	5.716325385	5.317762831	4.597285836	4.788070379	4.838879253	4.924166908	5.058193646	5.152033896	4.515593358	4.919470201	4.533809309	5.512442281	4.388534521	4.923911984	4.466356185	5.554545092	4.418148658	5.775499441	5.052306089	5.572455431	5.266732921	5.710462905	4.406360256	4.988822898
OXER1	6.029097958	6.731802639	6.079018865	6.304192676	5.852082248	5.986086867	6.34030833	6.357789566	5.881810375	5.942481206	5.982985485	6.186943023	5.926372159	6.205414345	6.713749206	6.515062262	6.453254172	6.297238799	6.363352163	5.906428664	6.308150258	5.881283343	6.143935924	6.032494183	6.215187448	6.330335917	7.019794186	6.663603378	6.301971696	6.297906699	6.034742573	6.518849355	6.677079214	6.988682393	5.985240089	6.388522081	6.647808702	6.179925938	6.971361108	7.044301312	6.347514304	6.277584272	6.006946628	7.037795445	6.150788919	5.763654201	6.388792126	6.407011252	6.164883069
LUZP1	4.086892071	3.027603898	5.033386911	3.011699802	3.119405582	3.041584859	3.190248373	3.324849851	3.436967735	3.129247394	3.934026237	4.234928476	3.806111821	3.517011704	3.712097352	4.965018681	5.026160761	4.054133877	4.351443736	3.871271251	4.065449998	5.030605561	4.56094641	3.563860549	4.097728137	3.629991427	3.246136141	2.981381534	3.618916165	3.69598875	2.825674174	3.585352095	3.133418294	3.662722491	3.519101926	3.601244387	3.088773165	3.716557446	6.259435053	3.674815443	2.811049957	5.779257881	4.276998112	2.595022225	3.291795278	3.767199258	3.07036461	4.011185131	3.046779196
ZNF75D	6.365036391	5.745144085	6.251705806	6.229298957	5.829970267	5.725915445	6.068387541	5.143511733	6.206712133	4.835064315	6.729858115	6.271830689	6.639119506	4.116898158	5.399996787	3.75811535	6.451886115	6.281207897	4.986247919	5.720089673	4.864000603	5.77243092	6.308243844	6.228668544	5.892212369	6.99153325	6.754290539	5.604784565	6.431878709	6.592832157	5.725119201	6.098611118	6.016715693	5.280561188	7.138519753	4.435309454	6.01053928	5.604245395	5.871831359	5.503982494	5.457726882	6.240082169	7.472492943	4.979323922	5.198757921	6.830237226	4.65837193	6.399408165	4.842967104
LINC00052	4.434245338	3.03348184	3.589675652	3.290660894	3.550934004	4.119320006	4.618938086	5.109734884	2.793062136	2.855160837	2.708929008	3.169476171	3.340873625	2.893129836	3.238553847	3.055457756	3.330113681	3.227840151	3.417634816	2.66142549	4.064639475	3.571235303	2.952038166	3.746997608	5.679318561	2.856365865	2.740099491	3.121211182	3.189359419	2.736785653	3.027641742	3.025071953	3.156442336	3.336440952	3.528420395	3.15404782	3.496167049	2.555109104	4.604665671	5.855087447	2.961221053	3.169233653	3.100086316	4.107077177	5.478894001	5.808975457	7.685979842	5.511793944	5.996616717
BRWD1	7.547002217	6.575874163	7.95029503	7.319998299	8.018173479	8.212930421	7.651305153	6.866083878	7.529000927	8.438510648	8.238107253	7.394909144	8.021329367	8.472073123	7.845424061	7.329843531	7.666477342	7.965153715	6.949158068	7.68319844	7.606968826	7.535300681	7.849435832	7.928871046	7.576533828	7.612527693	7.443070897	7.321423342	7.466793495	8.69414688	7.456131405	7.462987607	7.386045344	6.957876018	8.25584514	7.753268013	6.859577479	8.980329166	7.492844437	7.609011315	8.275326071	7.472460742	7.898355292	6.848713893	7.488919016	7.952960278	6.728115429	6.848015383	7.4957578
CCDC89	3.090576217	2.752318811	3.397251017	3.015231725	3.703773934	4.156618373	2.790877199	3.403706992	3.641317226	3.031096794	3.398247897	3.815748292	3.398247897	2.940286852	3.556998575	3.089363748	3.445773462	3.571852831	4.426747007	3.518722152	3.363621034	3.561079329	3.521162287	2.673163925	4.068615124	3.015927632	2.792403005	3.174628108	3.552663687	3.498785629	3.37622167	3.389819751	3.222802433	3.403706992	3.91301674	3.472055322	3.503024665	4.86419403	4.003971812	4.225618499	3.699548189	4.436374584	3.480884319	3.558941296	3.596193059	3.280165622	3.181148335	3.401813482	4.698632171
ZNF572	4.795025396	5.294845728	5.35822022	5.2924595	3.731041944	4.101902878	4.070633682	3.981266616	4.876040566	3.168082022	3.866752233	3.418613143	4.463199057	4.053740636	4.237133537	4.128766598	4.91976028	4.531949715	4.236180279	3.398724224	3.29680901	3.837464495	3.758303377	5.065210906	4.918468602	4.374881907	4.021852312	4.186206982	5.104062782	4.112288925	4.591971567	5.092194428	5.546214954	4.120788976	4.15568305	4.272423005	4.800285359	4.241438379	4.805573306	4.307627757	6.79159213	4.053753063	5.105565944	5.898940724	5.790978809	4.270893205	4.648549715	5.683036071	3.580245975
RMDN2	4.483081054	4.787904216	5.375431225	4.841764949	4.505140254	4.760660786	5.432370262	5.398830685	4.540947186	5.114946151	4.876468656	4.949424962	4.446003714	4.62326155	4.757982974	5.291725327	4.968598893	5.363386434	5.251517934	4.45124459	4.697060932	5.158984295	5.511119661	5.438162366	4.978210366	4.892171564	4.439913357	5.048774131	5.058601032	4.558690929	4.675220505	4.917411788	4.738527285	5.204490566	4.557986805	4.858316083	5.026150387	4.970999848	5.631388406	4.727302097	4.893581352	4.773225869	4.742847316	5.943237075	4.25118192	5.065411494	4.344991432	4.698446726	4.714262942
ADAMTS18	4.592538649	4.743736321	4.548682353	4.801172052	4.977090924	4.421176253	5.23080379	4.646104989	4.859826485	4.670445005	4.997104628	5.037462184	4.629061142	4.86447118	5.228220105	5.415130621	4.682763179	4.613782555	5.330311834	4.455403885	4.784012015	5.030231001	5.109282264	4.854547277	5.372080361	4.782788589	4.890825107	5.194017286	4.578074193	4.647856338	4.516711155	4.586992627	4.889279579	5.414070448	4.36253215	4.840240639	5.360529812	4.544326901	5.011815972	6.180863669	4.70916148	4.859352541	4.642114413	5.186491333	5.012627071	4.636312601	4.979995281	6.143625682	4.774661124
PCDHAC1	4.795025396	5.265445954	5.077266933	5.271067493	5.154730551	5.201517244	5.156125626	5.126401094	5.185968655	4.641615911	5.169626468	5.244119855	4.813085229	5.133748152	5.410144272	5.271511562	5.111929053	5.160672383	5.338193534	5.550428828	5.197163796	4.826180057	5.149247872	5.045579115	5.322592803	5.410454014	5.175636265	5.552857829	5.090493097	4.980640901	4.897945737	5.133176889	5.204092831	5.588195152	5.167112413	4.960309925	5.422869114	5.258076889	6.200872013	5.862561777	5.171990716	5.268046577	5.322510786	5.037303052	5.234115792	5.259604392	6.325966198	5.38203622	5.425113958
HIPK4	6.258760132	6.227392826	6.253522993	6.363912707	6.338883779	6.03596176	6.404046462	6.293069998	6.239376551	6.103132546	6.238726563	6.313786049	6.105499883	6.311783251	6.347639306	6.38141088	6.247294741	6.089283947	6.058175788	6.098849054	6.734542154	6.387326466	6.202932647	5.943553846	6.505061025	6.313060357	6.42498041	6.438448704	6.000293758	6.534928773	6.276955485	6.049847718	6.265259502	6.860068601	5.971713118	6.330887334	6.681845433	6.505783068	6.637499891	6.887581326	6.136110356	6.311779923	6.100089066	6.232007729	6.24509614	6.322069771	6.512398097	6.458226636	6.38379329
FAM124A	5.836413311	6.392141174	6.243449615	6.021439237	6.169606291	6.20717149	6.331498967	6.293186525	6.321348721	5.983543503	5.98494889	6.101657185	5.874543668	6.189430666	6.26407062	6.355465699	6.190844417	6.108442737	6.117842688	5.973166524	6.235784039	5.68406769	6.025089356	6.074245624	6.295718672	6.218862571	6.172255448	6.109361227	6.021591122	6.150304128	5.759465783	6.036090024	6.290931641	6.718280804	5.993503503	5.867392927	6.250352836	5.980276463	6.818016402	6.738329123	6.168112806	5.989579873	6.219958733	6.344074981	6.250652397	6.079261358	6.53755672	5.958056826	6.328790012
NKAIN3	4.206645896	5.342731733	4.729843507	4.097778842	3.779254108	3.901279239	4.702653089	4.194959842	3.901824219	3.889513462	3.414521752	3.99843543	4.811603903	4.329187936	5.285407362	4.404443298	4.431987105	4.012445667	4.249904609	3.901221561	5.465537015	4.37459683	4.895196932	3.88443967	4.366041763	3.649321346	4.138537308	3.805490653	3.841498558	3.778688404	3.962136263	4.062775605	3.747412121	4.672048984	3.999680284	3.737801646	4.159170166	5.91485001	4.511084789	3.721981347	4.254702211	4.490385304	3.948366745	5.298242365	5.364479057	3.70933007	4.224620213	4.553693117	3.859721024
ITIH5	2.954596816	3.943816427	3.407252496	3.150838487	3.005372184	3.124906901	3.473073465	3.815029125	3.085326987	3.106586317	2.921880451	3.359494344	3.135528692	3.205622948	3.350354356	3.514244813	3.887156832	2.844900375	3.260635246	3.550592789	3.115882076	3.181062509	2.895427622	3.289738117	3.053718235	2.847104777	3.003669482	3.358427406	3.151692384	3.112091795	3.077545135	3.301323361	2.906470132	3.374247243	3.23550282	3.265229446	3.171753077	3.365010175	3.526650033	3.993717404	3.027535452	2.753355373	3.198110881	3.555844212	3.857034447	2.866183554	3.41427579	3.563118342	3.114720394
FANCB	4.702588308	4.712052966	3.246702968	2.77255459	3.194927758	3.758615293	4.157531191	3.588086741	4.232833552	3.079744447	2.900235402	2.969328384	3.033233906	3.444255234	2.703794325	3.642228174	3.458987831	2.620628427	3.450152336	3.063482512	3.699736176	2.67660453	3.070657074	2.786855	5.161983493	2.675658901	3.986749208	3.060805321	3.686748434	4.760608859	3.956405431	4.069517615	3.751316557	3.093783011	3.540562174	2.656625493	2.648891433	2.719068738	5.544577934	3.523165891	3.570351228	2.534202864	5.341688674	5.361880462	3.590016982	3.631160507	4.415447348	4.956539032	4.00212883
POMK	4.161848332	5.05091762	5.251414378	5.432386398	4.901085402	5.381726813	5.630522009	5.162730225	4.949784178	4.724337052	4.675294625	5.060608064	5.151917878	4.812396373	5.145678208	5.300403643	4.62969563	5.087642945	4.776149512	4.281452714	5.059732332	5.193322918	5.027497724	4.944603971	4.843064504	5.020947175	4.640491432	6.003917755	4.692477313	5.495605262	4.614352946	4.758504945	4.866667242	5.849004331	4.835896376	4.772901689	5.065087512	5.099014893	4.154003029	5.427445661	4.69048732	5.097076216	5.037320071	5.407691462	5.021791112	5.283084134	5.038581156	4.928420769	5.093606306
ZNF709	7.987740697	5.560215451	7.628309831	7.250270757	7.073186671	7.456413922	7.199384985	7.599376214	7.239051394	6.710031631	7.606961025	7.501568099	7.529134384	9.954677981	7.689351569	5.804485325	7.061808586	7.121387186	6.707861544	6.80010863	6.725215538	6.844791858	7.366691141	6.97303605	8.767984218	7.460454592	6.672938364	7.035298284	7.27368675	7.888122138	7.545430954	6.954612336	6.59843014	4.556481823	6.25256256	8.213602609	8.51455835	7.857253195	7.418331575	5.887096881	7.850225468	7.945708672	8.083326921	6.882808928	7.268521828	7.957842001	5.9804265	8.190065565	8.262398496
CCDC57	6.181473584	6.07034062	5.901361396	6.084778702	5.639731483	5.714481936	5.915334584	7.185733001	5.701811563	5.845752516	5.070287237	5.268838936	6.02616566	5.63143481	6.078639885	6.499673766	5.835352122	5.5776916	5.571617845	5.436224772	5.982604073	5.913891207	6.257774594	5.066977171	6.007786164	5.04789566	5.63773019	5.584093969	5.239378059	6.087507605	5.246178105	5.354392995	5.648270645	5.912338944	5.325385833	5.824169237	5.917498846	7.267433095	6.593486849	6.739119856	5.439770509	5.771434017	5.399665296	6.22091665	5.847228429	5.301372919	5.368100516	5.474803872	5.327621909
SMC1B	4.339334857	4.773580877	4.575125245	5.075313935	5.189570096	4.991425832	5.034315996	5.284333832	4.622772116	4.890976158	4.634432652	4.421459437	4.497900397	4.532010512	5.318680841	5.246867449	5.139791128	4.72778454	5.165324678	5.395470316	5.204968299	5.085556675	5.073506508	5.411760182	5.105681738	5.169626468	4.820088305	5.25605868	4.754872771	4.538958152	4.191579204	4.628143124	5.007904363	5.420450257	4.511356619	4.505512818	5.086921987	4.914356095	5.273077566	4.947101576	4.675338746	4.84056106	4.595691647	5.747982867	4.506510545	4.624965627	4.880247609	5.393679393	4.873822699
BRWD3	9.039759369	9.737003765	9.633629765	10.19564909	9.716177618	9.724170804	8.716926559	8.95550857	9.212498652	9.79901936	9.327314228	9.563026645	9.101149135	8.952844429	9.051311973	9.034553607	9.524492215	9.662805093	9.398254448	9.851154592	9.34757652	9.308598264	9.479970927	9.319602044	9.771823022	9.928849136	10.41788759	9.211869283	9.716285683	10.29798611	8.979449189	9.753559775	9.853979604	8.02357062	9.889629991	9.383780758	10.34083083	9.283773538	9.857268619	10.89838691	9.782320382	9.231855614	9.652601331	8.695836902	9.121378246	9.537236877	7.96393124	8.912951006	8.774299301
ASB16	6.080980124	6.422688205	6.204673611	6.714958701	6.686519875	6.099176045	6.588451603	6.432588504	5.832725701	6.026311075	5.774167372	5.905659081	6.148303028	6.599612891	6.624838101	6.653933774	6.352219127	6.229521952	5.767223378	6.103385526	6.241055911	6.211021287	6.230129265	6.456760518	6.212473274	6.249618081	6.389227944	6.358365486	6.050429299	6.296838591	5.974507316	5.717221854	6.136707053	7.495397962	6.011593831	6.403105512	6.519537256	6.112232774	5.200654479	6.954316316	6.019976514	6.751198764	6.05278752	7.274503174	7.131403125	6.450160803	6.426363882	6.209449501	6.467653441
MAGEE2	2.895984106	2.786162847	2.693881552	3.116594095	2.784697693	2.98233638	2.853146309	2.596217903	2.883661344	2.851783912	2.716954484	3.071777214	2.803367811	2.778946775	2.900982134	3.203872833	2.806322542	2.935569877	2.715864308	2.703482019	3.131065745	2.373856937	2.791907199	2.718340884	2.763471731	2.759337303	3.458836357	3.260361843	2.572324675	3.04838514	2.702050483	2.710194298	2.678834095	3.306459972	2.660169133	2.824474136	3.529319607	2.901938244	4.723503137	3.72610962	2.849305069	2.814544595	2.668217946	2.634942009	2.64643769	2.78715896	2.743803529	2.675786756	2.967552061
ERVV-1	2.648832106	2.735122733	2.680344869	2.869448042	2.507867953	2.574760256	3.353878022	2.933987339	2.421360439	3.164100348	2.616417768	2.809834554	2.49718348	2.850314292	2.77392001	2.919694829	2.857376638	2.655607174	2.59802092	2.554952909	3.149132895	2.647626892	2.743538084	2.922248276	2.984703395	2.891028999	2.870093754	3.050935185	2.642325253	2.683983197	2.519187351	2.638947168	2.639134777	2.985789206	2.648390176	3.077281918	3.419095287	2.768358158	4.436931732	4.421510665	2.724166087	2.859242053	2.694411859	2.981287649	2.9896919	2.790713414	2.763182539	3.298397239	2.768000294
GAL3ST3	3.773092015	4.045806327	3.958768898	3.676495495	3.837889975	4.020437777	3.964952099	3.75411052	3.820784968	3.964952099	4.007904828	4.268464871	3.875092983	4.08872677	4.107098317	4.304044163	4.042561723	3.941773668	3.784791757	3.711804382	4.169198938	3.625482747	4.05186469	3.875446023	3.681004432	4.092911592	3.959732278	4.152702821	3.676206336	3.925404647	3.78535099	3.969918574	3.873676949	5.08118953	3.925762354	3.744469784	4.161654794	4.082165995	4.720998156	4.654890431	3.62907113	3.912323656	3.841019449	3.474244664	3.643068142	4.138953631	3.858696028	4.042095162	3.714045254
FLJ30679	4.994751539	5.391418947	5.940188527	5.928901195	5.162888784	5.011153437	7.464215379	5.910128515	5.157021005	5.346833881	5.59279347	5.370170406	5.009727191	5.908900981	5.302150551	5.465866776	5.224101191	5.406180398	5.293906434	5.651260604	5.545966465	5.492762423	5.338350414	6.688343007	5.588656598	5.131214074	5.450775953	5.716325163	5.249116987	5.520362492	4.561716892	5.564049454	5.21247132	5.629144665	4.910765434	5.23355115	5.249888117	5.233917824	6.344647785	6.528724871	5.415888072	5.281747804	5.17607529	6.304903398	6.41042355	5.141586343	5.591104965	5.944666907	6.679682764
ALS2CR11	2.877405427	5.401194395	2.598514812	3.652359381	2.850091843	2.834499173	5.363138573	4.674878795	3.546529976	4.432091164	4.07068661	3.188858612	3.520125022	3.181638155	2.519796151	3.052595111	4.107665023	2.787440734	3.531460987	6.040606182	6.326640991	4.782957721	4.006618785	3.123162984	6.064502316	2.923422764	3.004048151	2.842960172	2.561867963	6.152638696	2.534967457	4.826187179	3.090557781	3.611210934	2.844324057	2.730307256	3.207388221	3.347772744	4.405587234	4.551813047	5.407567468	3.120404683	3.156140464	5.929364184	5.189845715	5.047897327	5.477486211	6.056706813	4.183661152
UTS2R	6.196080983	6.062749739	6.24186664	6.187222462	6.454078349	6.623733266	6.292766035	6.79498808	6.381625	6.354392093	6.343850233	6.853051033	6.452912111	6.740276661	6.572785138	6.928331986	6.561877178	6.50446286	6.475829434	6.779783738	6.665781236	6.227912947	6.491719223	6.3476005	6.552626119	6.456146396	6.253936222	6.678637177	6.379718899	6.398412807	6.307300429	6.156627613	6.344140223	6.639766112	6.510575673	6.326840301	7.000651373	6.500367302	6.211410557	5.739449897	6.177343814	6.330106474	6.224027706	6.149001294	6.062258124	6.197160443	6.358115076	6.450421473	6.609280141
USH1G	5.080321252	4.957478226	5.163681277	4.906327589	5.069422541	4.828538422	5.276632322	5.276632322	5.10312962	5.52016064	5.151872728	5.498362412	5.151831988	5.238880669	5.448511905	5.367492624	5.335741306	5.266954369	5.392338028	5.297450174	5.372738885	4.667186761	4.977149828	4.929568339	5.456993163	5.126143308	5.160147143	5.235608703	4.842908955	5.019518988	4.853297245	5.010852161	5.142818225	5.246504933	5.175920865	5.387490506	5.288931487	6.037629326	5.424793637	5.444402829	4.890901612	5.337043921	4.988652622	4.695548854	4.867053913	4.810013987	5.419762958	5.196841053	5.365508676
SYN1	5.646835758	6.402295961	6.192680885	5.900669164	6.189756064	5.719257465	6.259872065	6.038602177	5.70891957	6.045164454	5.758244844	6.307508078	5.963061232	6.184322387	6.162709172	6.14872415	6.20995551	5.97830192	6.10305675	5.705099197	5.789294329	5.878566737	6.062650379	6.070888218	6.180047612	6.520373008	6.454913646	6.598856257	5.953062893	6.132961163	5.895279935	5.981626592	6.157924724	6.937297313	6.181377741	6.496913805	6.330124466	6.075297508	6.335075847	6.823637161	6.081912427	6.457446614	6.04069089	6.066677003	6.071248701	5.624293951	6.168213004	6.410647729	5.945206299
SLC23A3	3.934955886	4.05763606	3.637590608	4.800686746	3.763057746	4.519255719	6.45706952	4.169933873	3.743475106	4.107579244	3.847687781	4.481588109	4.071989966	4.240487744	4.946797575	3.846969313	4.149312761	4.318824441	3.759348854	3.80184495	3.853715731	4.406051838	5.136559204	3.990425918	4.349522653	3.897031413	3.780363377	4.145301424	3.940166331	6.132552826	5.552759777	4.000461272	4.293961025	4.770713836	3.780945917	4.41416439	4.819254806	4.623308724	4.035492545	5.671902644	4.519461542	4.006472241	4.365341726	4.19272055	3.962372055	5.141594197	4.138095851	4.403680544	4.006422366
CNOT6L	5.100655754	5.772600798	6.405466594	5.521917573	4.673436635	3.725083436	5.018921214	4.360413519	3.991281812	3.63983003	5.368452614	3.646475418	4.816875935	7.239364528	6.568586435	5.980242231	5.78742292	7.545936673	5.373524622	7.094028883	6.398243393	5.483693694	7.468409845	5.814110589	7.304304149	7.263882749	6.261560045	5.120753253	6.765618534	6.330281667	6.414265805	6.263437226	5.56070268	4.10322176	3.671023243	7.311056332	3.581654272	7.841920666	6.121509959	4.348823271	4.985654242	4.975484068	5.713421056	4.219670371	5.441225886	5.176100942	3.149727293	3.528891075	5.976839304
RHBDL3	5.187844073	5.253784367	5.488560293	5.236482777	5.35243146	4.80752355	5.318394432	5.247248363	5.023066221	5.429195172	5.394298934	5.39939478	5.047206301	5.367775314	5.339185715	5.14973771	5.090128208	5.080132553	4.595703213	5.339505262	4.980351316	4.961699108	5.608970735	5.425297497	5.559353333	5.454457467	5.575507207	5.945129539	5.132981344	5.272923446	5.249413712	5.079944533	5.220974445	5.826688483	5.189553885	5.337610658	5.789866222	5.595035318	6.347968433	7.213203986	5.190207513	5.372164763	5.501358633	4.98630965	5.137869509	5.091494005	5.062917475	5.74839175	5.509803397
ZNF718	6.683962295	6.502394515	6.406929325	6.920707371	7.487982625	6.548248967	6.112593087	5.235842834	6.782063955	6.071558802	4.933319018	5.251773308	7.742103025	4.477438761	6.490253219	6.089982729	6.449921972	6.229576307	5.5482753	5.921250089	6.327757866	6.921096469	6.18634809	7.075653362	7.026019363	7.724434083	5.476951819	5.450767292	7.908904998	7.019514037	6.63872317	7.983761879	7.386817427	6.714709409	8.185318078	7.557787886	8.927390525	7.499376625	7.366326801	5.999129652	7.265912039	6.172303539	8.487177449	7.717317299	8.017592983	7.475931433	7.427980409	6.713513383	6.871212607
DIP2B	6.29715915	6.687921555	6.315307356	9.070832907	6.90532144	6.271830689	5.4449453	5.135092089	6.761423657	6.518822833	6.037016721	6.057254615	6.264424385	5.929794157	5.408382753	3.842479786	7.143204969	6.923753424	6.989881358	6.279559262	5.137616734	6.169405613	6.635653053	6.484632182	6.326115347	6.996676815	6.26633503	7.22595903	6.73149227	7.128278359	6.62874745	6.60414496	6.853940688	5.839453287	7.314291243	5.810051518	8.547599171	7.228463621	6.273501054	5.283021273	6.941483238	5.905088798	6.681180853	6.257601924	6.303824343	6.680665382	6.550522825	5.62512514	6.201432973
SLC36A1	4.66225577	4.485078707	4.85567763	4.635306844	4.657415022	4.781137774	4.912668341	5.159727956	4.88302155	5.220965723	4.644832844	4.599700023	4.820832766	4.46425586	4.85567763	4.780625256	4.746825609	4.475648979	4.696347202	4.85567763	4.797036502	4.728430033	4.731584275	4.304407104	4.761009963	4.553804455	4.861862522	4.726375908	4.396549376	4.594265874	4.431474879	4.401300098	4.518770126	5.569778657	4.81789249	4.852137526	4.882477305	4.858031647	5.467528648	5.459483726	4.647791499	4.807127373	4.728817458	4.901085402	4.790140946	4.497746723	5.220726146	4.647885196	4.903393194
SNRNP48	8.207416001	8.577532776	8.205171512	8.716587101	8.492819248	8.598757831	7.70344245	8.162504836	8.678576932	8.328379203	8.576481969	7.965104886	9.084244262	8.147008673	7.866145076	8.291647139	8.330343917	8.339190586	8.468452842	7.927523398	7.639009815	8.717417306	8.547974281	8.58047147	8.093874164	9.012896777	8.506479895	8.285340939	8.997168225	8.985918962	9.158659645	9.139814671	9.137812884	9.333327496	9.068060962	9.18910928	9.147234972	9.596810648	9.604084594	5.61212271	8.711744936	8.669848722	9.321750177	8.877863622	9.217113075	8.951742121	9.048289869	8.700017109	9.111474051
ZNF560	2.281452708	2.761860504	2.390029278	2.900982134	2.858955521	2.498119553	2.417753779	2.552728346	2.505294349	2.717805655	2.602784823	2.578577768	2.441205279	2.599911201	2.636892439	2.69014365	2.73004656	2.53377108	2.833730145	2.910149137	2.743061446	2.628721219	2.288352597	2.424933643	3.446748936	2.566583127	2.44499798	2.409391931	2.598574079	2.485277594	2.703425986	2.488244701	2.380403086	2.942320289	2.602784823	2.656625493	3.780319519	3.25422566	3.657681148	3.47029036	2.724217924	2.620017234	2.550879277	2.588155572	2.507402126	2.231905299	2.769218308	3.087469187	2.48824086
RTTN	3.535909771	4.600404414	4.734831384	5.660050242	3.58336658	3.559904851	5.494494677	3.718122408	3.720190865	4.215763925	2.900982134	3.080254718	6.576173361	3.543022556	4.034102123	3.426955368	4.251965476	3.644533793	3.829867122	3.524413401	4.363808924	4.254658673	3.644944952	3.356830868	5.002781375	4.965709431	4.810995986	2.619759003	3.741769988	3.643848311	2.915315993	3.450711761	3.993193663	3.665930716	4.09912963	3.766720422	3.9125894	3.881088574	4.099793879	6.461384568	3.898217406	3.041931298	5.308139755	6.274848966	5.046633178	3.940322317	4.822434585	4.437819457	5.480498635
BTNL9	3.98430022	5.820288749	4.754816531	4.804206725	5.531565873	3.979505204	6.354238458	5.046847916	4.826923373	5.241458015	4.599110015	3.731484801	4.902338671	4.110444509	6.084575428	5.687386263	4.289079151	3.863730571	4.973537637	3.427384992	5.991214463	4.66167587	4.405499396	6.505266579	4.506142248	4.295087207	3.03944771	3.736190494	3.905823328	4.768418867	5.055024063	4.297179683	3.719979545	4.747012701	3.686644254	4.201952225	4.019091397	5.323844791	4.244260842	4.258274895	3.472607212	3.241966166	4.226309674	5.655581605	5.486480016	6.442991746	4.408309203	5.442548678	4.613119275
PUS10	4.621605597	4.94386416	4.981751046	4.318870813	5.38135726	4.928176654	5.393249759	4.326265601	5.744463931	5.977101385	6.454875886	4.310479078	4.634371337	5.931533163	4.787801331	5.215696316	5.19087765	5.560828849	5.28742873	5.77232906	5.565191102	5.007754103	5.460979427	5.618562146	5.625569982	5.145176835	4.808485036	4.101797718	5.715012953	5.681525127	5.877012413	6.034137138	6.215093619	4.898665371	4.154838792	5.427745657	4.982884541	4.601681672	6.732843534	6.271085774	5.304374123	5.310695596	5.342838742	4.376486388	4.535126737	5.971656587	4.157440686	4.973937919	4.185219981
PLCXD2	4.438024117	4.851822745	4.479019878	4.670745911	4.836379833	4.498603598	4.737112839	4.656770464	4.446931193	4.958708984	4.776587558	5.336774145	4.307720798	4.88271263	4.8516153	4.921510654	4.759972322	4.752618491	5.034361762	4.432729008	4.395585823	4.428017662	4.772675079	5.00573213	4.905496889	5.01090817	4.861371976	4.789885008	4.39515649	4.943714612	4.556156172	4.421714794	4.449332121	4.928458358	4.847908845	4.901085402	5.142347072	4.714408474	4.577881641	5.524650789	4.606880167	4.828230752	4.774140809	4.360216268	4.762690569	4.643448006	5.031480658	4.804836488	4.700586963
C21orf128	3.824256097	4.699956762	3.494812531	4.745567732	3.469146568	2.936377365	4.035048991	3.78253733	3.423206678	3.647333505	3.901413156	3.765268395	3.354824699	4.175401735	3.616944026	3.890556186	3.931839621	3.449731994	4.095165852	3.838903587	3.825469067	3.427317316	3.64507348	3.494109302	3.125958215	3.891103566	3.791406881	4.069382915	3.981120519	4.035048991	3.829391293	3.949518542	3.810556408	4.612127959	4.209818115	4.280412403	3.671188222	3.966435321	4.693299511	5.491419095	3.739561229	3.999615896	3.69143241	4.737535582	3.645399624	3.700480988	3.978585326	3.600441582	4.163362675
LMLN	4.31739314	4.311845419	4.734153123	4.403530709	5.127187581	4.577939157	4.792220427	4.355695927	4.662861257	4.577939157	4.616898559	4.551989681	4.468632944	4.510248255	4.457939523	4.464931426	4.713285235	4.13505574	4.263379948	4.463855413	4.98066604	4.481655076	4.464732327	5.250036184	4.506142248	4.439130759	4.585254352	5.120510966	4.481655076	4.968795036	4.383524589	4.388892684	4.437263273	5.150402541	5.21626818	4.699773061	5.304346869	4.070125397	5.142985446	6.453251508	4.300374958	4.586707892	4.728817458	4.76403778	4.645988337	4.441065191	5.679842546	5.016380222	4.882355247
RAD9B	3.218277614	3.455715639	3.334022662	3.517993198	3.141497627	3.962185984	2.938801383	3.937925544	3.862593437	3.503500077	3.116771922	2.88433054	2.960082035	3.334438304	2.703794325	3.490123844	3.203563095	3.539434766	4.267399023	3.165736766	3.453791805	3.313184744	3.201324561	4.080351378	3.37768016	2.951671288	5.33773571	3.398523688	4.237371866	3.240730606	3.713170591	4.133285978	3.679065672	4.225261805	3.377973204	3.813059996	3.433839017	3.192597747	4.215108067	4.209475156	4.210961784	2.568268076	3.879130973	3.27703225	3.362403681	3.177403208	3.411806367	2.740749702	3.406627701
ZNF555	5.645265349	4.189202808	5.419139112	5.273230505	5.440783875	5.249184425	5.316812755	4.536659359	6.347279604	6.132666862	5.770086052	5.014842083	6.68740108	3.773410868	5.762341861	4.23579537	4.934108784	5.403884578	6.62874745	5.844825465	5.766700436	5.686568426	5.403964084	4.99034274	5.903910205	5.788005163	5.735192622	3.744333122	6.639167358	5.428554909	5.13646385	6.861150811	5.888628246	3.909382124	7.493418196	7.255185561	7.23849654	5.452068687	7.085571091	5.611381849	6.514369164	5.920258115	7.38155789	4.867254296	5.282800147	6.687315059	4.421290645	5.381974192	5.891705279
NYAP1	5.585128921	4.248978233	4.29247429	4.551535595	6.161596534	4.694741038	5.477123595	4.06333341	3.821015465	6.26956648	4.317731882	6.006346689	4.114568818	3.971754014	4.374936586	5.663582155	3.651001967	4.522626551	4.00965621	3.829459779	4.435976402	3.982875051	3.715231288	6.037665272	4.195738078	5.05594503	4.440011016	4.063800448	4.231631382	5.918889925	3.814964673	3.889616813	4.086924808	4.364533921	4.025115097	4.464105114	5.00738929	4.342005619	3.767330751	4.56941449	3.980808127	3.972322357	4.014077764	5.787107917	4.690041242	4.004590264	4.030619239	4.701194495	3.54288366
SGK494	8.191623149	6.943981891	7.917234389	6.513579984	8.131456441	8.347196692	7.315893838	7.191691893	7.564883817	9.194732066	7.756529775	9.033551573	8.366568548	8.482016093	8.618385844	7.369548201	7.350799391	7.055640592	7.8656073	8.114776438	8.144418381	8.517771066	7.4137226	8.167995508	6.940008202	8.086570111	8.281778295	8.84860091	8.27910226	8.369963726	8.540542641	7.858229701	8.439338404	8.793708983	9.146850969	9.19972348	4.271588318	7.191979467	8.863461759	10.59289844	7.7954068	7.449616752	8.354854529	7.981504746	9.012982422	9.353944149	9.517595718	8.086570111	6.077645966
MRGPRX3	2.056639047	2.244756769	2.583566657	2.645019123	2.430054198	2.527174191	2.86136977	2.522699697	2.546542796	2.727180456	2.506211141	2.84902913	2.811303381	2.288279115	2.486840966	2.708957424	2.630670161	2.562430159	2.638869037	2.630670161	2.533917178	2.397013303	2.125723678	2.729438891	2.333980017	2.890342866	2.986733312	2.638094452	2.580987006	2.841007628	2.77399058	2.608423446	2.708957424	3.218494766	2.808278619	2.645019123	2.913341334	2.651998358	2.598419603	3.258613671	2.979881297	2.542578808	2.900078724	2.465700257	2.555730487	2.387614785	2.738130959	2.470027002	2.678638247
ABCA13	2.185627599	2.291467811	2.640200909	2.329911043	2.677271544	2.071946648	2.239791762	2.519201476	2.391436622	2.254992688	2.56826159	2.383422491	2.264864076	2.434684278	2.154792569	2.715375503	2.370905228	2.345400982	2.940843996	3.167070175	2.939813901	2.139060038	2.329484434	2.394210362	2.280835928	2.24915179	2.390654654	2.380380077	2.869681895	2.378504523	2.392485484	4.215564306	2.565213621	2.982822364	2.429366576	2.672928216	2.258014689	2.398415857	4.238682023	3.835835852	3.082921187	2.375387431	2.394210362	2.054700641	2.131723109	2.149457629	2.597457199	2.257858732	3.667135668
GPR128	3.412828358	3.673959093	4.875646054	3.522239412	3.21961761	3.673959093	3.898970864	3.691020961	4.113382789	3.129193509	3.625050852	3.416097945	3.27225675	3.668993972	3.247021967	4.090747084	3.79668503	3.336905584	3.793519746	3.787027243	3.755041926	3.134015973	3.6828674	3.07897475	4.137746807	3.157671253	3.29147027	3.546066179	2.976872776	3.803994097	3.360934004	3.282511985	3.245405492	4.143032778	3.727098954	3.775711593	3.811014722	3.31653251	3.377378967	5.119162129	3.063977239	3.589693201	3.630823632	3.684742584	3.01171934	3.927291048	4.126106743	3.393816846	3.749253362
CSF3R	8.006324225	8.396355076	5.506102537	5.843301401	7.086494489	7.757037254	6.043614593	7.330109476	7.09233415	6.03735788	5.720486722	6.075945719	7.312547791	9.793589608	8.050904824	8.645298483	8.596201857	9.775409077	10.88414719	9.347391444	7.719171195	6.474685637	7.303453136	9.143935813	6.349898849	9.219875547	9.991928047	8.987230768	11.3250845	6.36774288	9.990932421	11.93429279	12.17213507	10.21581327	6.578506713	7.627200488	7.874490374	8.675095511	3.667844741	6.074830893	10.41278746	6.062273773	6.994110389	4.556680411	6.221395727	5.958617476	6.809143103	7.999464877	5.990905182
C17orf77	3.445488945	4.773843682	3.743697174	3.644957439	3.605015684	3.850063082	3.947194518	3.745843478	3.218803291	3.368226771	3.675921033	3.708135297	5.196140374	3.666619007	3.442134301	4.720914468	3.887120477	4.301012735	4.378526194	3.583554618	4.177540027	4.151569316	3.099912377	3.739421003	6.039933015	3.450094874	3.268192519	4.020743058	3.216335993	3.461997049	5.649993497	3.640936069	3.500527408	3.702836522	3.375277616	3.590020525	4.004101734	3.436426816	3.167263085	4.083434725	3.345646261	3.402368073	3.113379214	5.317576649	4.139970443	3.008326506	4.725299555	3.865277254	4.083794651
DUSP5P1	2.986790611	3.155039813	3.421638633	3.325143006	3.758393004	3.341971807	3.41167875	2.752859322	3.104720454	3.759338824	3.5707689	2.46869823	3.235092474	3.131103239	2.962634321	3.227939578	2.752926073	2.356936362	2.912346781	3.189362025	3.449642415	3.347160523	2.907714481	2.751561467	3.724597923	2.804836404	3.154734756	3.224790172	3.319452659	2.907727789	3.375037447	2.898668755	3.405632093	2.90820582	3.201131494	3.580180783	3.296694821	3.089897993	3.092702409	5.516214496	3.372322611	3.047530038	3.203905234	3.484592181	3.082918758	2.522020701	3.072678186	3.590681255	4.278683448
DGKH	6.002770918	5.08667097	5.163676131	3.653204643	4.379870386	7.717111564	4.175745239	5.259984742	4.08496178	4.362595572	5.745090033	4.398021502	8.004736436	4.84419875	4.578635573	6.76476914	5.415038347	4.623836457	4.154894724	4.947541365	5.283452489	5.558224712	4.917537227	4.899493775	6.001103347	5.130904875	5.434658966	6.990448164	4.034054255	3.412400917	3.551459831	5.305512994	4.328386863	3.813712294	3.836954604	3.671713135	3.994558852	4.681239342	6.161021782	4.426982172	3.463894424	6.171813934	5.380374951	6.882198059	5.773098433	4.006705991	3.524135546	5.036107208	5.713466016
TMEM182	5.184131146	5.88402873	4.34538806	4.941406366	5.438857941	5.247926845	3.809743799	5.597864274	4.805567247	5.377422754	4.773092931	4.242880137	4.282279728	4.617110303	4.386489015	3.637604945	4.778127683	5.063128131	4.307953483	5.848840654	4.560482679	5.077144177	5.100890381	6.078681898	4.455185092	6.908963953	5.353428253	3.520586576	6.207310421	3.272557358	7.12848667	4.828975244	4.397100793	3.955669912	7.160376367	3.450056183	5.741436248	7.98513595	4.400580362	3.928356363	4.607501319	6.406289428	6.245753586	5.373683378	5.2475331	6.06199537	5.751908158	5.755958159	3.688781909
C16orf46	4.262349581	5.53707714	4.51335318	3.956747804	4.385911476	4.501571221	4.545056168	4.98318484	4.389445874	4.400828551	4.297725049	4.287384952	4.71219089	4.478043177	4.585924152	4.861455293	5.055376253	4.415994334	4.713259393	4.299709781	4.617416908	4.513793943	4.383524589	4.682362962	5.415003189	4.671278989	4.396907602	4.913877071	4.285058237	4.042585463	4.316623847	4.339603497	4.327530609	5.338621354	4.680412712	5.204138476	5.163949996	4.988479183	5.480253148	5.471147836	3.99276958	4.654607653	4.371018594	5.273520384	4.262133752	4.314828303	4.500825983	5.566414577	4.794173394
LSM14B	5.946488795	6.414575519	5.535294906	5.815585944	5.962145141	5.804499652	5.783394093	5.7950058	5.478402283	6.206590329	6.387860163	7.093604106	5.970717136	5.547703901	6.06932826	6.184744967	5.864941183	5.821650569	6.118425395	5.479698331	5.975937077	5.922553052	5.331032007	5.494097079	6.613551629	6.56664611	6.186497808	5.92310972	6.297420923	5.313197293	6.021710027	6.106770286	6.375795956	6.717046331	6.328414365	6.674522658	6.242948588	5.629789026	7.443139671	5.925025136	6.118519269	5.496000448	6.038742459	5.777245165	5.840670988	5.243941161	6.026590342	5.102175054	5.553521151
CASP8	6.279631399	6.916143818	6.836026472	7.131429816	6.866171549	6.411515354	7.751196264	7.430819363	6.339509437	6.948000698	6.775908516	6.643468376	6.979636453	7.639394491	6.619195807	7.188706622	6.988953088	6.960906802	6.964074906	6.269892272	7.939012312	6.697041309	7.296511792	8.197000143	7.020027712	6.904571926	6.849271812	6.893750298	6.753060591	8.222389046	5.986754919	6.301582487	6.67675315	7.791475419	6.199391398	7.678106571	6.627643545	6.97243442	6.390606509	6.638042293	6.05873549	6.397752448	7.334537663	8.498364477	8.142392597	7.316910846	7.0774512	7.23878857	8.045245671
PLB1	3.318236296	4.18217387	3.569332304	3.534800831	3.777746488	3.505538104	4.145913882	3.845628935	3.525318531	3.591956484	3.529590828	3.608115661	3.485047203	4.429089877	3.773895607	3.854656163	3.730383836	4.018446938	3.886909949	3.981979593	3.423855397	3.626226088	3.952106073	3.551216553	3.942515602	3.889959176	4.109871982	4.924491798	4.397479361	3.638193871	3.59809508	3.830263663	4.98276587	4.29004306	3.226357898	3.847854451	4.242597011	3.643162649	5.560084197	5.791933154	3.959306494	3.498252748	3.672510014	3.854427153	3.741299163	3.568577033	5.524420525	4.41204855	3.733197376
C20orf197	6.11345773	5.547809442	4.931281736	6.562423552	6.853390871	5.95040287	6.371939938	5.578379421	6.297508791	5.812941889	5.990361057	6.623983751	6.067052948	5.534589264	5.823918933	7.321799669	5.61934008	5.464740626	6.063354888	4.977373884	5.500216461	5.441120412	4.431955185	6.181062661	6.297168044	6.632026896	6.027398829	5.751166337	6.651782339	7.002438682	5.535493492	7.33572893	7.291418258	2.675724294	7.83209222	5.804485325	7.050642311	7.092728315	5.988463018	4.762668493	6.936908664	5.923095157	6.073305164	7.022255117	6.179120845	6.731015013	6.865283297	6.208998251	5.791162254
SLC5A3	8.943926513	8.629882021	8.968291254	8.594920186	8.896541811	8.708458537	8.53370254	8.481762114	9.222291742	8.899777826	9.283060513	9.549042569	8.821515531	8.865475471	8.836766987	8.905294572	9.14988129	9.025797178	10.03134181	7.969605538	8.60077344	9.097779223	8.009988096	8.806997428	9.089016253	8.973313139	9.953799194	9.581138832	8.797508989	8.956720624	8.065199744	8.628295342	8.712208843	8.483952538	8.738121005	9.088393836	8.35714883	9.438846928	9.302063243	8.564984256	9.548646974	9.52399858	8.82056179	7.713614419	7.590018687	8.576728074	8.186379133	7.26997715	7.698857191
KIF19	4.751971964	4.630401681	4.800302241	5.085688716	5.322121377	4.760169871	5.303292109	4.957630168	5.104271801	4.898299507	4.671503348	5.088047601	4.376240024	5.127136787	4.592480186	5.656401235	5.501680307	5.189754185	4.6667487	4.725888403	5.10141568	4.861999506	4.858829978	4.787530084	4.822204674	4.965923443	5.443851488	4.77698902	4.989056211	5.282378871	4.593249681	4.527698918	5.006567116	4.896380087	5.873895537	5.168022455	4.755212668	4.948713051	6.082223119	5.853740874	5.621327086	4.959861584	5.046700853	5.509658073	5.233704222	5.491256683	4.678242339	4.380819163	4.903173306
SLFNL1	8.493595632	7.703860004	8.879708312	7.922393014	8.199604375	7.801740786	6.517230652	7.018839662	7.569327373	8.271160061	7.643399673	7.99224282	8.473753649	7.171420994	7.818600511	6.821591749	7.202763594	7.883779147	6.999524771	8.576718752	8.477125247	7.632792407	7.694066548	7.720865585	8.06871827	7.645271597	7.972270914	5.92321124	6.654821842	9.066823059	6.965131889	6.622658662	6.058727336	4.894751192	7.178016045	8.407440424	5.871106646	7.642443544	7.9428691	6.023325476	7.202058889	10.63387546	8.357585397	8.010706757	6.55110865	8.319677602	8.059035912	6.947048594	7.833387325
GPR82	5.623095845	3.766938271	6.111713207	5.107210236	4.267304907	5.474324488	4.247700145	4.984261138	6.778389169	6.405643496	5.162002779	6.168904475	5.760400327	4.96650743	4.31312765	4.535709208	5.837476148	5.133965361	4.884510796	4.675452539	4.927927168	5.362393698	5.315758502	5.154011217	5.294804082	5.27152798	5.561020826	4.184190759	5.222897247	5.779829351	3.935396852	5.570124206	5.216072075	3.467734593	7.10581372	5.433101755	6.252976967	6.608591941	5.016811132	4.126520786	5.507557746	5.081486539	6.876123165	6.551431396	4.613717106	4.352626206	4.800341818	6.724623971	7.191855326
RIBC1	3.26219097	3.598893215	4.000695757	3.539281108	3.613375864	3.624919498	3.983346913	3.896822302	3.624627131	3.493714596	3.869561056	5.136163332	3.907600976	3.604584421	3.64636558	3.841655737	3.736708731	3.377841742	3.954072131	3.796117354	3.599818281	3.404142041	3.748641499	3.385221743	3.684426278	3.909382124	3.935236783	3.918174076	3.43096335	3.997793459	3.677840798	3.66482989	3.806976084	5.201930616	3.626218394	3.88093712	4.346245722	3.718430846	4.724930934	5.457468588	3.806054454	3.297562228	3.667027687	3.872643026	3.608728988	3.765142613	3.626771979	5.393772896	4.441869055
OXGR1	3.181856555	3.485193742	3.542808356	3.591717089	3.636804072	3.860011796	3.627722927	3.356114597	3.42616318	3.41771879	3.395373289	3.368420678	3.26710524	3.317184577	3.248878532	4.313906463	3.817012646	3.51077008	3.793519746	3.786963286	3.934030124	3.416679985	3.308212045	3.555730401	3.6364243	3.367423657	3.699069106	3.515416734	3.801418705	3.385709029	3.53319595	3.484494586	3.417573241	4.128863201	3.700663793	3.733396687	4.627561974	3.465921589	4.63695435	5.05730815	3.282863329	3.670784855	3.604913152	2.981427064	3.251676644	3.594544784	4.000141914	3.650804554	3.914109691
CDC14C	2.416383635	2.120927409	2.185073021	2.129704687	2.146284968	2.235344119	2.118404275	1.998594882	2.327213811	2.224070179	2.186802171	2.486838122	2.285802545	2.226329424	1.980381492	2.395207721	2.504218643	2.052924289	2.16883541	2.361115941	2.20530475	2.105590136	2.052927656	2.476114551	2.149537813	2.137607232	2.30457925	1.969560274	1.969495167	2.187548905	2.249042327	2.266919724	2.156236211	2.784906249	2.501832195	2.296790724	2.843289143	2.493504595	2.79353512	2.315830275	2.156592427	2.271482926	2.037593714	1.986261072	2.058918278	2.541929265	2.70969783	2.143877885	2.255878288
SULT1C4	2.736040464	3.510290977	2.637703067	2.691840381	2.942950171	3.007272686	2.792102646	3.12358008	2.597467635	3.794247499	2.493039457	2.460144646	2.92982067	2.841294306	3.183116782	3.840644916	2.382676821	2.822756707	3.038281255	3.060718519	2.960884234	2.880481676	3.098789248	3.919773724	3.026420665	2.732521645	2.948911341	2.924644411	2.463054284	2.683983197	2.546639126	2.871838147	2.572352354	3.396072742	2.922772854	2.686659579	3.25951575	2.180073559	3.792315449	4.097739605	2.511843591	2.882631767	2.551040258	3.323167956	4.099340373	2.999295359	3.042030127	3.398318461	2.380403086
TEAD1	2.80089224	3.163783609	2.894173443	3.205701891	2.954088034	3.433656524	2.863209337	3.078735241	2.876062261	3.321267254	3.194511234	3.442844999	3.095486269	2.876024178	3.063015511	3.323172467	3.386420429	3.181724833	3.041943083	3.087320512	3.201057012	2.761634993	3.479808375	2.876889735	3.114756684	3.143704679	2.964564144	3.225836098	3.106411507	3.014686707	3.364926047	3.202988987	2.89551746	3.69053661	3.345653904	3.373528391	3.215915683	3.232787739	3.516149501	5.159355024	3.115463714	3.093505781	3.082854036	3.222359087	3.045119675	3.292398673	3.263014374	3.117628017	2.891610851
CATSPER2	4.74096849	3.571142229	4.142265132	3.312957345	5.138046217	3.905592461	4.935536097	3.851390712	3.933028754	4.804907466	5.901661734	5.857609782	4.634371337	4.884405452	3.138746243	3.853234801	4.096204299	3.812172786	3.501770579	3.602114488	4.05385393	4.580082683	4.702386452	3.892126739	3.794476994	4.169892938	3.706105154	3.482644978	4.272974909	3.068873075	4.400737469	4.026713432	4.057736197	3.861141618	4.70534976	4.211444525	3.554654427	3.496574798	3.591654162	3.768475764	4.511903049	4.157440686	4.838102472	3.835979912	4.38175816	3.526092052	3.668803192	2.795331865	2.613286094
POU5F2	3.68592029	3.551921695	3.475794225	3.750908712	3.472386595	3.696173394	3.962651701	3.760749137	3.915298978	3.681743131	3.704005526	3.856544423	3.78441156	4.10322176	4.162526487	4.216356561	3.841269376	4.066978157	3.886924363	3.801115449	3.856734851	3.559324779	3.726088638	4.111664598	3.968972889	3.663524203	3.882156362	3.791486901	3.898727492	3.692825048	3.845534041	3.775235708	3.566368282	3.908181072	3.730585566	3.787224008	4.624654584	3.981511131	4.227955872	4.16293212	3.692456367	3.863917454	4.000752551	3.77748471	3.512850323	3.802830978	4.156468737	3.943882219	3.672972163
RXFP2	3.921995994	4.728454539	4.420218343	3.635661286	3.092118383	3.186600697	3.57134249	3.279695575	3.723272083	4.18036784	3.633431877	3.460386815	3.290031519	3.875007937	3.965334742	3.6463889	4.63111377	3.730541338	4.893985408	4.180582743	3.806324635	3.93328313	3.272302732	5.157315702	3.547581792	3.415328263	3.935361805	4.03641959	3.717674526	3.94572431	3.541661221	4.594573757	3.800301127	4.621140247	3.777301522	3.394407754	3.769369438	3.335413742	5.303956783	5.501444239	3.448884469	3.665964721	3.331076197	4.535331794	3.607502733	3.618893589	3.591441492	3.146465613	4.221499843
BEND7	4.177782469	3.58505859	3.295746451	3.029988729	2.921554937	3.429997013	3.290898754	3.170379799	3.052117459	3.234769279	2.931480336	3.472476704	3.530853793	4.357971153	3.138238984	3.469038701	3.203563095	3.223850655	3.300366004	2.759357817	3.444700928	4.309799237	3.172821367	3.312315325	3.1302955	3.167079402	3.365437495	3.652412119	3.052996511	3.094450157	3.542633655	3.244713816	3.311730765	4.374135471	3.129938175	3.436711845	3.63167903	4.027679189	4.902119769	5.299557859	2.995951124	3.244504435	3.131364509	3.598487632	3.652963993	3.278963503	3.12689461	3.500292519	3.57978977
SLC18A2	4.222370618	4.318538096	3.830628768	4.011222749	4.526614988	4.06692797	4.342761839	5.173876635	5.851328153	3.875080963	4.243990642	4.930646884	4.316610675	5.107688674	4.367714439	4.72436097	4.347350744	4.371036113	4.208711517	4.395277631	4.20853881	4.235613059	4.275750458	4.270059178	4.567719334	4.098603631	4.317425109	4.585643654	4.684055403	6.147236945	4.283248362	4.931330792	5.473022223	4.354240077	4.201268091	3.852012818	4.304249503	4.018012566	4.371036113	5.464935084	4.058106111	4.48403939	4.20166879	4.815151083	3.654316519	4.210240073	4.237242892	4.527083866	4.544274511
SSMEM1	2.992784389	3.573621482	2.737589025	3.486084844	2.951203028	3.35833819	4.355182115	2.902588777	3.035952439	3.791597132	3.194518459	3.775193135	3.046003584	3.634560917	2.969695066	3.34599362	3.45828444	3.257320517	3.689573364	3.044113921	3.463562988	3.94931259	3.329919993	3.108911227	3.756077718	3.21726652	3.673354901	3.56763208	3.066361353	2.984452186	2.857503561	2.867529759	3.098863519	3.472212741	3.100624962	3.059050313	3.612986636	3.601785407	2.999144332	4.04101064	2.966485567	3.38939421	2.946469457	5.436737718	4.069256316	3.363244328	3.194368902	3.73643813	3.98543625
MAB21L3	2.604789727	3.821737483	2.828084405	2.415208582	4.227307037	2.833063059	2.941523934	3.921122027	2.327213811	2.599469237	2.920585293	2.97399357	2.506211141	2.540599858	2.930292095	3.323172467	3.032356745	2.65505799	3.15320322	2.337570482	5.359638411	2.527824572	2.609194479	4.802804509	2.598160218	3.099798642	4.088870475	2.818086935	3.057461683	2.706463247	2.657858997	3.726743726	3.672717607	2.859519327	2.808363627	2.983668469	3.052105897	2.680798449	3.371375394	4.464145258	3.67777972	2.728604091	2.777296372	3.178766775	3.063558646	2.617042543	2.844330298	3.030538365	2.678524714
LOC285696	5.314747313	5.796440732	5.725558248	5.648226117	5.223731464	4.899375948	5.928286414	5.976741789	5.298704842	5.598643043	4.935020918	5.146931976	5.184490241	6.265628675	5.665954847	6.212095915	5.852736845	5.081398623	5.963219609	5.042214019	6.722287057	5.559034959	5.377748684	5.372925222	5.657022717	5.069278402	5.077388875	5.259041777	4.611777813	5.350041436	5.053771319	5.120396976	4.977897705	5.574027736	5.034642089	5.1793622	5.599263061	5.686056095	5.277828018	6.280030074	5.074742024	5.183235116	4.737651275	7.013531704	5.81913226	4.968408059	5.848918677	6.161984154	6.955493034
MIER3	3.463418556	3.274191171	3.416743325	3.685436538	3.515372532	3.478841504	3.250275987	3.876958662	3.491782713	3.340859785	4.046905285	4.571013679	3.39623686	3.654828575	3.37539151	3.516906044	3.811664881	3.816604416	3.845134821	3.758507497	3.731054883	3.360963704	3.639315332	4.174717119	3.500529055	3.860850398	3.659654629	3.865769894	3.650017982	3.5880589	3.735515709	3.266975462	3.553326299	4.285179062	3.861636624	3.702936055	3.799560265	4.134380244	4.92513668	5.139302051	3.373693562	3.685436538	4.034431786	3.330170413	3.461832431	3.797495545	3.936547756	3.511097213	4.209902001
SDE2	7.679790125	6.11471585	7.452258204	6.899022524	8.414645402	7.914300097	7.39280578	8.276146808	7.009047656	8.31130052	8.385027219	8.0468685	8.570325545	8.861439345	7.908374572	9.480226579	8.114666346	8.239490989	8.2156172	9.261348182	8.916369402	8.113598227	8.635398432	8.414515875	7.952151879	7.309117521	7.485946993	9.530165948	8.080892452	7.137547294	6.186445455	8.951152864	8.474430389	7.594357579	7.110055724	5.295449445	3.991680096	7.638532144	5.842966204	4.422715846	5.433926813	7.752185298	8.080339208	6.919713256	7.081391554	6.953394269	6.728082215	6.193194243	5.558478089
SLC35G3	4.66218071	5.584960594	4.935001484	5.792798958	4.993257861	5.277444314	5.213515283	5.293654534	5.81356669	5.426237489	4.297192092	4.899470424	5.447311992	4.604836251	5.107214351	5.901087363	5.586304748	4.594161952	4.742016122	4.974297386	4.58637834	5.413164051	4.821255985	4.636393049	4.825801042	4.660477738	4.349131296	4.372155105	4.698472616	4.472796342	4.202084778	4.513482494	4.986940036	5.162131329	5.332828653	5.521213384	5.290605941	4.018392647	5.357286815	5.813470784	5.310217672	4.813649496	4.923918085	6.217762379	5.57027512	4.97211225	5.259103425	6.429371254	5.034623272
UROC1	3.878858294	3.777947727	3.877973856	3.919773724	4.153556509	3.880086364	3.985594217	4.149408328	4.311410621	4.323716789	4.088339657	3.982261628	3.868991528	3.939763377	4.056550035	3.958633381	3.86332941	3.885117076	3.871068047	3.89719788	3.869103749	4.222333126	4.000576194	4.021666794	3.901191994	4.045545858	4.278125981	3.848466703	3.763492589	4.044653585	3.799257168	3.933995812	3.744457812	4.734825808	3.890787084	4.12325644	4.160897862	3.997869073	4.716911622	4.594661726	4.064511857	3.651490216	3.9198756	3.885208271	3.824205616	3.891154291	4.075273092	4.096204299	4.085646446
PCDH15	2.365353138	2.120927409	2.122462837	2.207691604	2.207409849	2.064017183	2.14869122	2.445825617	3.269086843	2.317471914	2.137788293	2.229710923	2.162248738	4.382932115	2.106890735	2.440841025	2.149094074	2.157233361	1.946428191	3.127709839	2.973660295	2.143386838	2.079857068	3.1100555	2.442990989	2.241513588	1.9536798	2.170913358	2.054221395	2.103220814	2.022131631	1.777463795	1.981317718	2.556083362	2.210550585	2.204982196	2.759059166	2.119427703	2.59047984	3.558714547	1.982412239	2.290522625	2.052504928	2.593482185	2.233431281	2.207330529	2.080323196	2.901836882	3.733774063
TNRC6A	5.346900744	4.912426987	5.942193326	5.980753738	5.852535646	6.165084757	5.541145172	5.506382641	6.625208673	6.351181278	6.051541929	5.580219651	5.940041611	6.403774422	5.864427033	6.117099919	5.972975825	6.252925944	6.136746241	6.351965688	5.891208233	5.728234672	6.460957295	5.24712431	5.758287129	5.335801948	5.143838644	6.060471195	5.900687276	5.797632436	4.974926907	5.566390519	6.151725148	5.76944997	5.222734044	5.807784388	5.513141049	6.038118779	5.527321156	5.051919986	5.209257636	5.541590655	5.427574134	5.040600952	5.099632929	5.840575159	5.291923531	5.25593504	4.747779971
KCNA6	3.95115987	4.557275869	3.554950694	4.050797066	4.671098013	3.92043716	3.766946527	3.97880166	4.379725825	3.755813104	4.233222443	4.150225075	4.142504055	4.308574361	4.613480949	3.652598527	4.121564714	3.815069108	3.587318258	4.0740735	3.763978327	3.972937495	4.126465968	3.691171685	3.638679102	4.495670841	4.037561876	4.031486171	3.557547813	4.039300597	3.591208455	3.65998363	3.901224136	4.01570596	4.409182226	5.521127723	4.871306682	4.824110078	5.052062287	5.815862509	4.036582293	3.909095493	4.836703444	4.035451805	3.588272195	4.07220205	4.142504055	4.246216998	3.651113046
ARID2	8.081197142	7.771942436	8.373392669	8.317179256	8.165027698	8.03031407	8.163334217	9.895306608	8.555456972	8.255034212	8.32003452	7.720774425	8.683726849	8.729387914	7.656762087	7.800532576	8.559031494	8.179154246	7.593954257	7.175540065	8.889080518	8.252685869	8.128877015	9.310765971	7.504553042	8.775040926	8.102966858	8.244851468	8.250257109	8.813764209	7.727822407	7.838031422	7.769677071	9.372889872	9.33103357	9.764200262	9.819327608	10.23094646	8.125361597	9.251213713	8.567201204	8.991860284	8.35912137	8.407132216	8.533245737	8.631040042	7.221742923	8.198365045	7.653599117
AMER3	4.775140624	4.403842513	4.919967866	4.774390176	4.604770353	4.98066604	5.298904085	5.249040233	4.757832941	4.887018998	4.778921341	4.612647954	4.759015852	4.801372338	4.934031178	4.926078822	5.113045069	4.486366436	4.962705532	5.060058715	5.285538881	4.640005056	4.890524403	4.776763875	4.6250479	4.806018352	4.994339635	4.909687531	4.62793429	4.5256372	4.616027786	4.839591944	4.743117553	4.966185511	5.132075511	5.36831788	5.107548345	4.375155876	4.778910892	5.887029936	4.649165435	5.154230009	4.738315883	5.108010587	4.832478582	4.197873493	5.549787788	5.326997272	5.41684658
OTUD7A	5.109031214	3.9920539	4.51070912	4.339285415	5.301969201	5.711477725	5.196476768	4.471927579	4.493711618	4.033786278	4.765445717	4.304918424	3.872434039	5.204952769	4.159259445	4.224590366	4.576055391	4.516299375	4.208711517	6.28811957	4.374812848	4.286603719	4.149959622	4.198896199	4.323095005	4.029481297	4.535479393	4.875061591	4.361804456	4.828628721	4.176924707	4.407802317	4.775073051	5.092778188	4.260680636	4.565566824	4.604288702	3.880652287	5.539739791	5.876953197	4.506278912	4.691275803	4.653781293	3.982031299	3.947320733	4.136662564	4.571534552	4.057556637	4.382579173
ERVW-1	6.248755136	7.562086905	6.903584156	6.76235242	6.346325631	6.070953736	6.816943211	6.455363719	5.767649793	6.18584243	6.397758273	6.293667878	6.463493491	5.991966251	6.84821745	6.385647988	6.438218002	5.949343896	6.348304799	5.844995828	6.338950355	6.604960991	6.262478003	6.356604909	6.731414632	6.345066056	6.360215147	6.440503107	6.2504733	6.429680298	6.108391063	6.538845469	6.539349064	6.213726049	6.590884788	6.581502255	6.135362598	6.653792094	6.711709892	7.594928324	6.129743137	6.655532406	6.217286445	7.97469514	6.95848667	6.307548838	6.598802767	6.883313221	6.731293793
LINC00889	2.441665698	2.966751208	2.474311961	2.515769908	2.731335524	2.839050501	2.840033947	2.834526393	2.591042507	2.8749495	3.136479114	2.906759469	2.530392747	3.443037888	2.638066478	3.027144318	2.871356252	2.680603392	3.308387072	3.197758976	2.88523281	2.459426723	2.697711589	2.517535778	2.864882307	2.523961891	2.271482926	2.696713799	2.736706522	2.426024923	2.705311717	2.738413847	2.7068052	2.883967475	3.373100491	2.928137188	2.82982702	2.870265042	3.310501336	3.313249911	2.593406582	2.943662432	2.828693475	2.554035136	2.308934683	2.841972062	2.877802148	4.407510468	3.654316519
FBXL18	5.796702911	6.119403111	5.959148043	6.126502384	5.773198779	5.845451	5.929424232	5.854837829	5.881674374	6.244893088	5.784336188	6.177035894	6.2232477	6.049237534	6.084188299	6.064494555	6.008479783	5.881185536	5.622908292	5.117395945	5.825972509	5.771013177	6.161969348	6.014948669	5.905547816	5.6458011	5.648878372	6.263563254	5.594867778	5.773190516	5.305562811	5.425763341	5.670382286	6.036205634	5.454532632	5.764396332	5.919630786	6.250408529	5.034115174	6.502547858	5.362049946	5.815238226	5.637948651	6.413679816	5.82824068	5.666830007	5.600531746	5.923950147	5.72304476
C6orf195	3.473719191	4.724749874	4.194152902	3.597293262	3.518672967	3.260826139	3.962875587	3.804768457	3.043068267	3.688118041	3.238570159	3.742365332	3.929077809	4.195089525	3.570117309	4.661550824	4.017118927	3.25488144	3.873496441	3.671541514	3.993115961	4.437615319	3.458867621	5.162677223	3.431636742	3.324863691	3.492795774	3.488088225	3.086060157	3.652122301	3.393041543	3.169328794	3.230473815	3.675473179	3.744471417	3.473050059	4.163848244	3.645735091	4.777135342	4.246078628	3.136630436	3.260826139	3.082854036	5.284175175	4.728108381	4.009555458	3.429169662	6.25304995	3.794555905
PNPLA1	3.328999667	3.729506701	3.285799379	3.985164973	3.779228656	3.779617549	3.336986096	3.156084002	3.236036811	3.457943297	3.657064033	3.850130383	3.29877407	3.546827569	3.38390175	3.695601537	5.00664185	3.870117994	4.24636682	3.699777797	3.799995369	3.470975213	3.294591465	3.374886357	3.611598651	3.298587963	3.623092526	3.969852019	4.246989044	3.446867242	3.906345917	4.948542542	5.172324191	3.901767031	3.627978881	3.810132529	3.733366467	3.654316519	4.612927412	4.843036836	3.908812538	3.727077079	3.36715834	3.395185006	3.590559317	3.808625573	3.691701622	3.521231639	4.938962249
DEPDC4	4.094228324	4.420609185	3.916605339	4.260715137	4.172854165	3.517580164	3.390632197	4.397630501	3.335111519	3.748252355	3.285304247	3.74868071	4.126348901	3.995986111	4.374212458	4.104936167	4.059211416	3.466303826	4.016841226	3.715715273	3.828591796	4.644033446	3.620221468	4.197588481	5.572235172	3.247476697	4.138923527	5.834621236	3.389069479	4.367434964	3.392916803	3.474779905	3.484903253	3.937754866	3.450483399	4.042898152	3.654173749	3.763418408	4.456615781	4.212067174	3.861820282	3.804114654	3.579266663	4.686925239	4.327762471	3.489531342	4.057721634	4.036165748	4.146006403
ANKRD23	5.858028392	5.317502619	5.699717914	5.935363961	5.802729157	5.495465868	6.03847423	6.238215977	5.512220455	5.819298696	6.226941658	5.80533336	5.465797566	5.989635352	5.656198376	5.993501833	5.534808603	5.851692986	5.686673968	5.913198	6.029499001	5.607793527	6.032478591	5.812902467	5.875608173	5.991901567	5.816777554	5.97770648	5.786461681	5.95749009	5.596457228	5.52513953	5.892117088	7.151358358	5.721886252	5.572865514	5.98956185	6.220407536	4.29127236	5.887186723	5.218440854	6.176361467	5.477362217	5.59203081	5.545563147	5.689511958	5.36567866	5.696282476	5.611629182
COX6B2	5.694033136	6.0328452	5.724800201	5.963298027	5.923201515	5.814865644	5.994504391	5.856046633	5.633935172	6.056974802	7.066563272	6.024057963	5.808471227	6.332886191	6.064886035	5.930083647	5.801184117	5.809783062	5.444997287	5.740944328	6.033477236	5.874503195	5.785333299	6.18428765	5.98998072	6.18428765	6.624966296	5.92603528	5.822159367	6.081873725	5.773553791	5.711678261	5.858946217	6.782309756	5.770448323	5.72802936	6.383021392	6.037629326	6.602754655	6.127638303	5.660465254	5.887563351	5.912779683	5.889079736	5.932021828	5.800883777	5.819357056	6.199085566	6.165639069
FAM129C	4.654162418	5.663253155	4.785579893	5.948685719	5.429369927	5.921852079	5.98387458	6.081621155	6.155462591	5.719785118	6.036633384	5.337756606	5.192447951	6.702919662	4.794124477	5.363467238	5.384483772	5.018959273	4.604836284	5.299375338	6.676749194	4.733915068	4.590485463	4.65905957	5.09602347	5.416194323	5.196393544	4.645051679	6.880595232	5.680228613	8.196167989	6.272019272	7.697869156	4.29292399	6.354955993	8.150436968	5.601165211	4.502796722	6.105076538	5.546953623	6.062984537	5.044341192	4.957382212	5.259162461	5.426660847	4.620508349	4.398701261	5.537817928	4.917005808
EPHA10	2.80089224	3.464130746	3.045720056	3.585419456	3.4882192	3.069907082	3.492429912	3.072324753	3.111561837	3.333779107	3.042602545	3.416948896	2.870749173	3.152637328	3.100590908	3.294555767	3.419869389	3.18243347	3.155535738	3.049334976	3.082940452	3.552358101	3.133492851	3.189921819	3.710614933	3.488351953	3.655161282	3.643810991	2.941523962	2.977575754	2.980465149	3.063518149	3.172949807	3.596394906	3.131204511	3.474233733	4.138042222	3.563019199	4.456026568	5.021212968	3.350952899	3.358842351	3.350333754	5.34700595	2.689499572	3.032669727	2.971155198	3.136775612	3.09687897
WDR64	4.076010226	5.228912475	5.157746672	5.430808501	4.919398901	4.325125737	5.59412519	5.903230327	4.746137655	4.200436962	4.749716407	4.858566082	4.917385689	6.349070607	5.003193906	5.216461592	5.508183327	4.988002641	5.256844803	4.088394284	5.952119897	6.383066294	5.470295393	8.503334625	4.265845836	4.141859559	4.353892759	4.17735109	4.055654567	4.402113525	3.859681184	4.036491303	4.122144932	5.220564581	4.011787407	4.926801611	5.075419656	4.367743183	5.232126677	6.091784918	3.75729197	4.274140185	4.037871015	7.228536613	5.462995294	4.062659254	7.852715336	6.812677378	7.142295465
PRO2949	4.449614963	4.470727307	4.020017202	4.063761217	4.247322905	3.451294568	3.651648247	4.231412641	3.784933474	3.818421949	3.418255659	3.590670068	3.509979743	3.592150746	4.21953001	5.134174136	4.284441326	3.333160466	4.077956315	3.830641905	4.192261134	3.897587751	3.501779014	3.253742023	3.353098442	3.087450959	3.293082139	3.585941798	3.253742023	3.210182995	3.494686393	3.217875334	3.296017184	3.822457256	3.556134649	3.400239995	3.419095287	3.430008832	4.332918542	4.653089781	2.940209404	3.166881307	3.189699293	4.31692286	4.227036551	3.582217932	3.658345061	4.097989892	4.817332917
BTBD9	4.310259292	4.344361071	4.738154659	3.997745276	4.917690416	4.526265578	4.778835641	4.48507805	4.685340364	4.646757318	4.33770239	4.643929959	4.024408056	5.379615864	4.511812994	4.919507151	5.011064458	4.560296782	5.357762697	5.13994965	4.976473633	4.861053519	4.738503904	4.087209314	4.276054322	4.736250522	4.443815847	4.119669182	4.332971356	5.27820346	4.874754083	4.950522237	4.740477212	4.357434933	4.709463105	4.871541528	4.234561138	3.510783442	5.217508101	5.058634101	4.075231383	4.022683661	5.112658392	4.521623763	4.305562974	4.749566172	4.601115437	5.722189094	3.975712011
HEATR9	6.947882243	5.450713577	5.248131008	5.769722341	5.949548495	6.254568429	6.742091557	6.243158118	5.483708545	5.062973951	7.619856282	7.233799912	6.068969624	6.087683211	4.908207348	6.854678762	5.645260036	6.328681603	4.645988337	3.898340478	4.123897846	5.7964806	7.630853025	4.339534222	6.690270728	4.555296782	5.308636397	5.560400918	6.707365135	4.963892203	5.478239102	7.042224745	6.940071555	6.188317972	5.009569961	8.022929821	6.048448256	7.682727863	7.308996522	6.017479972	7.181742424	4.494718847	5.953394535	3.873213276	4.926361711	6.103869985	4.243482373	5.321372018	4.089062202
PARP15	7.802301393	6.934120693	8.053364362	7.621259726	7.881544693	7.785338636	6.914956204	7.709904234	8.079704352	7.9226264	8.390197644	8.394588524	8.331740747	7.320410232	6.918052392	8.212466317	8.2311939	7.356232824	6.798572868	8.495913739	8.191968016	7.402901679	7.895241716	8.19802073	8.28485933	7.176388544	7.189412337	6.342185556	7.351616821	7.991661268	7.42137145	7.286803356	6.810631709	4.061773409	6.998853023	6.8681754	8.035578785	7.221906634	7.316118627	5.154613306	6.60290772	7.737883823	8.010267181	5.712419016	6.588365316	6.811498957	8.182829402	7.521135477	7.305572968
ARHGAP42	3.02586865	3.492192213	3.296798447	4.448921256	3.243903335	3.814026137	3.494515838	3.410038445	3.391108476	4.484953115	2.972699486	3.744859158	2.929202983	2.588551917	3.453581833	3.907665999	3.384996462	2.812127667	3.2709768	3.078181873	3.273692708	3.521501777	2.927164157	2.827271572	3.783346391	3.155579856	3.804808423	3.334189315	3.088646326	3.426811316	3.458705678	3.334730715	3.112600732	3.524738457	3.190239914	3.445231988	3.306305195	3.118656923	3.226381265	4.447987703	3.21699215	3.091521511	3.178981766	3.761395103	3.28240445	3.006171569	3.396807339	3.360526972	3.227027359
LINC01101	3.902302071	3.436227871	3.714270546	4.075601677	3.769697392	3.012083355	4.236373204	3.620177566	3.546810786	3.976249935	3.799339037	3.918376846	3.444760825	4.237702502	3.683814115	3.916094062	3.82209025	3.912633041	4.029899161	4.012857017	3.932153276	3.690314012	3.908257482	3.909406623	4.179201177	3.968349448	4.374727952	4.553838461	3.948150446	4.053513254	3.951486535	4.089957532	3.887203706	5.213990105	4.151007545	4.280014395	4.231786208	4.345700227	5.218718769	5.109188675	3.894884288	4.28146096	3.959689463	3.866483794	3.896819811	3.872197711	4.056535824	4.045098279	4.178490628
MFSD2A	5.285191414	6.041379056	5.557801174	5.420160402	5.423651564	5.447199088	5.666615696	5.696364416	5.57991078	5.330908712	5.320404655	5.509628593	5.257361261	5.744929157	5.748088391	6.272233645	5.369300579	5.752462467	5.774255972	5.833214811	5.856359992	5.399972338	5.64046709	5.273654388	5.470396585	5.627571015	5.684726507	5.704552474	5.657483601	5.696364416	5.378357237	5.993467965	6.167892794	6.031953292	5.252234293	5.725882016	5.654967259	5.551016222	5.48291285	5.75051067	5.192824566	5.485600871	5.758707424	5.480827267	5.324228069	5.383035111	5.589952965	5.876475175	5.684412748
[truncated: 22,211 more rows]
[truncated: 50 more columns]
