# Supplementary material for: Neutrophil-related IL1R2 gene predicts the occurrence and early progression of myocardial infarction
Source: Front Cardiovasc Med. 2025 Mar 31;12:1516043. doi: 10.3389/fcvm.2025.1516043 (PMC11994735; doi:10.3389/fcvm.2025.1516043)
Supplement: Supplementary file 4 [file Datasheet4.zip › raw code/raw code.txt]

setwd()
getwd()
######手动取交集
GPL570<-read.csv('GPL570-55999.csv')
GSE66360<-read.csv('GSE66360_series_matrix.csv')


gene_exp2 <- left_join(GSE66360, GPL570, by = c('ID_REF' = 'ID')) %>%   dplyr::select('Gene_Symbol', starts_with('GSM')) %>%  distinct(Gene_Symbol, .keep_all = TRUE)
#%>%
#column_to_rownames(var = 'GB_ACC')
write.csv(gene_exp2,"gene_exp2.csv")


data(LM22) 
data(mixed_expr)
write.csv(mixed_expr,'mixed_expr.csv')
write.csv(LM22,'LM22.csv')
mixed_expr<-gene_exp2%>%
  column_to_rownames(var="Gene_Symbol")

mixed_expr<-normalizeBetweenArrays(mixed_expr)
LM22[1:5,1:5]
mixed_expr[1:5,1:5]

results <- cibersort(sig_matrix = LM22, mixture_file = mixed_expr,perm = 1000, QN = T)
write.csv(results,'results_CIBERSORT_GSE66360.csv')

results<-read.csv('results_CIBERSORT_GSE66360.csv')%>%
  column_to_rownames(var = "X")
results[1:5,]


ID_M<-read.csv('GSE66360_clinical_type.csv')
result_GEO<-read.csv('results_CIBERSORT_GSE66360.csv')

CIBER_GEO_M<-left_join(ID_M,result_GEO,by=c('Sample'='X'))
CIBER_GEO_M<-CIBER_GEO_M[,-(25:27)]%>%
  column_to_rownames(var = 'Sample')
write.csv(CIBER_GEO_M,"CIBER_GEO_M_type.csv")
group<-results

library(pheatmap)
re <- results[,-(23:25)]
k <- apply(re,2,function(x) {sum(x == 0) < nrow(results)})
re2 <- as.data.frame(t(re[,k]))
an = data.frame(Group = CIBER_GEO_M$Type,row.names = result_GEO$X)
pdf('heatmap2.pdf',width =10 ,height = 4)
breaksbk <- c(seq(-15,-5,by=1),seq(-4.9,4.9,by=0.2),seq(5,15,by=1))
pheatmap(re2,scale = "row",         
         show_colnames = F,         
         cluster_cols = F, 
         annotation_col = an,
         annotation_colors = list(Group = c( MI= "#FF6600",  Con= "#99CCFF")),         
         drop_levels = TRUE,         
         color = c(rep("blue",11),
                   colorRampPalette(colors = c("blue","white","red"))(50),                   
                   rep("red",11)),legend_breaks = c(-5,-2,0,2,5))
dev.off()

re<-CIBER_GEO_M%>%
  rownames_to_column(var = "Sample")

dat <- gather(re, key = "Cell_type", value = "Proportion",
              -`Sample`, -`Type`)


library(dplyr)
a = dat%>%
  group_by(Cell_type) %>%   
  summarise(m = median(Proportion)) %>%   
  arrange(desc(m)) %>%   
  pull(Cell_type)
dat$Cell_type = factor(dat$Cell_type,levels = a)
B1<-ggplot(dat,aes(Cell_type,Proportion,fill = Cell_type)) +   geom_boxplot(outlier.shape = 21,color = "black") +   theme_bw() +   labs(x = "Cell Type", y = "Estimated Proportion") +  theme(axis.text.x = element_blank(),        axis.ticks.x = element_blank(),        legend.position = "bottom")# +   scale_fill_manual(values = mypalette(22))

pdf('浸润排序箱线图_GSE66360_2.pdf',width = 9.8,height = 5)
B1
dev.off()


############MI -vs- Con
library(stringr)
library(ggpubr)

B2<-
  ggplot(dat,aes(Cell_type,Proportion,fill = Type)) +   
  geom_boxplot(outlier.shape = 21,color = "black") +   
  theme_classic() +   labs(x = "Cell Type", y = "Estimated Proportion") +  
  theme(legend.position = "top") +   
  theme(axis.text.x = element_text(color='black',face = 'bold'))+ 
  theme(axis.text.y =  element_text(color='black'))+
  #font("xy.text", size = 12, color = "black", face = "bold")+
  #theme(axis.text.x = element_text(angle=80,vjust = 0.8))+ 
  rotate_x_text(70)+
  #ylim(0,0.5)+
  #scale_fill_manual(values = mypalette(22)[c(6,1)])+   
  stat_compare_means(aes(group = Type,label = ..p.signif..),method = "kruskal.test")

pdf('GSE66360_2.pdf',width = 11,height = 5)
B2
dev.off()
rt=read.csv('CIBER_GEO_M_type -1.csv')%>%
  column_to_rownames("X")


Con=grepl("_Con", rownames(rt), ignore.case=T)
MI=grepl("_MI", rownames(rt), ignore.case=T)
ConData=rt[Con,]
MIData=rt[MI,]
ConNum=nrow(ConData)
MINum=nrow(MIData)
rt=rbind(ConData,MIData)


outTab=data.frame()
pdf(file="vioplot_2.pdf", height=8, width=13)
par(las=1,mar=c(10,6,3,3))
x=c(1:ncol(rt))
y=c(1:ncol(rt))
plot(x,y,
     xlim=c(0,63),ylim=c(min(rt),max(rt)+0.05),
     main="GSE66360",xlab="", ylab="Fraction",
     cex.main=1,
     pch=21,
     col="white",
     xaxt="n")

for(i in 1:ncol(rt)){
  if(sd(rt[1:ConNum,i])==0){
    rt[1,i]=0.00001
  }
  if(sd(rt[(ConNum+1):(ConNum+MINum),i])==0){
    rt[(ConNum+1),i]=0.00001
  }
  ConData=rt[1:ConNum,i]
  MIData=rt[(ConNum+1):(ConNum+MINum),i]
  vioplot(ConData,at=3*(i-1),lty=1,add = T,col = 'blue')
  vioplot(MIData,at=3*(i-1)+1,lty=1,add = T,col = 'red')
  wilcoxTest=wilcox.test(ConData,MIData)
  p=wilcoxTest$p.value
  if(p<0.05){
    cellPvalue=cbind(Cell=colnames(rt)[i],pvalue=p)
    outTab=rbind(outTab,cellPvalue)
  }
  mx=max(c(ConData,MIData))
  lines(c(x=3*(i-1)+0.2,x=3*(i-1)+0.8),c(mx,mx))
  text(x=3*(i-1)+0.5, y=mx+0.02, labels=ifelse(p<0.001, paste0("p<0.001"), paste0("p=",sprintf("%.03f",p))), cex = 0.8)
}
legend("topleft", 
       c("Con", "MI"),
       lwd=3,bty="n",cex=1,
       col=c("blue","red"))
text(seq(1,64,3),-0.05,xpd = NA,labels=colnames(rt),cex = 1,srt = 45,pos=2)
dev.off()
 ----------------------------------------------------------------
gene_counts<-read.csv("gene_symbol_GSE66360.csv")%>%
  column_to_rownames(var = "Gene_Symbol")
gene_counts<-gene_counts[rowSums(gene_counts)>10,]
gene_counts[gene_counts==0]<-1
write.csv(gene_counts,"gene_counts_deal.csv",sep=",",quote = F)
-----------------------------------------------------------------
Design<-read.csv('GSE66360_clinical_type - 1.csv')%>%
  column_to_rownames(var = 'Sample')


cdata<-read.csv('GSE66360_clinical_type - 1.csv')%>%
  column_to_rownames(var = 'Sample')
library(limma)
express_rec<-read.csv("gene_counts_deal.csv",row.names = 1)
fit <- lmFit(express_rec,cdata)
contrast.matrix <- makeContrasts(MI-Con,levels=cdata)
fit2 <- contrasts.fit(fit,contrast.matrix)

fit2 <- eBayes(fit2)

all_diff<-topTable(fit2,adjust.method='fdr',coef=1,p.value=1,lfc<-log(1,2)
                   ,number=60000,sort.by='logFC')
write.csv(all_diff, file = "limma_22881.csv",
          sep = ",", quote = F)
-----------------------------------------------------
DEGs_limma<-read.csv("limma_22881.csv")%>%
  filter(abs(logFC)>1,adj.P.Val<0.05)
DEGs_up_limma<-filter(DEGs_limma,logFC>0)%>%  select(X)
DEGs_down_limma<-filter(DEGs_limma,logFC<0)%>%  select(X)
write.csv(DEGs_up_limma,"DEGs_up_limma.csv")
write.csv(DEGs_down_limma,"DEGs_down_limma.csv")
------------------------------------------------------------
library(ggplot2)
library(ggrepel)
library(EnhancedVolcano)
difresult_limma<-read.csv(file ="limma_22881.csv",row.names = 1 )
pdf("volcano_limma_22881.pdf",width = 6,height = 8)
EnhancedVolcano(difresult_limma,lab = rownames(difresult_limma),
                x = 'logFC',xlab = bquote(~Log[2]~ "FC"),
                y = 'adj.P.Val',ylab = bquote(~-Log[10]~italic((padj))),
                pCutoff = 0.05,FCcutoff =1,
                title = 'limma of 49 MI VS 50 Con',titleLabSize = 18,
                subtitleLabSize = 10,
                xlim = c(-4, 4),ylim = c(0,11.5),
                #selectLab = "",
                labSize = 2,                

                caption = "FC cutoff, 1; p-value cutoff, 0.05",
                legendLabSize = 10,
                col = c("grey30", "forestgreen", "royalblue", "red2"),
                colAlpha = 1)
dev.off()
 -----------------------------------------------------------
gene_100<-read.csv("limma_22881_100.csv")%>%
  #column_to_rownames(var = "X")
#%>%
select(X)
  gene_100<-read.csv("limma_22881_100.csv")%>%
    column_to_rownames(var = "X")
    #%>%
    select(X)
gene_exp_66360<-read.csv("gene_counts_deal - 1.csv")%>%
  column_to_rownames(var = "X")
gene_exp<- normalizeBetweenArrays(gene_exp_66360)
gene_exp<-as.data.frame(gene_exp)%>%
  rownames_to_column(var = "X")
#100 exp
gene_100_exp<-left_join(gene_100,gene_exp,by = "X")%>%
  column_to_rownames(var = "X")
cdata<-read.csv("GSE66360_clinical_type1.csv")%>%
  column_to_rownames(var = "Sample")

 heatmap-----------------------------------------------------------------
group<-cdata["group"]
level<-gene_100["level"]
#heatmap
pdf("heatmap_66360_3.pdf", width = 9, height = 12.5)
pheatmap(gene_100_exp,
         show_rownames = T,show_colnames = F,
         color = colorRampPalette(c("blue", "white", "red"))(50),
         annotation_col = cdata["group"], scale = "row",
         #show_colnames = T,
         # show_column_names = T,
         annotation_row = gene_100["level"],
         annotation_names_row = FALSE,
         annotation_names_col = FALSE,
         cluster_row = T, cluster_col = F,
         #cutree_rows=F,cutree_cols=2,treeheight_col=F,
         treeheight_row = FALSE,
         column_split = group,
         annotation_colors = list(group = c( MI= "#FF9900",  Con= "#339999"),
                                  level = c( up= "#FF6666",  down= "#33CC00")),
         main = "Heatmap")
dev.off()

WGCNA-----------------------------------------------------------------
library(WGCNA)
library(tidyverse)

gene_exp<-read.csv('gene_counts_deal.csv')

gene_DEGs<-left_join(DEGs_id,gene_exp,by='X')%>%
  column_to_rownames(var = 'X')%>% 
dplyr::select(-ID,-logFC)
gene_DEGs_sample<-as.data.frame(t(gene_DEGs))
---------------------------------------------------------------
sampleTree = hclust(dist(gene_DEGs_sample), method = "average")
{
  pdf(file = "sampleClustering11.pdf", width = 12, height = 9)
  par(cex = 0.6)
  par(mar = c(0,4.5,2,0))
  plot(sampleTree, main = "Sample clustering to detect outliers", sub="", xlab="", cex.lab = 1.5,
       cex.axis = 1.5, cex.main = 2)
  #abline(h=270000,col="red")
  dev.off()}  
write.csv(sampleTree[["height"]],"sampleTree_height.csv")

WGCNA -----------------------------------------------------------------
datExpr<-gene_DEGs_sample 
head(datExpr)[,1:8]

{
  enableWGCNAThreads(nThreads = 4)  
   powers <- c(1:20)
  sft = pickSoftThreshold(datExpr, 
                          powerVector = powers, 
                          verbose = 5,
                          networkType = "unsigned")
    sft$powerEstimate
  write.csv(sft,"power_20_datExpr.csv")
  
  sizeGrWindow(9, 5)
  par(mfrow = c(1,2))
  cex1 = 0.9
    pdf("figer_66360.pdf")
  par(mar = c(4.5,6,2.5,6))
  plot(sft$fitIndices[,1], -sign(sft$fitIndices[,3])*sft$fitIndices[,2],
       xlab="Soft Threshold (power)",ylab="Scale Free Topology Model Fit,signed R^2",type="n",
       main = paste("Scale independence"));
  text(sft$fitIndices[,1], -sign(sft$fitIndices[,3])*sft$fitIndices[,2],
       labels=powers,cex=cex1,col="red");
  
    abline(h=0.84,col="red")
  dev.off() 
    pdf("power_66360.pdf")
  par(mar = c(4.5,6,2.5,6))
  plot(sft$fitIndices[,1], sft$fitIndices[,5],
       xlab="Soft Threshold (power)",ylab="Mean Connectivity", type="n",
       main = paste("Mean connectivity"))
  text(sft$fitIndices[,1], sft$fitIndices[,5], labels=powers, cex=cex1,col="red")
  dev.off() 
}

 --------------------------------------------------------------------
{
  net = blockwiseModules(
        datExpr, 
    
        corType = "pearson",     
    
    power = sft$powerEstimate, 
    networkType = "unsigned",     
    
    TOMType = "unsigned", 
    saveTOMs = TRUE, 
    saveTOMFileBase = "blockwiseTOM", 
    
    deepSplit = 2, 
    minModuleSize = 30,
  
    mergeCutHeight = 0.15, 
   
    numericLabels = TRUE, 
    nThreads = 0 
  )
  table(net$colors) 
  
 }
P<-table(net$colors) 
write.csv(P,"module_66360.csv")
 ---------------------------------------------------------------------
moduleLabels = net$colors
moduleColors = labels2colors(moduleLabels)

pdf('module fig.pdf',width = 7,height = 6)
plotDendroAndColors(net$dendrograms[[1]], moduleColors[net$blockGenes[[1]]],
                    "Module colors",
                    dendroLabels = FALSE, hang = 0.03,
                    addGuide = TRUE, guideHang = 0.05)
dev.off()
{
    moduleColors = labels2colors(net$colors)

  pdf(file = "plotDendroAndColors_7M_66360.pdf")
  plotDendroAndColors(
    net$dendrograms[[1]], 
    moduleColors[net$blockGenes[[1]]],
    "Module colors",
    dendroLabels = FALSE, 
    addGuide = TRUE)
  dev.off()
}
save(datExpr, sft, net, moduleColors, file = "wgcna-network.Rdata")
P1<-table(moduleColors)
write.csv(P1,"moduleColors_7M.csv")

 ----------------------------------------------------------------
cell<-read.csv('results_CIBERSORT_2.csv')
clinic<-read.csv('GSE66360_clinical_type - 1.csv')
clinic_4<-left_join(cell,clinic,by =c('X'="Sample"))
write.csv(clinic_4,'clinic_4.csv',row.names = F)

{
  datTraits <- read.csv("clinic_4.csv")%>%column_to_rownames(var = "X")
  rownames(datTraits)
  traitRows = match(rownames(datExpr), rownames(datTraits))
  datTraits = datTraits[traitRows, ]
}

=====================================================================================
{
    nGenes = ncol(datExpr)
  nSamples = nrow(datExpr)
  
   MEs0 = moduleEigengenes(datExpr, moduleColors)$eigengenes
  MEs = orderMEs(MEs0)
 
moduleTraitCor = cor(MEs, datTraits, method = "spearman")
moduleTraitPvalue = corPvalueStudent(moduleTraitCor, nSamples)


sizeGrWindow(10,6)
textMatrix = paste(signif(moduleTraitCor, 2), "\n(",
                   signif(moduleTraitPvalue, 1), ")", sep = "");
dim(textMatrix) = dim(moduleTraitCor)

pdf(file = "Module-trait_relationships_66360_spearman_3.pdf",height = 7,width = 6)
labeledHeatmap(Matrix = moduleTraitCor,
               xLabels = names(datTraits),
               yLabels = names(MEs),
               ySymbols = names(MEs),
               colorLabels = FALSE,
               colors = blueWhiteRed(50),
               textMatrix = textMatrix,
               setStdMargins = FALSE,
               cex.text = 0.75,
               zlim = c(-1,1),
               main = paste("Module Trait Relationship"))
dev.off()

---------------------------------------------------------

{
  modNames = substring(names(MEs), 3)
  traitNames = names(datTraits)
  
    geneModuleMembership = as.data.frame(cor(datExpr, MEs, use = "p", method = "spearman"))
  MMPvalue = as.data.frame(corPvalueStudent(as.matrix(geneModuleMembership), 
                                            nSamples))
  names(geneModuleMembership) = paste("MM", modNames, sep="")
  names(MMPvalue) = paste("p.MM", modNames, sep="")
  
    geneTraitSignificance = as.data.frame(cor(datExpr, datTraits, use = "p", method = "spearman"))
  GSPvalue = as.data.frame(corPvalueStudent(as.matrix(geneTraitSignificance), 
                                            nSamples))
  names(geneTraitSignificance) = paste("GS.", traitNames, sep="");
  names(GSPvalue) = paste("p.GS.", traitNames, sep="");
  
  geneInfo<-cbind(geneModuleMembership, MMPvalue, geneTraitSignificance, GSPvalue)
  write.table(geneInfo, file = "geneInfo_sp.txt", 
              sep = "\t", 
              quote = F)
  write.csv(geneInfo,"geneInfo_sp.csv")
}


-------------------------------------------------------------
module = "brown"
column = match(module, modNames);
moduleGenes = moduleColors==module;
pdf(file = "gene_brownmodule_T cells gamma delta.pdf")
sizeGrWindow(7, 7);
par(mfrow = c(1,1.2));
verboseScatterplot(abs(geneModuleMembership[moduleGenes, column]),
                   abs(geneTraitSignificance[moduleGenes, 1]),
                   xlab = paste("Module Membership in", module,"module"),
                   ylab = "Gene significance for T cells gamma delta ",
                   main = paste("Module membership vs. gene significance\n"),
                   cex.main = 1.2, cex.lab = 1.2, cex.axis = 1.2, col = module)
dev.off()

save(datExpr, datTraits, MEs, geneModuleMembership, geneTraitSignificance, 
     file = "trait_analysis.RData")


-------------------------------------------------------------------------
{
  
  dissTOM = 1-TOMsimilarityFromExpr(datExpr, power = sft$powerEstimate);
  
   plotTOM = dissTOM^7
  
    pdf(file = "Network_heatmap_plot_large.pdf")
  diag(plotTOM) = NA;
  sizeGrWindow(9,9)
  geneTree = net$dendrograms[[1]]
  TOMplot(plotTOM, geneTree, moduleColors, main = "Network heatmap plot, all genes")
  dev.off()
}
{    nSelect = 1000
  set.seed(10)
  select = sample(nGenes, size = nSelect)
  selectTOM = dissTOM[select, select]
  
  selectTree = hclust(as.dist(selectTOM), method = "average")
  selectColors = moduleColors[select]
    sizeGrWindow(9,9)
  
  plotDiss = selectTOM^7

  pdf(file = "Network_heatmap_plot_1000_12.pdf")
  #par(mar = c(6, 8.5, 3, 3))
  diag(plotDiss) = NA;
  TOMplot(plotDiss, selectTree, selectColors, main = "Network heatmap plot")
  dev.off()
}
function enrichment analysis-------------------------------------------------------------------------
genes <- read.csv('brown.csv')

#MF
ego1_MF <- enrichGO(gene          = genes, 
                    keyType       = "SYMBOL",  
                    OrgDb         = org.Hs.eg.db, 
                    ont           = "MF", 
                    pvalueCutoff  = 0.9, 
                    qvalueCutoff  = 0.9, 
                    readable      = TRUE) 

#CC
ego1_CC <- enrichGO(gene          = genes, 
                    keyType       = "SYMBOL",  
                    OrgDb         = org.Hs.eg.db, 
                    ont           = "CC", 
                    pvalueCutoff  = 0.9, 
                    qvalueCutoff  = 0.9, 
                    readable      = TRUE) 

#BP
ego1_BP <- enrichGO(gene          = genes, 
                    keyType       = "SYMBOL",  
                    OrgDb         = org.Hs.eg.db, 
                    ont           = "BP", 
                    pvalueCutoff  = 0.9, 
                    qvalueCutoff  = 0.9, 
                    readable      = TRUE) 
write.csv(ego1_MF@result,'ego1_MF.csv')
write.csv(ego1_CC@result,"ego1_CC.csv")
write.csv(ego1_BP@result,"ego1_BP.csv")

pdf('heatmap_BP_FC_15.pdf',width = 18,height = 6)
heatplot(ego1_BP,showCategory=15,foldChange=geneList)+##geneList两个值SYMBOL+FC
  scale_y_discrete(labels=function(x) stringr::str_wrap(x, width=60))
dev.off()
#heatmap
pdf('BP_heatmap_20.pdf',width = 20,height = 6)
heatplot(ego1_BP,showCategory=20,foldChange=geneList)+
  scale_y_discrete(labels=function(x) stringr::str_wrap(x, width=60))
dev.off()
#  --------------------------------------------------------------
pink_CC<-read.csv("ego1_CC_15.csv")%>%
  column_to_rownames(var="ID")


tmp=do.call(rbind,
            apply(pink_CC,1,function(x){
              data.frame(go=x[1],
                         gene=strsplit(x[7],'/')[[1]])
            })
)


library(reshape2)
library(ggplot2)
library(clusterProfiler)
library(org.Hs.eg.db)

tmp2=dcast(tmp,go~gene)
tmp2[is.na(tmp2)]=0
rownames(tmp2)=tmp2[,1]
tmp2=tmp2[,-1]
tmp2=t(tmp2)
tmp2[tmp2!=0]=1
tmp2=as.data.frame(tmp2)
#tmp2$logFC=0
cg=rownames(tmp2)
tmp2=apply(tmp2,2,as.numeric)
rownames(tmp2)=cg

tmp2<-as.data.frame(tmp2)
tmp2.5<-as.tibble(rownames_to_column(tmp2,var = "gene"))

tmp3<-left_join(tmp2.5,gene_2id,by=c("gene"='SYMBOL'))%>%
  dplyr::select(-ENSEMBL)#%>%
  #column_to_rownames(var = 'gene')
tmp3<-unique(tmp3)
write.csv(tmp3,"CC_15_tmp3.csv") 

tmp4<-read.csv("CC_15_tmp3.csv")%>%
  column_to_rownames(var = "gene")%>%
  dplyr::select(-X)

library(GOplot)
pdf("CC_15_.pdf",width = 19.7,height=22.4)
#chord <- chord_dat(data = tmp4, genes = EC$genes, process = EC$process)
GOChord(tmp4, space = 0.01, gene.order = 'logFC', gene.space = 0.25, gene.size = 5)
dev.off()

ego1_MF<-read.csv("ego1_MF_15.csv")
ego2_MF<-data.frame(ego1_MF)

go=data.frame( ID = ego2_MF$ID,Term = ego2_MF$Description, Genes = gsub("/", ", ", ego2_CC$geneID), adj_pval = ego2_CC$p.adjust)
go$Category='MF'


library(stringr)

GO=ego2[1:20,c(1,2,8,6)]
GO$ID=str_replace_all(GO$ID,'/',',')
GO$Category='MF'

gene<-gene_2id_data%>%
  dplyr::select(SYMBOL,logFC)
genelist <- data.frame(ID = gene$SYMBOL, logFC = gene$logFC)

circ<-circle_dat(go,genelist)

pdf(file="GO_MF__15.pdf",width = 18,height = 10)
GOCircle(circ,rad1=2.5,rad2=3.5,label.size=3.6,nsub=15,table.legend =T)
dev.off()
# treeplot--------------------------------------------------------------
library(treemap)
#KEGG
b <- read.csv("KEGG_result_FC_15.csv",header = TRUE)
b <- subset(b, Count>5)

pdf('KEGG_treeplot_15.pdf',width = 7.5,height = 9)
treemap(b,
        index="Description", 
        vSize="Count", 
        vColor="p.adjust", 
        type="value", 
        fontsize.labels=c(10, 10), 
        align.labels=list(c("center", "center"), c("left", "top")), 
        border.col="black", 
        border.lwds=c(2,2)
)
dev.off()
lasso--------------------------------------------------------------
set.seed(123)
library(glmnet)               
inputFile="gene_counts_deal_59t_type.txt"       
rt=read.table(inputFile, header=T, sep="\t", check.names=F, row.names=1)
rt=t(rt)
x=as.matrix(rt)
y=gsub("(.*)\\_(.*)", "\\2", row.names(rt))
fit=glmnet(x, y, family = "binomial", maxit = 1000,alpha=0.5)
cvfit=cv.glmnet(x, y, family="binomial", alpha=0.5,type.measure='deviance',nfolds = 10)
pdf(file="cvfit_0.5.pdf",width=6,height=5.5)
plot(cvfit)
dev.off()
fit <- glmnet(x, y, family = "binomial", maxit = 1000,alpha=0.5,label=TRUE)
pdf("lambda12-0.5-KM.pdf",width = 6,height = 6)
plot(fit, xvar = "lambda", label = TRUE)
dev.off()
coef=coef(fit, s = cvfit$lambda.min)
index=which(coef != 0)
lassoGene=row.names(coef)[index]
lassoGene=lassoGene[-1]
write.table(lassoGene, file="LASSO_0.5.gene.txt", sep="\t", quote=F, row.names=F, col.names=F)
SVM--------------------------------------------------------------

library(e1071)
library(kernlab)
library(caret)
library(randomForest)
set.seed(123)
inputFile="gene_counts_deal_59t_type.txt"        
setwd()      
data=read.table(inputFile, header=T, sep="\t", check.names=F, row.names=1)
data=t(data)
group=gsub("(.*)\\_(.*)", "\\2", row.names(data))
Profile=rfe(x=data,
            y=as.numeric(as.factor(group)),
            sizes = c(2,4,6,8, seq(10,40,by=2.2)),
            rfeControl = rfeControl(functions = caretFuncs, method = "cv"),
            methods="svmRadial")
pdf(file="SVM-RFE_4.pdf", width=6, height=5.5)
par(las=1)
x = Profile$results$Variables
y = Profile$results$RMSE
plot(x, y, xlab="Variables", ylab="RMSE (Cross-Validation)", col="darkgreen")
lines(x, y, col="darkgreen")
wmin=which.min(y)
wmin.x=x[wmin]
wmin.y=y[wmin]
points(wmin.x, wmin.y, col="blue", pch=16)
text(wmin.x, wmin.y, paste0('N=',wmin.x), pos=2, col=2)
dev.off()
featureGenes=Profile$optVariables
write.table(file="SVM-RFE_4.gene.txt", featureGenes, sep="\t", quote=F, row.names=F, col.names=F)
RF------------------------------------------------------------------------------------
library(randomForest)
set.seed(123456)
inputFile="gene_counts_deal_59_type.txt"      
setwd()      

data=read.table(inputFile, header=T, sep="\t", check.names=F, row.names=1)
data=t(data)
group=gsub("(.*)\\_(.*)", "\\2", row.names(data))

rf=randomForest(as.factor(group)~., data=data, ntree=600)
pdf(file="forest1.pdf", width=6, height=6)
plot(rf, main="Random forest", lwd=2)
dev.off()

optionTrees=which.min(rf$err.rate[,1])
optionTrees
rf2=randomForest(as.factor(group)~., data=data, ntree=optionTrees)
importance=importance(x=rf2)
pdf(file="geneImportance1.pdf", width=6.2, height=5.8)
varImpPlot(rf2, main="")
dev.off()

rfGenes=importance[order(importance[,"MeanDecreaseGini"], decreasing = TRUE),]
rfGenes=names(rfGenes[rfGenes>2])    
    
write.table(rfGenes, file="rfGenes1.txt", sep="\t", quote=F, col.names=F, row.names=F)
sigExp=t(data[,rfGenes])
sigExpOut=rbind(ID=colnames(sigExp),sigExp)
write.table(sigExpOut, file="rfGeneExp.txt", sep="\t", quote=F, col.names=F)
----------------------------------------------------------------------------------------
library(rms)
setwd()
non_tumor=read.csv("gene_counts_deal_59_type.csv")
ddist <- datadist(non_tumor)
options(datadist="ddist")
mylog<-lrm(status~CDA+NAMPT + S100A12 + THBD + CLEC4D + GAB2+IL1R2,data=non_tumor,x=T,y=T)
mycal<-calibrate(mylog,method="boot",B=1000)
pdf("Calibration.pdf")
plot(mycal,xlab="Nomogram-predicted probability of MI",ylab="Actual diagnosed nonadherence (proportion)",sub=F)
dev.off()
---------------------------------------------------------------------------
library(rms)
setwd()
non_tumor=read.csv("gene_counts_deal_59_type.csv")
ddist <- datadist(non_tumor)
options(datadist="ddist")
mylog<-lrm(status~CDA+NAMPT + S100A12 + THBD + CLEC4D + GAB2+IL1R2,data=non_tumor,x=T,y=T)
mynom<- nomogram(mylog, fun=plogis,fun.at=c(.001, .01, .05, seq(.1,.9, by=.1), .95, .99, .999),lp=F, funlabel="Risk of MI")
pdf("Nom5.pdf",15,5)
plot(mynom)
dev.off()
------------------------------------------------------------------------------------
library(pROC)                  
expFile="DiffgeneExp.txt"      
geneFile="lasso0.5-SVM-REF2-intersection_result.txt"      
setwd()    
rt=read.table(expFile, header=T, sep="\t", check.names=F, row.names=1)

y=gsub("(.*)\\_(.*)", "\\2", colnames(rt))
y=ifelse(y=="Con", 0, 1)

geneRT=read.table(geneFile, header=F, sep="\t", check.names=F)
for(x in as.vector(geneRT[,1])){

  roc1=roc(y, as.numeric(rt[x,]))
  ci1=ci.auc(roc1, method="bootstrap")
  ciVec=as.numeric(ci1)
  pdf(file=paste0("ROC.",x,".pdf"), width=5, height=5)
  plot(roc1, print.auc=TRUE, col="red", legacy.axes=T, main=x)
  text(0.39, 0.43, paste0("95% CI: ",sprintf("%.03f",ciVec[1]),"-",sprintf("%.03f",ciVec[3])), col="red")
  dev.off()
}

------------------------------------------------------------------------------------------------------------
library(limma)
library(reshape2)
library(ggpubr)
library(ggExtra)

gene="IL1R2"                       
expFile="gene_counts_deal.txt"             
immFile="CIBER_GEO_M_type_1.txt"    
setwd()     
rt=read.table(expFile, header=T, sep="\t", check.names=F)
rt=as.matrix(rt)
rownames(rt)=rt[,1]
exp=rt[,2:ncol(rt)]
dimnames=list(rownames(exp),colnames(exp))
data=matrix(as.numeric(as.matrix(exp)),nrow=nrow(exp),dimnames=dimnames)
data=avereps(data)

data=t(data[gene,,drop=F])
data=as.data.frame(data)

immune=read.table(immFile, header=T, sep="\t", check.names=F, row.names=1)
sameSample=intersect(row.names(immune), row.names(data))
rt=cbind(immune[sameSample,,drop=F], data[sameSample,,drop=F])

outTab=data.frame()
for(i in colnames(rt)[1:(ncol(rt)-1)]){
  x=as.numeric(rt[,gene])
  y=as.numeric(rt[,i])
  if(sd(y)==0){y[1]=0.00001}
  cor=cor.test(x, y, method="spearma")
  
  outVector=cbind(Gene=gene, Cell=i, cor=cor$estimate, pvalue=cor$p.value)
  outTab=rbind(outTab,outVector)
  
  if(cor$p.value<0.05){
    outFile=paste0("cor.", i, ".pdf")
    df1=as.data.frame(cbind(x,y))
    p1=ggplot(df1, aes(x, y)) + 
      xlab(paste0(gene, " expression")) + ylab(i)+
      geom_point() + geom_smooth(method="lm",formula = y ~ x) + theme_bw()+
      stat_cor(method = 'spearman', aes(x =x, y =y))
    p2=ggMarginal(p1, type="density", xparams=list(fill = "orange"), yparams=list(fill = "blue"))

    pdf(file=outFile, width=5.2, height=5)
    print(p2)
    dev.off()
  }
}
write.table(outTab,file="cor.IL1R2_result.txt",sep="\t",row.names=F,quote=F)

-----------------------------------------------------------------------------------------

inputFile="cor.riskscore_result.txt"      
setwd()     

data = read.table(inputFile, header=T, sep="\t", check.names=F)

p.col = c('gold','pink','orange','LimeGreen','darkgreen')
fcolor = function(x,p.col){
  color = ifelse(x>0.8,p.col[1],ifelse(x>0.6,p.col[2],ifelse(x>0.4,p.col[3],
                                                             ifelse(x>0.2,p.col[4], p.col[5])
  )))
  return(color)
}

p.cex = seq(2.5, 5.5, length=5)
fcex = function(x){
  x=abs(x)
  cex = ifelse(x<0.1,p.cex[1],ifelse(x<0.2,p.cex[2],ifelse(x<0.3,p.cex[3],
                                                           ifelse(x<0.4,p.cex[4],p.cex[5]))))
  return(cex)
}

points.color = fcolor(x=data$pvalue,p.col=p.col)
data$points.color = points.color
points.cex = fcex(x=data$cor)
data$points.cex = points.cex
data=data[order(data$cor),]
xlim = ceiling(max(abs(data$cor))*10)/10         
pdf(file="riskscore_Lollipop.pdf", width=9, height=7)     
layout(mat=matrix(c(1,1,1,1,1,0,2,0,3,0),nc=2),width=c(8,2.2),heights=c(1,2,1,2,1))
par(bg="white",las=1,mar=c(5,18,2,4),cex.axis=1.5,cex.lab=2)
plot(1,type="n",xlim=c(-xlim,xlim),ylim=c(0.5,nrow(data)+0.5),xlab="Correlation Coefficient",ylab="",yaxt="n",yaxs="i",axes=F)
rect(par('usr')[1],par('usr')[3],par('usr')[2],par('usr')[4],col="#F5F5F5",border="#F5F5F5")
grid(ny=nrow(data),col="white",lty=1,lwd=2)
segments(x0=data$cor,y0=1:nrow(data),x1=0,y1=1:nrow(data),lwd=4)
points(x=data$cor,y = 1:nrow(data),col = data$points.color,pch=16,cex=data$points.cex)
text(par('usr')[1],1:nrow(data),data$Cell,adj=1,xpd=T,cex=1.5)
pvalue.text=ifelse(data$pvalue<0.001,'<0.001',sprintf("%.03f",data$pvalue))
redcutoff_cor=0
redcutoff_pvalue=0.05
text(par('usr')[2],1:nrow(data),pvalue.text,adj=0,xpd=T,col=ifelse(abs(data$cor)>redcutoff_cor & data$pvalue<redcutoff_pvalue,"red","black"),cex=1.5)
axis(1,tick=F)
par(mar=c(0,4,3,4))
plot(1,type="n",axes=F,xlab="",ylab="")
legend("left",legend=c(0.1,0.2,0.3,0.4,0.5),col="black",pt.cex=p.cex,pch=16,bty="n",cex=2,title="abs(cor)")
par(mar=c(0,6,4,6),cex.axis=1.5,cex.main=2)
barplot(rep(1,5),horiz=T,space=0,border=NA,col=p.col,xaxt="n",yaxt="n",xlab="",ylab="",main="pvalue")
axis(4,at=0:5,c(1,0.8,0.6,0.4,0.2,0),tick=F)
dev.off()
---------------------------------------------------------------------------------------------
library(rms)
library(rmda)
setwd()
non_tumor=read.csv("gene_counts_deal_59_type.csv")
modul<- decision_curve(status~CDA+NAMPT+THBD + CLEC4D +IL1R2,data= non_tumor, 
                       family = binomial(link ='logit'),
                       thresholds= seq(0,1, by = 0.01),
                       confidence.intervals = 0.95)
pdf("DCA.pdf")
plot_decision_curve(modul,
                    curve.names="MI prediction nomogram",xlab="Threshold probability",
                    cost.benefit.axis =FALSE,col= "blue",
                    confidence.intervals=FALSE,
                    standardize = FALSE)
dev.off()
---------------------------------------------------------------------------------------
library(rms)
setwd()
non_tumor=read.csv("gene_counts_deal_59_type.csv")
ddist <- datadist(non_tumor)
options(datadist="ddist") 
mylog<- glm(status~CDA+NAMPT + THBD + CLEC4D + IL1R2,family=binomial(link = "logit"),data = non_tumor)  
summary(mylog)
coefficients(mylog)
exp(coefficients(mylog))
exp(confint(mylog))
write.csv(coefficients(mylog),"coeffcients1.csv")
----------------------------------------------------------------------------------------------
setwd()
library(stringr)
library(GSVA)
library(clusterProfiler)
library(tidyverse)
library(limma) 
if(!require("GSEABase")) BiocManager::install("GSEABase",update = F,ask = F)
gmtFile<-"c2.cp.kegg.v2022.1.Hs.symbols.gmt"
------------------------------------------------------------------

gene_count<-read.csv("gene_counts_deal.csv")%>%
  column_to_rownames(var="Name")
data<-as.matrix(gene_count)


geneSets=getGmt(gmtFile, geneIdType=SymbolIdentifier())
gsvaResult=gsva(data, 
                geneSets,
                method="ssgsea",
                ssgsea.norm=TRUE,
                min.sz=10, 
                max.sz=500, 
                verbose=TRUE,
                parallel.sz=1)

rownames(gsvaResult) <- str_replace(rownames(gsvaResult) , "KEGG_","")


gsvaOut=rbind(id=colnames(gsvaResult), gsvaResult)
write.table(gsvaOut, file="GSVA.result.txt", sep="\t", quote=F, col.names=F)

------------------------------------------------------------------
library(limma)
library(pheatmap)
adj.P.Val.Filter=0.1        

data=read.table("GSVA.result.txt", header=T, sep="\t", check.names=F, row.names=1)
  
data=as.matrix(data)

cluster=read.table("cluster_5.txt", header=T, sep="\t", check.names=F, row.names=1)%>%
  dplyr::select(Cluster)


sameSample=intersect(colnames(data), row.names(cluster))
data=data[,sameSample]
cluster=cluster[sameSample,]


geneList=list()
Type=as.vector(cluster)
design=model.matrix(~0+factor(Type))
colnames(design)=levels(factor(Type))
comp=combn(levels(factor(Type)), 2)
allDiffGenes=c()
for(i in 1:ncol(comp)){
  fit=lmFit(data, design)
  contrast=paste0(comp[2,i], "-", comp[1,i])
  #print(contrast)
  cont.matrix=makeContrasts(contrast, levels=design)
  fit2=contrasts.fit(fit, cont.matrix)
  fit2=eBayes(fit2)
  

  allDiff=topTable(fit2,adjust='fdr',number=200000)
  allDiffOut=rbind(id=colnames(allDiff),allDiff)
  write.table(allDiffOut, file=paste0(contrast, ".all.txt"), sep="\t", quote=F, col.names=F)
  
  
  diffSig=allDiff[with(allDiff, (abs(logFC)>0.01 & adj.P.Val < adj.P.Val.Filter )), ]
  diffSigOut=rbind(id=colnames(diffSig),diffSig)
  write.table(diffSigOut, file=paste0(contrast, ".diff.txt"), sep="\t", quote=F, col.names=F)
  geneList[[contrast]]=row.names(diffSig)
}


interGenes=Reduce(intersect,geneList)
write.table(interGenes,file="interGenesets.txt",sep="\t",quote=F,col.names=F,row.names=F)


interGeneExp=data[interGenes,]
interGeneExp=rbind(id=colnames(interGeneExp), interGeneExp)
write.table(interGeneExp, file="interGenesetExp.txt", sep="\t", quote=F, col.names=F)

 ----------------------------------------------------------------------

gsvaFile="GSVA.result.txt"      

data=read.table("interGenesetExp.txt", header=T, sep="\t", check.names=F, row.names=1)
data=as.matrix(data)

cluster=cluster[sameSample,]
rownames(cluster)<-sameSample

group<-read.table("cluster_5.txt", header=T, sep="\t", check.names=F, row.names=1)%>%
  dplyr::select(Cluster)

Type=as.data.frame(group)

Type=read.csv("cluster.csv")%>%column_to_rownames(var = "ID")

data1<-as.data.frame(t(data))%>%
  rownames_to_column(var = "ID")

group_data<-left_join(group,data1,by = "ID")%>%
  dplyr::select(-Cluster)%>%
  column_to_rownames(var = 'ID')
group_data<-na.omit(group_data)
data<-t(group_data)

write.csv(group_data,"group_data.csv")
data<-read.csv("group_data2.csv",row.names = 1)

pdf(file="heatmap_.pdf", width=10, height=9)
pheatmap(data, 
         annotation=Type["Cluster"], 
         annotation_colors =  list(Cluster =c(C1 ="red",C2 = "blue")),
         color = colorRampPalette(c(rep("blue",3), "white", rep("red",3)))(100),
         cluster_cols =F,
         cluster_rows =T,
         scale="row",
         #annotation_col = Type["Cluster"],
         show_colnames = F,
         show_rownames = T,
         fontsize = 8,
         fontsize_row=8,
         fontsize_col=8)
dev.off()
----------------------------------------------------------------------------------------------------------------
library(limma)
library(tidyverse)
library(ConsensusClusterPlus)
library(NMF)
setwd()

rt=read.csv("gene_counts_deal_5_type.csv")%>%
  column_to_rownames(var = "id")
data=t(rt)
maxK=9
results=ConsensusClusterPlus(data,
                             maxK=maxK,
                             reps=50,
                             pItem=0.8,
                             pFeature=1,
                             title=workDir,
                             clusterAlg="km",
                             distance="euclidean",
                             seed=123456,
                             plot="png")


clusterNum=2         
Cluster=results[[clusterNum]][["consensusClass"]]
outTab=cbind(rt, Cluster)
outTab[,"Cluster"]=paste0("C", outTab[,"Cluster"])
outTab=rbind(ID=colnames(outTab), outTab)
write.table(outTab, file="cluster_7_2.txt", sep="\t", quote=F, col.names=F)

 -------------------------------------------------------------------


pdf(file="heatmap_2.pdf", width=15, height=15, onefile=F)
consensusmap(results,
             annRow=NA,
             annCol=NA,
             #tracks=c("consensus:"),
             main="Consensus matrix",
             info=FALSE)
dev.off()
clusterNum=2        
res=nmf(data, rank=clusterNum, method="brunet", nrun=10, seed=123456)

Cluster=predict(res)
table(Cluster)
Cluster=as.data.frame(Cluster)
Cluster$Cluster=paste0("C", Cluster$Cluster)
clusterOut=rbind(ID=colnames(Cluster), Cluster)
write.table(clusterOut, file="cluster_抗原.txt", sep="\t", quote=F, col.names=F)


pdf(file="heatmap_123.pdf", width=6, height=6, onefile=F)
consensusmap(res,
             annRow=NA,
             annCol=NA,
             #tracks=c("consensus:"),
             main="Consensus matrix", 
             info=FALSE)
dev.off()

 -------------------------------------------------------------
pdf(file="PCA.pdf", width=6, height=6, onefile=F)
draw_pca(data,Cluster)
dev.off()
library(Rtsne)
tsne_out = Rtsne(t(data),perplexity = 8)
pdat = data.frame(tsne_out$Y,factor(Cluster))
colnames(pdat) = c("tSNE_1","tSNE_2","group")
head(pdat)
library(ggplot2)
library(paletteer)
pdf(file="tsne_5-8.pdf", width=4.5, height=4.5, onefile=F)
ggplot(pdat,aes(tSNE_1,tSNE_2))+
  geom_point(aes(tSNE_1,tSNE_2,fill = group),shape = 21,color = "black")+
  stat_ellipse(aes(color = ,fill = group),
               geom = "polygon",
               alpha = 0.3,
               linetype = 2)+
  scale_fill_manual(values = c("#FF0000","#0066FF","#FF9900"),)+
  scale_color_manual(values = c("#FF0000","#0066FF","#FF9900"),)+
    theme_classic()+
  theme(legend.position = "top")
dev.off()
----------------------------------------------------------------------------------
setwd()
library(car)
library(rms)
library(pROC)
library(tidyverse)
data_dir <- choose.dir(default = "D:\\data_dir", caption = "")
output_dir <- choose.dir(default = "D:\\output_dir", caption = "")
training_dataset_path <- choose.files(default = data_dir, caption = "gene_counts_deal_59_type.txt",
                                      multi = TRUE, filters = Filters,
                                      index = nrow(Filters))
training_dataset<- read.csv(training_dataset_path, header = TRUE,sep="\t", stringsAsFactors=FALSE)%>%
  column_to_rownames(var = "Sample_group")
colnames(training_dataset)
function_list<-c(
  "status ~ CDA+NAMPT+THBD+CLEC4D+IL1R2",
  "status ~ CDA",
  "status ~ NAMPT",
  
  "status ~THBD",
  "status ~CLEC4D","status ~IL1R2")
outcome_name<-"MI"
ROC_names_list<-c("Nomogram model","CDA","NAMPT","THBD","CLEC4D","IL1R2")
ROC_color_list<-c("#FF0000", "#66FFFF",'#993300','#3333CC',"#330000","#999900")
{
  ddist <- datadist(training_dataset)
  options(datadist='ddist')
  lrm_list<-list()
  for(index in 1:length(function_list)){
    lrm_list[[index]]<-lrm(as.formula(function_list[index]), data=training_dataset, x=TRUE, y=TRUE,maxit=5000)
  }
  pred_f_training<-list()
  modelroc<-list()
  for(index in 1:length(function_list)){
    pred_f_training[[index]]<-predict(lrm_list[[index]],training_dataset)
    #modelroc[[index]] <- roc(training_dataset[,outcome_name],pred_f_training[[index]])
    modelroc[[index]] <- roc(training_dataset$status,pred_f_training[[index]])
  }
  ROC_names_list_training<-ROC_names_list
  for(index in 1:length(function_list)){
    ROC_names_list_training[index]<-paste0(ROC_names_list_training[index]," (AUC=",round(modelroc[[index]]$auc[[1]],3),")")
  }
  names(modelroc)<-ROC_names_list_training
  roc_list<-ggroc(modelroc, legacy.axes=TRUE,size = 1)+ 
    scale_colour_manual(values = ROC_color_list)+
    annotate(geom = "segment",x=0,y=0,xend = 1,yend = 1)+ 
    theme_classic()
}
pdf(file=paste(output_dir, "\\ROC_multiplot_training2.pdf", sep = ""),width=12,height=10) 
roc_list
dev.off()
-----------------------------------------------------------------------------
options(stringsAsFactors = FALSE)
rm(list=ls())
library(dplyr)
library(Seurat)
library(ggplot2)
library(RColorBrewer)
library(patchwork)
library(viridis)
library(DoubletFinder)
library(harmony)
set.seed(1)
setwd()
data_directory=c("Sham/","Day_3/","Day_7/","Day_14/")
project_name=c("Sham","Day_3","Day_7","Day_14")
samples <- project_name
sample1 <- make_seurat_object_and_doublet_removal(data_directory[1], samples[1])
seu_list <- sample1
for (i in 2:length(samples)){
  sc.i = make_seurat_object_and_doublet_removal(data_directory[i], samples[i])
  seu_list=merge(seu_list,sc.i)
}
scRNA_harmony=seu_list
table(scRNA_harmony@active.ident)
save(scRNA_harmony,file = "scRNA_MI_3.rdata")
 --------------------------------------------------------------------
scRNA_harmony  <- NormalizeData(scRNA_harmony) %>% FindVariableFeatures() %>% ScaleData() %>% RunPCA(verbose=FALSE)
#FindNeighbors；#FindClusters
scRNA_harmony <- FindNeighbors(scRNA_harmony, dims = 1:30) %>% FindClusters(resolution = 0.35)
table(scRNA_harmony@meta.data$orig.ident)
scRNA_harmony <- RunUMAP(scRNA_harmony,  dims = 1:30)
scRNA_harmony <- RunTSNE(scRNA_harmony, dims = 1:30)
scRNA_harmony <- RunHarmony(scRNA_harmony, group.by.vars = "orig.ident")
scRNA_harmony <- FindNeighbors(scRNA_harmony, reduction = "harmony", dims = 1:30) %>% FindClusters(resolution = 0.35)
table(scRNA_harmony@meta.data$orig.ident)
table(scRNA_harmony@meta.data$celltype)
scRNA_harmony <- RunUMAP(scRNA_harmony, reduction = "harmony", dims = 1:30)
scRNA_harmony <- RunTSNE(scRNA_harmony, reduction = "harmony", dims = 1:30)
plot1 = DimPlot(scRNA_harmony, reduction = "umap",label = T) 
plot1
ggsave("2/cluster-umap-30-0.35-H-Celltype.pdf", plot1 , width = 6.5, height = 6) 

plot2 = DimPlot(scRNA_harmony, reduction = "umap", group.by='orig.ident')
plot2
ggsave("2/cluster-umap-30-0.35-HP.pdf", plot2 , width = 7, height = 6) 

plot3 = DimPlot(scRNA_harmony, reduction = "tsne",label = T) 
plot3
ggsave("2/cluster-tsne-30-0.35-HCelltype.pdf", plot3 , width = 6.5, height = 6) 

plot4 = DimPlot(scRNA_harmony, reduction = "tsne", group.by='orig.ident')
plot4
ggsave("2/cluster-tsne-30-0.35-HP.pdf", plot4 , width = 7, height = 6) 

#combinate
library(ggpubr)
plotc <- ggarrange(plot1,plot2,plot3,plot4, heights = c(1, 1),
                   ncol = 2, nrow = 2)

plotc
ggsave("2-gene/cluster-4.pdf", plotc , width = 12, height = 10)
save(scRNA_harmony,file = "scRNA四MI_harmony_去除双细胞整合后.rdata")

library(SingleR)
library(celldex)
library(RSQLite)
x=HumanPrimaryCellAtlasData()
library(devtools)
devtools::install_github('dviraran/SingleR')
library(SingleR)
load("ref_Human_all.RData")
refdata <- ref_Human_all

markers <- FindAllMarkers(object = scRNA_harmony, test.use="wilcox" ,
                          only.pos = TRUE,
                          logfc.threshold = 0.25)   
all.markers =markers %>% dplyr::select(gene, everything()) %>% subset(p_val<0.05)
top10 = all.markers %>% group_by(cluster) %>% top_n(n = 10, wt = avg_log2FC)
top20 = all.markers %>% group_by(cluster) %>% top_n(n = 20, wt = avg_log2FC)
B <- DoHeatmap(scRNA1, features = top10$gene) + NoLegend()
ggsave("3/Heatmap-top10-cluster.pdf", B, width = 7, height = 12)

write.csv(all.markers,"3/all.markers.csv")
write.csv(top10,"3/all.markers_top10.csv")
write.csv(top20,"3/all.markers_top20.csv")

scRNA_harmony <- FindNeighbors(scRNA_harmony,reduction = "harmony", dims = 1:30)
scRNA_harmony <- FindClusters(scRNA_harmony, resolution = 0.35)
save(scRNA_harmony,file = "scRNA-harmony_.rdata")

p1<-DimPlot(scRNA_harmony,label = T,reduction='tsne', label.size=6)
p1

p2<-DimPlot(scRNA_harmony,label = T,reduction='umap', label.size=6)
p2

ggsave("3/tsne-new.pdf", p1, width = 9, height = 8)
ggsave("3/umap-new.pdf", p2, width = 9, height = 8)

p3 = plotc <- p1+p2+ plot_layout(guides = 'collect')
p3 
ggsave("3/tsne-umap-new.pdf", p3, width = 18, height = 9)

?FindAllMarkers
DefaultAssay(scRNA_harmony) <- "RNA" 
 
library('metap')

colnames(scRNA_harmony@meta.data)
table(scRNA_harmony@meta.data$orig.ident)
marker2 = FindConservedMarkers(scRNA_harmony,
                               ident.1 = 1,
                               grouping.var = "orig.ident",
                               only.pos = TRUE,
                               min.diff.pct = 0.25,
                               min.pct = 0.25,
                               logfc.threshold = 0.25)


genes_to_check = c("CD3D",'CD3G','CD3E',"CD4","CD8A","CD8B",'CD2',"IL32","CD247","ICOS","CTLA4","CCL5","GZMB","TYMS",'TRAC',
                   'CD79A','CD79B','MS4A1',"BANK1",'CD19',
                   "MZB1","IGHA1","IGHA2",'IGHG1',
                   'S100A8','CXCL8','SOD2','NAMPT',"CXCR2","LY6G",
                   
                   'FCGR3A','S100A12','CD14','MSR1','MRC1','CD163','IL1B','CD86','ITGAM','ITGAX','CD68',
                   'TPSAB1','TPSB2','CPA3','HPGDS','MS4A2',
                   "KRT8","FCGBP","TFF1","KRT18",'EPCAM',"CDH1",
                   "PECAM1",'CLDN5', 'CDH5', 'VMF',
                   "COL1A2","COL3A1","COL1A1",'FAP','DCN','ACTA2',
                   "NKG7","KLRF1",'KLRD1','XCL2','XCL1','FGFBP2','PRF1' 
)


scRNA_harmony <- RenameIdents (scRNA_harmony,
                        "0" ='Macro',
                        "1" ='U',
                        "2" ='Macro',
                        "3" ='Mono',
                        "4" ='Neu',
                        "5" ='TC',
                        "6" ='U',
                        "7" ='BC',
                        "8" ='Fib',
                        "9" ='U',
                        "10" ='NK',
                        "11" ='TC',
                        "12" ='U',
                        "13" ='U',
                        '14'='DC',
                        '15'='U'
)

##table
table(scRNA_harmony@active.ident)
scRNA_harmony@meta.data$celltype=scRNA_harmony@active.ident

)
genes_to_check = c('Adgre1','Csf1r','Cd68','Fcgr1','Lgals3','Arg1','Mrc1','C1qa','C1qb',
                   'Ly6c2','Ccr2',
                   
                   'Ccl22','Fscn1','Tcf4',
                   'Cd3d','Cxcr6','Cd8b1','Cd3g','Cd3e',"Cd8a","Cd8b",'Cd2',
                   'Cd79a','Cd79b','Ly6d','Ms4a1',"Bank1",'Cd19',#BC,'Cd69',
                   'Klra8','Klrb1c','Klrc1','Ncr1','Klra4','Klrc2','Klrd1',
                   'S100a8','S100a9','Lcn2','Cxd2','Cxcl8','Sod2','Nampt',"Cxcr2",'Cst3', 'Lyz',
                   ' Cd11b','Cd244','Cd115','Cfs3r','Csf3r','Fcgr3b',
                   'Acta2','Rgs5','Tpm2','Tagln','Myh11','Myl9',
                   'Cd151','Cd34','Cxcl12','Aqp1','Cox8a','Eng','Gpihbp1','Fus',
                   "Col1a2","Col3a1",'Dcn','Lum','Pdgfra','Mgp','Col1a1','Bgn'
                   
                   
                                    
                   
)


library(stringr)
p<- DotPlot(scRNA_harmony, features = genes_to_check,
            assay='RNA' ,group.by = "seurat_clusters")+ #+ coord_flip()#
  theme(
    plot.title = element_text(                 
      size = 10,        
      face = "bold",    
      colour = "red",   
      # family = "RMN", 
      hjust = 0.5),     
    axis.text.x = element_text(size = 10,       
                               angle = 45, 
                               hjust = 0.99),
    axis.text.y = element_text(size = 10,       
                               angle = ,
                               vjust = 0.5),
    # axis.ticks = element_blank(),             
    legend.position = "right",                  
    legend.text = element_text(size = 10),      
    legend.title = element_text(size = 10),     
    legend.key.size = unit(10, "pt")            
  )
p

ggsave(plot=p,filename="3/check_marker_by_cluster.pdf",height = 4,width = 12)


P<- DotPlot(scRNA_harmony, features = genes_to_check,
            assay='RNA' )+ #+ coord_flip()
  theme(
    plot.title = element_text(                 
      size = 10,        
      face = "bold",    
      colour = "red",   
      # family = "RMN",  
      hjust = 0.5),    
    axis.text.x = element_text(size = 10,       
                               angle = 45, 
                               hjust = 0.99),
    axis.text.y = element_text(size = 10,       
                               angle = ,
                               vjust = 0.5),
    # axis.ticks = element_blank(),             
    legend.position = "right",                  
    legend.text = element_text(size = 10),      
    legend.title = element_text(size = 10),     
    legend.key.size = unit(10, "pt")            
  )
P
ggsave(plot=P,filename="3/check_marker_by_cells1.pdf",height = 4,width = 13.3)


library(RColorBrewer)
qual_col_pals = brewer.pal.info[brewer.pal.info$category == 'qual',]

col_vector = unlist(mapply(brewer.pal, qual_col_pals$maxcolors, rownames(qual_col_pals))) 

library(reshape2)

pB2_df <- table(scRNA_harmony@meta.data$celltype,scRNA_harmony@meta.data$orig.ident) %>% melt()
colnames(pB2_df) <- c("Cluster","Sample","Number")
cluster=c("Macro",'Mono','Monocyte/Macrophage','U','Neu','TC','SMC','BC','NK','DC','14','15')
write.csv(pB2_df,"pB2_df.csv")
pB2_df <-read.csv("pB2_df.csv")

pB2_df$Cluster <- factor(pB2_df$Cluster,levels = cluster)

sample_color <- col_vector[1:9] 


pB4 <- ggplot(data = pB2_df, aes(x =Number, y = Sample, fill =  Cluster)) +
  geom_bar(stat = "identity", width=0.8,position="fill")+
  scale_fill_manual(values=col_vector[1:20]) +
  theme_bw()+
  theme(panel.grid =element_blank()) +
  labs(y="",x="Ratio")+

  theme(axis.text.y = element_text(size=12, colour = "black"))+
  theme(axis.text.x = element_text(size=12, colour = "black"))+
  theme(
    axis.text.x.bottom = element_text(hjust = 1, vjust = 1, angle = 45)
  ) 
pB4

ggsave("3/4-cell-ratio.pdf", plot = pB4, width = 9, height = 3.7)

#######绝对数量图
pB5 <- ggplot(data = pB2_df, aes(x =Number, y = Sample, fill =  Cluster)) +
  geom_bar(stat = "identity", width=0.8,position="stack")+
  scale_fill_manual(values=col_vector[1:20]) +
  theme_bw()+
  theme(panel.grid =element_blank()) +
  labs(y="",x="Average number")+
 
  theme(axis.text.y = element_text(size=12, colour = "black"))+
  theme(axis.text.x = element_text(size=12, colour = "black"))+
  theme(
    axis.text.x.bottom = element_text(hjust = 1, vjust = 1, angle = 45)
  ) 
pB5
ggsave("3/4-cell-stack.pdf", plot = pB5, width = 9, height = 3.7)
save(scRNA_harmony,file = "scRNA4_harmony_.rdata")
 ---------------------------------------------------------------------

library(scCustomize)
# marker-------------------------------------------------------------
gene<-c('Nampt',"Thbd",'Il1r2','Clec4d','Cad')
gene<-c('Il1r2')
gene<-c('Clec4d')
gene<-c('Nampt')

i=1
plots=list()
for (i in 1:length(gene)){
  plots[[i]]=FeaturePlot_scCustom(seurat_object = scRNA_harmony, 
                                  colors_use = colorRampPalette(c("grey", "white", "#A50F15" ))(50), 
                                  features = gene[i])+NoAxes()#+
  theme(panel.border = element_rect(fill = NA,color = "black",
                                    size=1.5,linetype = "solid"))
}


p1 <- DimPlot(scRNA_harmony, reduction = 'umap', 
              cols = colorRampPalette(c("grey", "white", "#A50F15" ))(50) , 
              repel = T,  
              label.size = 5, 
              label = TRUE,  
              pt.size = 0.5) 

FeaturePlot(scRNA_harmony,features = gene,split.by = 'orig.ident')
scRNA_harmony$orig.ident
p3=FeaturePlot(scRNA_harmony,features = gene,split.by = 'orig.ident')
ggsave(p3,file="4-marker/IL1R2.pdf",width = 10,height = 4)
ggsave(p3,file="4-marker/Clec4d.pdf",width = 10,height = 4)
ggsave(p3,file="4-marker/Nampt.pdf",width = 10,height = 4)

 
library(patchwork)
p2<-wrap_plots(plots, ncol = 3) + NoLegend()
p2
ggsave(p2,file="4-marker/3.pdf",width = 10,height = 4)

# Neu ---------------------------------------------------------------------


###IL1R2
expr <- scRNA_harmony@meta.data
gene_expression <- expr %>% .['Il1r2',] %>% as.data.frame() 
gene_expression <- as.data.frame(gene_expression)
colnames(gene_expression) <- 'Il1r2'

gene_expression$cell <- rownames(gene_expression)

gene_expression_sel <- gene_expression[which(gene_expression$Il1r2 > 0),]
sce_select <- scRNA_harmony[,rownames(gene_expression_sel)]
dim(gene_expression_sel) / dim(gene_expression)


 --------------------------------------------------------
scRNA2<-scRNA_harmony
table(scRNA2@active.ident)
scRNA2@meta.data$celltype=scRNA2@active.ident
scRNA2@meta.data$celltype <- factor(scRNA2@meta.data$celltype, levels= c('Fibroblasts','Endothelial cells','Epithelial cells','Neutrophils','Mast cells','Myeloid cells','B cells','T cells' ))

list_genes <- list(

  T = c('CD2',"CD3D",'CD3E',"CD8A","CD8B","NKG7","KLRF1",'KLRD1','GNLY'),
  B = c('CD79A','CD79B',"MZB1",'DERL3','JCHAIN','IGKC'),#B cell
  #Plasma = c(),  #Plasma
  
  Myeloid = c("LYZ",'MRC1','CD68','C1QA','FCN1','CD14'),#Myeloid
  Mast = c('TPSAB1','TPSB2','CPA3','HPGDS','MS4A2','KIT'),
  Neutrophil = c('S100A8',"S100A9",'NAMPT','FCGR3B','CXCL8','SOD2'),

  Epithelial = c('EPCAM', "CDH1","KRT8","KRT18","KRT19"),

  Endothelial = c("PECAM1",'CLDN5', 'CDH5', 'VMF','PLVAP','CD34'),
  Fibroblasts = c("COL1A2","COL3A1","COL1A1",'DCN','ACTA2','LUM')
)


p1=DotPlot(scRNA2,
           features=list_genes,group.by = "celltype" )+
  scale_color_gradient2(low = "navy", mid = "white", high = "#EE2C2C")+
  #cols = colorRampPalette(c("navy","white","firebrick3"))(100))+
  RotatedAxis()+
  theme(

    panel.border = element_rect(color="black"), 
    panel.spacing = unit(1, "mm"), 
    
    #strip.background = element_rect(color="red"),
    strip.text = element_text(margin=margin(b=3, unit="mm")),
    strip.placement = 'outlet', #
    
    axis.line = element_blank(),
  )+labs(x="", y="")
p1
ggsave(plot=p1,filename="3/check_marker_by_celltype_red.pdf",height = 3.5,width = 16)

--------------------------------------------------------
##table
table(scRNA2@active.ident)
scRNA2@meta.data$celltype=scRNA2@active.ident
scRNA2@meta.data$celltype <- factor(scRNA2@meta.data$celltype, levels= c('T cells','B cells','Myeloid cells','Mast cells','Neutrophils','Epithelial cells','Endothelial cells','Fibroblasts' ))

pal <-c('#d62717','#3578b0','#e37dae','#f8d68d','#8d4b98','#47a849','#a15426')

p1 <-    DimPlot(scRNA2, label = F,reduction='tsne',group.by='celltype',
                 cols= pal,   
                 pt.size = 0.5,
                 repel = T) 

p2<-    DimPlot(scRNA2, label = F,reduction='umap',group.by='celltype',label.size=6,
                cols= pal, 
                pt.size = 0.5, 
                repel = T)  
p3 = plotc <- p1+p2+ plot_layout(guides = 'collect')

ggsave("3/celltypetsne-umap.pdf", p3, width = 13, height = 6)


# 4-比例图 -------------------------------------------------------------------
library(paletteer)  
celltype_colors <- c('#d62717','#3578b0','#e37dae','#f8d68d','#8d4b98','#47a849','#f1eb4c','#a15426')
library(reshape2)

pB2_df <- table(scRNA2@meta.data$celltype,scRNA2@meta.data$orig.ident) %>% melt()
colnames(pB2_df) <- c("Cluster","Sample","Number")
table(scRNA2@meta.data$celltype)

#（1）cell-ratio -------------------------------------------------------------------
cluster=c("T cells",'B cells','Myeloid cells','Mast cells','Neutrophils','Epithelial cells','Fibroblasts')

#table(scRNA2@meta.data$seurat_clusters)

pB2_df$Cluster <- factor(pB2_df$Cluster,levels = cluster)
#pB2_df$Sample <- factor(pB2_df$Sample,levels = c("GF","SPF","FMT"))
#sample_color <- col_vector[1:9] 
write.csv(pB2_df,'celltype_UAC01.csv')
colourCount = length(unique(scRNA2@meta.data$celltype))
celltype_colors <- c('#d62717','#3578b0','#e37dae','#f8d68d','#8d4b98','#47a849','#a15426')


pB1 <- ggplot(data = pB2_df, aes(x =Number, y = Sample, fill =  Cluster)) +
  geom_bar(stat = "identity", width=0.8,position="fill")+
  scale_fill_manual(values=celltype_colors) +
  theme_bw()+
  theme(panel.grid =element_blank()) +
  labs(y="",x="Ratio")+

  theme(axis.text.y = element_text(size=12, colour = "black"))+
  theme(axis.text.x = element_text(size=12, colour = "black"))+
  theme(
    axis.text.x.bottom = element_text(hjust = 1, vjust = 1, angle = 45)
  ) 
pB1

ggsave("5/RJ2-cell-ratio.pdf", plot = pB1, width = 9, height = 3.7)

# -------------------------------------------------------------------

pB2 <- ggplot(data = pB2_df, aes(x =Number, y = Sample, fill =  Cluster)) +
  geom_bar(stat = "identity", width=0.8,position = "stack")+
  scale_fill_manual(values=celltype_colors) +
  theme_bw()+
  theme(panel.grid =element_blank()) +
  labs(y="",x="Average number")+

  theme(axis.text.y = element_text(size=12, colour = "black"))+
  theme(axis.text.x = element_text(size=12, colour = "black"))+
  theme(
    axis.text.x.bottom = element_text(hjust = 1, vjust = 1, angle = 45)
  ) 
pB2
ggsave("5/RJ2-cell-stack.pdf", plot = pB2, width = 9, height = 3.7)


pC <- pB1 + pB2 + plot_layout(nrow = 2,ncol = 1, widths = c(1,1),guides = 'collect')


ggsave(pC,file="5/plot.pdf",width = 8, height = 5)
