# Supplementary material for: Neutrophil-related IL1R2 gene predicts the occurrence and early progression of myocardial infarction
Source: Front Cardiovasc Med. 2025 Mar 31;12:1516043. doi: 10.3389/fcvm.2025.1516043 (PMC11994735; doi:10.3389/fcvm.2025.1516043)
Supplement: Supplementary file 5 [file Table1.xls]

## Sheet: moduleColors_7M
Table S1. Number of genes in the 8 co-expression modules.
Module colors	Gene frequency
black	40
blue	484
brown	336
green	165
grey	159
red	100
turquoise	925
yellow	234
