# Supplementary material for: Neutrophil-related IL1R2 gene predicts the occurrence and early progression of myocardial infarction
Source: Front Cardiovasc Med. 2025 Mar 31;12:1516043. doi: 10.3389/fcvm.2025.1516043 (PMC11994735; doi:10.3389/fcvm.2025.1516043)
Supplement: Supplementary file 6 [file Table2.xls]

## Sheet: ego1_GO_KEGG
Table S2. Functional enrichment analysis of the brown module.
Category	ID	Description	GeneRatio	BgRatio	p.adjust	Count
BP	GO:0032496	response to lipopolysaccharide	32/280	333/18800	1.69e-13	32
BP	GO:0002237	response to molecule of bacterial origin	32/280	354/18800	4.98e-13	32
BP	GO:0071216	cellular response to biotic stimulus	26/280	256/18800	1.5e-11	26
BP	GO:0071222	cellular response to lipopolysaccharide	24/280	217/18800	1.83e-11	24
BP	GO:0071219	cellular response to molecule of bacterial origin	24/280	229/18800	4.88e-11	24
BP	GO:0050900	leukocyte migration	30/280	384/18800	7.26e-11	30
BP	GO:0042119	neutrophil activation	12/280	41/18800	2.54e-10	12
BP	GO:1990266	neutrophil migration	18/280	128/18800	2.89e-10	18
BP	GO:0036230	granulocyte activation	12/280	47/18800	1.21e-09	12
BP	GO:0030593	neutrophil chemotaxis	16/280	106/18800	1.47e-09	16
BP	GO:0097529	myeloid leukocyte migration	22/280	229/18800	1.47e-09	22
BP	GO:0002274	myeloid leukocyte activation	22/280	232/18800	1.75e-09	22
BP	GO:0060326	cell chemotaxis	25/280	315/18800	2.91e-09	25
BP	GO:0097530	granulocyte migration	18/280	154/18800	4.06e-09	18
BP	GO:0050764	regulation of phagocytosis	15/280	99/18800	4.45e-09	15
BP	GO:0001819	positive regulation of cytokine production	30/280	475/18800	6.09e-09	30
BP	GO:0030595	leukocyte chemotaxis	21/280	236/18800	1.27e-08	21
BP	GO:0031349	positive regulation of defense response	23/280	289/18800	1.38e-08	23
BP	GO:0071621	granulocyte chemotaxis	16/280	128/18800	1.48e-08	16
BP	GO:0031663	lipopolysaccharide-mediated signaling pathway	12/280	62/18800	1.84e-08	12
BP	GO:0002831	regulation of response to biotic stimulus	25/280	351/18800	1.85e-08	25
BP	GO:0007599	hemostasis	20/280	227/18800	3.39e-08	20
BP	GO:0006909	phagocytosis	23/280	310/18800	4.35e-08	23
BP	GO:0002366	leukocyte activation involved in immune response	22/280	285/18800	4.87e-08	22
BP	GO:0002263	cell activation involved in immune response	22/280	289/18800	6.1e-08	22
BP	GO:0050766	positive regulation of phagocytosis	12/280	71/18800	7.45e-08	12
BP	GO:0032103	positive regulation of response to external stimulus	27/280	442/18800	7.85e-08	27
BP	GO:0002764	immune response-regulating signaling pathway	28/280	482/18800	1.11e-07	28
BP	GO:0007596	blood coagulation	19/280	221/18800	1.12e-07	19
BP	GO:0002221	pattern recognition receptor signaling pathway	17/280	176/18800	1.42e-07	17
BP	GO:0042742	defense response to bacterium	24/280	364/18800	1.43e-07	24
BP	GO:0050817	coagulation	19/280	226/18800	1.47e-07	19
BP	GO:0002833	positive regulation of response to biotic stimulus	17/280	180/18800	1.83e-07	17
BP	GO:0009620	response to fungus	11/280	64/18800	2.51e-07	11
BP	GO:0050832	defense response to fungus	10/280	53/18800	5.09e-07	10
BP	GO:0022407	regulation of cell-cell adhesion	26/280	456/18800	5.26e-07	26
BP	GO:0002283	neutrophil activation involved in immune response	7/280	19/18800	6.19e-07	7
BP	GO:0045088	regulation of innate immune response	18/280	231/18800	1.13e-06	18
BP	GO:0002275	myeloid cell activation involved in immune response	12/280	93/18800	1.21e-06	12
BP	GO:0002697	regulation of immune effector process	22/280	353/18800	1.54e-06	22
BP	GO:0019221	cytokine-mediated signaling pathway	26/280	486/18800	1.7e-06	26
BP	GO:0052547	regulation of peptidase activity	25/280	456/18800	1.94e-06	25
BP	GO:0002443	leukocyte mediated immunity	25/280	457/18800	1.94e-06	25
BP	GO:0032731	positive regulation of interleukin-1 beta production	10/280	62/18800	1.94e-06	10
BP	GO:0032757	positive regulation of interleukin-8 production	10/280	62/18800	1.94e-06	10
BP	GO:0052548	regulation of endopeptidase activity	24/280	426/18800	2.06e-06	24
BP	GO:0032102	negative regulation of response to external stimulus	24/280	429/18800	2.26e-06	24
BP	GO:0042060	wound healing	24/280	429/18800	2.26e-06	24
BP	GO:0002699	positive regulation of immune effector process	18/280	248/18800	2.63e-06	18
BP	GO:0050727	regulation of inflammatory response	22/280	394/18800	8.56e-06	22
BP	GO:0032732	positive regulation of interleukin-1 production	10/280	73/18800	8.56e-06	10
BP	GO:0002758	innate immune response-activating signal transduction	7/280	28/18800	9.15e-06	7
BP	GO:0071706	tumor necrosis factor superfamily cytokine production	15/280	187/18800	9.15e-06	15
BP	GO:1903555	regulation of tumor necrosis factor superfamily cytokine production	15/280	187/18800	9.15e-06	15
BP	GO:0050867	positive regulation of cell activation	23/280	436/18800	1.11e-05	23
BP	GO:0045089	positive regulation of innate immune response	13/280	140/18800	1.12e-05	13
BP	GO:0002218	activation of innate immune response	9/280	59/18800	1.28e-05	9
BP	GO:0038094	Fc-gamma receptor signaling pathway	7/280	30/18800	1.39e-05	7
BP	GO:0002367	cytokine production involved in immune response	11/280	100/18800	1.71e-05	11
BP	GO:0007159	leukocyte cell-cell adhesion	21/280	381/18800	1.74e-05	21
BP	GO:0050878	regulation of body fluid levels	21/280	382/18800	1.77e-05	21
BP	GO:0002224	toll-like receptor signaling pathway	12/280	123/18800	1.77e-05	12
BP	GO:0032677	regulation of interleukin-8 production	11/280	102/18800	1.97e-05	11
BP	GO:0032637	interleukin-8 production	11/280	103/18800	2.14e-05	11
BP	GO:0002444	myeloid leukocyte mediated immunity	11/280	104/18800	2.32e-05	11
BP	GO:0043312	neutrophil degranulation	5/280	12/18800	2.7e-05	5
BP	GO:0032612	interleukin-1 production	12/280	129/18800	2.7e-05	12
BP	GO:0032652	regulation of interleukin-1 production	12/280	129/18800	2.7e-05	12
BP	GO:0032640	tumor necrosis factor production	14/280	182/18800	3.09e-05	14
BP	GO:0032680	regulation of tumor necrosis factor production	14/280	182/18800	3.09e-05	14
BP	GO:0002446	neutrophil mediated immunity	7/280	35/18800	3.51e-05	7
BP	GO:0032611	interleukin-1 beta production	11/280	110/18800	3.66e-05	11
BP	GO:0032651	regulation of interleukin-1 beta production	11/280	110/18800	3.66e-05	11
BP	GO:0006801	superoxide metabolic process	9/280	72/18800	5.64e-05	9
BP	GO:0010951	negative regulation of endopeptidase activity	16/280	251/18800	5.69e-05	16
BP	GO:0034341	response to interferon-gamma	12/280	140/18800	5.83e-05	12
BP	GO:0035821	modulation of process of another organism	6/280	25/18800	6.58e-05	6
BP	GO:0002696	positive regulation of leukocyte activation	21/280	421/18800	6.73e-05	21
BP	GO:0022409	positive regulation of cell-cell adhesion	17/280	291/18800	7.99e-05	17
BP	GO:2000116	regulation of cysteine-type endopeptidase activity	15/280	229/18800	7.99e-05	15
BP	GO:1902563	regulation of neutrophil activation	5/280	15/18800	7.99e-05	5
BP	GO:0034121	regulation of toll-like receptor signaling pathway	9/280	76/18800	7.99e-05	9
BP	GO:0043299	leukocyte degranulation	9/280	76/18800	7.99e-05	9
BP	GO:0002718	regulation of cytokine production involved in immune response	10/280	98/18800	8.35e-05	10
BP	GO:0032602	chemokine production	10/280	98/18800	8.35e-05	10
BP	GO:0010466	negative regulation of peptidase activity	16/280	262/18800	8.63e-05	16
BP	GO:0019730	antimicrobial humoral response	11/280	122/18800	8.63e-05	11
BP	GO:0045429	positive regulation of nitric oxide biosynthetic process	7/280	41/18800	8.77e-05	7
BP	GO:0002220	innate immune response activating cell surface receptor signaling pathway	6/280	27/18800	9.28e-05	6
BP	GO:0043281	regulation of cysteine-type endopeptidase activity involved in apoptotic process	14/280	204/18800	9.37e-05	14
BP	GO:0002703	regulation of leukocyte mediated immunity	15/280	236/18800	0.000105031	15
BP	GO:0031348	negative regulation of defense response	16/280	268/18800	0.000108908	16
BP	GO:0042554	superoxide anion generation	7/280	43/18800	0.000114707	7
BP	GO:1904407	positive regulation of nitric oxide metabolic process	7/280	43/18800	0.000114707	7
BP	GO:0046209	nitric oxide metabolic process	9/280	81/18800	0.000118026	9
BP	GO:0045428	regulation of nitric oxide biosynthetic process	8/280	61/18800	0.000118026	8
BP	GO:0051346	negative regulation of hydrolase activity	19/280	371/18800	0.000118026	19
BP	GO:0051092	positive regulation of NF-kappaB transcription factor activity	12/280	154/18800	0.000123465	12
BP	GO:2001057	reactive nitrogen species metabolic process	9/280	82/18800	0.000127415	9
BP	GO:0045785	positive regulation of cell adhesion	21/280	446/18800	0.000129978	21
BP	GO:0030168	platelet activation	11/280	130/18800	0.000138527	11
BP	GO:0062207	regulation of pattern recognition receptor signaling pathway	10/280	106/18800	0.000142528	10
BP	GO:0001906	cell killing	13/280	185/18800	0.000145191	13
BP	GO:1903557	positive regulation of tumor necrosis factor superfamily cytokine production	10/280	107/18800	0.000152198	10
BP	GO:0050866	negative regulation of cell activation	14/280	216/18800	0.000155949	14
BP	GO:0080164	regulation of nitric oxide metabolic process	8/280	64/18800	0.000155949	8
BP	GO:0010543	regulation of platelet activation	7/280	48/18800	0.000216074	7
BP	GO:0051051	negative regulation of transport	21/280	464/18800	0.000221431	21
BP	GO:0002526	acute inflammatory response	10/280	113/18800	0.000237273	10
BP	GO:1903034	regulation of response to wounding	12/280	166/18800	0.000238736	12
BP	GO:0002700	regulation of production of molecular mediator of immune response	12/280	167/18800	0.000251567	12
BP	GO:0002768	immune response-regulating cell surface receptor signaling pathway	17/280	328/18800	0.00028981	17
BP	GO:0071674	mononuclear cell migration	13/280	199/18800	0.000292891	13
BP	GO:0090322	regulation of superoxide metabolic process	6/280	34/18800	0.000301695	6
BP	GO:0030217	T cell differentiation	15/280	263/18800	0.000309287	15
BP	GO:0034109	homotypic cell-cell adhesion	9/280	93/18800	0.000309467	9
BP	GO:0032635	interleukin-6 production	12/280	172/18800	0.000319506	12
BP	GO:0032675	regulation of interleukin-6 production	12/280	172/18800	0.000319506	12
BP	GO:0071346	cellular response to interferon-gamma	10/280	118/18800	0.000319589	10
BP	GO:0038093	Fc receptor signaling pathway	7/280	52/18800	0.000332735	7
BP	GO:0034110	regulation of homotypic cell-cell adhesion	6/280	35/18800	0.000338791	6
BP	GO:0061760	antifungal innate immune response	5/280	21/18800	0.000340473	5
BP	GO:1903706	regulation of hemopoiesis	18/280	371/18800	0.000354139	18
BP	GO:0150076	neuroinflammatory response	8/280	73/18800	0.000360644	8
BP	GO:0032642	regulation of chemokine production	9/280	97/18800	0.00040195	9
BP	GO:0032755	positive regulation of interleukin-6 production	9/280	97/18800	0.00040195	9
BP	GO:0006809	nitric oxide biosynthetic process	8/280	75/18800	0.000430742	8
BP	GO:0002573	myeloid leukocyte differentiation	13/280	210/18800	0.000459791	13
BP	GO:1903037	regulation of leukocyte cell-cell adhesion	17/280	344/18800	0.000466253	17
BP	GO:1903039	positive regulation of leukocyte cell-cell adhesion	14/280	245/18800	0.000529396	14
BP	GO:0045861	negative regulation of proteolysis	17/280	350/18800	0.000572788	17
BP	GO:0061844	antimicrobial humoral immune response mediated by antimicrobial peptide	8/280	79/18800	0.000608783	8
BP	GO:0032760	positive regulation of tumor necrosis factor production	9/280	103/18800	0.000615137	9
BP	GO:0006959	humoral immune response	16/280	317/18800	0.000615137	16
BP	GO:1902105	regulation of leukocyte differentiation	15/280	283/18800	0.00062476	15
BP	GO:0030099	myeloid cell differentiation	18/280	391/18800	0.000645394	18
BP	GO:0002886	regulation of myeloid leukocyte mediated immunity	7/280	59/18800	0.000680027	7
BP	GO:0061041	regulation of wound healing	10/280	133/18800	0.000784749	10
BP	GO:0034113	heterotypic cell-cell adhesion	7/280	61/18800	0.000835665	7
BP	GO:2000117	negative regulation of cysteine-type endopeptidase activity	8/280	85/18800	0.000980395	8
BP	GO:0070542	response to fatty acid	7/280	63/18800	0.0010186	7
BP	GO:0002705	positive regulation of leukocyte mediated immunity	10/280	138/18800	0.00104691	10
BP	GO:0002460	adaptive immune response based on somatic recombination of immune receptors built from immunoglobulin superfamily domains	17/280	370/18800	0.00105717	17
BP	GO:0002719	negative regulation of cytokine production involved in immune response	5/280	27/18800	0.00106363	5
BP	GO:0022408	negative regulation of cell-cell adhesion	12/280	199/18800	0.00110731	12
BP	GO:0031623	receptor internalization	9/280	113/18800	0.00117809	9
BP	GO:0070555	response to interleukin-1	10/280	141/18800	0.00121472	10
BP	GO:0045055	regulated exocytosis	13/280	234/18800	0.00123075	13
BP	GO:0019722	calcium-mediated signaling	12/280	202/18800	0.00124605	12
BP	GO:0070098	chemokine-mediated signaling pathway	8/280	89/18800	0.00127576	8
BP	GO:0030193	regulation of blood coagulation	7/280	66/18800	0.00128892	7
BP	GO:0002286	T cell activation involved in immune response	9/280	116/18800	0.00139004	9
BP	GO:0002761	regulation of myeloid leukocyte differentiation	9/280	117/18800	0.00147683	9
BP	GO:1900046	regulation of hemostasis	7/280	68/18800	0.00153386	7
BP	GO:0045637	regulation of myeloid cell differentiation	12/280	208/18800	0.00158839	12
BP	GO:0002683	negative regulation of immune system process	18/280	425/18800	0.00164979	18
BP	GO:0070527	platelet aggregation	7/280	69/18800	0.00164979	7
BP	GO:0051873	killing by host of symbiont cells	5/280	30/18800	0.00164979	5
BP	GO:0032722	positive regulation of chemokine production	7/280	70/18800	0.00179115	7
BP	GO:0043300	regulation of leukocyte degranulation	6/280	49/18800	0.00185366	6
BP	GO:0050818	regulation of coagulation	7/280	71/18800	0.00193771	7
BP	GO:0050728	negative regulation of inflammatory response	11/280	182/18800	0.00200914	11
BP	GO:1903131	mononuclear cell differentiation	18/280	433/18800	0.00200938	18
BP	GO:0002532	production of molecular mediator involved in inflammatory response	8/280	97/18800	0.0021251	8
BP	GO:1990868	response to chemokine	8/280	97/18800	0.0021251	8
BP	GO:1990869	cellular response to chemokine	8/280	97/18800	0.0021251	8
BP	GO:0045834	positive regulation of lipid metabolic process	10/280	153/18800	0.0021251	10
BP	GO:0045123	cellular extravasation	7/280	73/18800	0.00221828	7
BP	GO:0043280	positive regulation of cysteine-type endopeptidase activity involved in apoptotic process	9/280	125/18800	0.00223232	9
BP	GO:0002685	regulation of leukocyte migration	12/280	218/18800	0.00226517	12
BP	GO:0032026	response to magnesium ion	4/280	18/18800	0.00256563	4
BP	GO:0051702	biological process involved in interaction with symbiont	8/280	101/18800	0.00273035	8
BP	GO:0050870	positive regulation of T cell activation	12/280	223/18800	0.00275579	12
BP	GO:0002292	T cell differentiation involved in immune response	7/280	76/18800	0.00276681	7
BP	GO:0062197	cellular response to chemical stress	15/280	332/18800	0.00292408	15
BP	GO:0061900	glial cell activation	6/280	54/18800	0.00292462	6
BP	GO:0010952	positive regulation of peptidase activity	11/280	192/18800	0.00293774	11
BP	GO:0043154	negative regulation of cysteine-type endopeptidase activity involved in apoptotic process	7/280	77/18800	0.00293774	7
BP	GO:0051251	positive regulation of lymphocyte activation	16/280	371/18800	0.00294962	16
BP	GO:0002695	negative regulation of leukocyte activation	11/280	193/18800	0.00301774	11
BP	GO:0002888	positive regulation of myeloid leukocyte mediated immunity	4/280	19/18800	0.00301774	4
BP	GO:0032930	positive regulation of superoxide anion generation	4/280	19/18800	0.00301774	4
BP	GO:0051090	regulation of DNA-binding transcription factor activity	18/280	452/18800	0.00305781	18
BP	GO:0051091	positive regulation of DNA-binding transcription factor activity	13/280	265/18800	0.00345303	13
BP	GO:0019932	second-messenger-mediated signaling	14/280	303/18800	0.00364341	14
BP	GO:0098543	detection of other organism	4/280	20/18800	0.003648	4
BP	GO:0019882	antigen processing and presentation	8/280	107/18800	0.00375139	8
BP	GO:0045730	respiratory burst	5/280	37/18800	0.00389068	5
BP	GO:0030098	lymphocyte differentiation	16/280	382/18800	0.00389068	16
BP	GO:0045765	regulation of angiogenesis	15/280	345/18800	0.00408294	15
BP	GO:0002285	lymphocyte activation involved in immune response	11/280	201/18800	0.00408294	11
BP	GO:0002385	mucosal immune response	5/280	38/18800	0.00431637	5
BP	GO:0002701	negative regulation of production of molecular mediator of immune response	5/280	38/18800	0.00431637	5
BP	GO:0070372	regulation of ERK1 and ERK2 cascade	14/280	311/18800	0.00453882	14
BP	GO:0071347	cellular response to interleukin-1	8/280	111/18800	0.0046304	8
BP	GO:0044703	multi-organism reproductive process	11/280	205/18800	0.00471652	11
BP	GO:1901342	regulation of vasculature development	15/280	351/18800	0.00473808	15
BP	GO:0038061	NIK/NF-kappaB signaling	9/280	141/18800	0.00474225	9
BP	GO:0009595	detection of biotic stimulus	5/280	39/18800	0.00474392	5
BP	GO:0002698	negative regulation of immune effector process	8/280	112/18800	0.00480024	8
BP	GO:0008625	extrinsic apoptotic signaling pathway via death domain receptors	7/280	85/18800	0.00480284	7
BP	GO:0046889	positive regulation of lipid biosynthetic process	7/280	85/18800	0.00480284	7
BP	GO:0032928	regulation of superoxide anion generation	4/280	22/18800	0.00490538	4
BP	GO:0050765	negative regulation of phagocytosis	4/280	22/18800	0.00490538	4
BP	GO:0010950	positive regulation of endopeptidase activity	10/280	174/18800	0.00494927	10
BP	GO:0002832	negative regulation of response to biotic stimulus	8/280	113/18800	0.0049519	8
BP	GO:2001056	positive regulation of cysteine-type endopeptidase activity	9/280	143/18800	0.00501386	9
BP	GO:0019915	lipid storage	7/280	86/18800	0.00501386	7
BP	GO:0043542	endothelial cell migration	13/280	279/18800	0.00501386	13
BP	GO:0006631	fatty acid metabolic process	16/280	395/18800	0.00508882	16
BP	GO:0010631	epithelial cell migration	15/280	358/18800	0.00545088	15
BP	GO:0050729	positive regulation of inflammatory response	9/280	145/18800	0.00545088	9
BP	GO:0001659	temperature homeostasis	10/280	177/18800	0.00546053	10
BP	GO:0006898	receptor-mediated endocytosis	12/280	246/18800	0.00550721	12
BP	GO:0002251	organ or tissue specific immune response	5/280	41/18800	0.00555232	5
BP	GO:0150077	regulation of neuroinflammatory response	5/280	41/18800	0.00555232	5
BP	GO:0032615	interleukin-12 production	6/280	63/18800	0.00555472	6
BP	GO:0032655	regulation of interleukin-12 production	6/280	63/18800	0.00555472	6
BP	GO:0090132	epithelium migration	15/280	361/18800	0.0057131	15
BP	GO:0050777	negative regulation of immune response	10/280	179/18800	0.0057131	10
BP	GO:0002291	T cell activation via T cell receptor contact with antigen bound to MHC molecule on antigen presenting cell	3/280	10/18800	0.0057131	3
BP	GO:0070391	response to lipoteichoic acid	3/280	10/18800	0.0057131	3
BP	GO:0071223	cellular response to lipoteichoic acid	3/280	10/18800	0.0057131	3
BP	GO:0044706	multi-multicellular organism process	11/280	213/18800	0.00572446	11
BP	GO:0045670	regulation of osteoclast differentiation	6/280	64/18800	0.00586545	6
BP	GO:0044403	biological process involved in symbiotic interaction	13/280	286/18800	0.00587779	13
BP	GO:0002449	lymphocyte mediated immunity	15/280	365/18800	0.00617383	15
BP	GO:0007249	I-kappaB kinase/NF-kappaB signaling	13/280	288/18800	0.00617383	13
BP	GO:0002755	MyD88-dependent toll-like receptor signaling pathway	4/280	24/18800	0.00617383	4
BP	GO:0048143	astrocyte activation	4/280	24/18800	0.00617383	4
BP	GO:0090130	tissue migration	15/280	366/18800	0.00628686	15
BP	GO:0014002	astrocyte development	5/280	43/18800	0.00647373	5
BP	GO:0045766	positive regulation of angiogenesis	10/280	183/18800	0.00647373	10
BP	GO:1904018	positive regulation of vasculature development	10/280	183/18800	0.00647373	10
BP	GO:0002702	positive regulation of production of molecular mediator of immune response	8/280	120/18800	0.00651889	8
BP	GO:0009410	response to xenobiotic stimulus	16/280	411/18800	0.00699994	16
BP	GO:0034114	regulation of heterotypic cell-cell adhesion	4/280	25/18800	0.00701229	4
BP	GO:0098581	detection of external biotic stimulus	4/280	25/18800	0.00701229	4
BP	GO:0062208	positive regulation of pattern recognition receptor signaling pathway	5/280	44/18800	0.00701229	5
BP	GO:0001660	fever generation	3/280	11/18800	0.00710046	3
BP	GO:0002357	defense response to tumor cell	3/280	11/18800	0.00710046	3
BP	GO:0002765	immune response-inhibiting signal transduction	3/280	11/18800	0.00710046	3
BP	GO:0032493	response to bacterial lipoprotein	3/280	11/18800	0.00710046	3
BP	GO:0051673	membrane disruption in another organism	3/280	11/18800	0.00710046	3
BP	GO:0002720	positive regulation of cytokine production involved in immune response	6/280	68/18800	0.00748342	6
BP	GO:0070371	ERK1 and ERK2 cascade	14/280	335/18800	0.00754143	14
BP	GO:1902895	positive regulation of miRNA transcription	5/280	45/18800	0.00754143	5
BP	GO:0043123	positive regulation of I-kappaB kinase/NF-kappaB signaling	10/280	188/18800	0.00754743	10
BP	GO:0043271	negative regulation of ion transport	9/280	155/18800	0.00756187	9
BP	GO:0046683	response to organophosphorus	8/280	124/18800	0.00762947	8
BP	GO:0031664	regulation of lipopolysaccharide-mediated signaling pathway	4/280	26/18800	0.0077444	4
BP	GO:0042832	defense response to protozoan	4/280	26/18800	0.0077444	4
BP	GO:0030316	osteoclast differentiation	7/280	96/18800	0.00803848	7
BP	GO:0031640	killing of cells of another organism	5/280	46/18800	0.00803848	5
BP	GO:0031960	response to corticosteroid	9/280	157/18800	0.00803848	9
BP	GO:1902107	positive regulation of leukocyte differentiation	9/280	157/18800	0.00803848	9
BP	GO:1903708	positive regulation of hemopoiesis	9/280	157/18800	0.00803848	9
BP	GO:0001562	response to protozoan	4/280	27/18800	0.00865391	4
BP	GO:0002227	innate immune response in mucosa	4/280	27/18800	0.00865391	4
BP	GO:0002675	positive regulation of acute inflammatory response	4/280	27/18800	0.00865391	4
BP	GO:0050863	regulation of T cell activation	14/280	342/18800	0.00865391	14
BP	GO:0001774	microglial cell activation	5/280	47/18800	0.00865391	5
BP	GO:0002673	regulation of acute inflammatory response	5/280	47/18800	0.00865391	5
BP	GO:0031650	regulation of heat generation	3/280	12/18800	0.00865391	3
BP	GO:2000379	positive regulation of reactive oxygen species metabolic process	6/280	71/18800	0.00872281	6
BP	GO:0007162	negative regulation of cell adhesion	13/280	305/18800	0.0091369	13
BP	GO:0050806	positive regulation of synaptic transmission	9/280	161/18800	0.00927202	9
BP	GO:1903036	positive regulation of response to wounding	6/280	72/18800	0.00928984	6
BP	GO:0006953	acute-phase response	5/280	48/18800	0.00928984	5
BP	GO:0030195	negative regulation of blood coagulation	5/280	48/18800	0.00928984	5
BP	GO:0061028	establishment of endothelial barrier	5/280	48/18800	0.00928984	5
BP	GO:0072593	reactive oxygen species metabolic process	11/280	231/18800	0.00929344	11
BP	GO:0034123	positive regulation of toll-like receptor signaling pathway	4/280	28/18800	0.00952939	4
BP	GO:0090330	regulation of platelet aggregation	4/280	28/18800	0.00952939	4
BP	GO:0071496	cellular response to external stimulus	13/280	309/18800	0.00992806	13
BP	GO:0001909	leukocyte mediated cytotoxicity	8/280	131/18800	0.00992806	8
BP	GO:0002762	negative regulation of myeloid leukocyte differentiation	5/280	49/18800	0.00992806	5
BP	GO:0030225	macrophage differentiation	5/280	49/18800	0.00992806	5
BP	GO:1900047	negative regulation of hemostasis	5/280	49/18800	0.00992806	5
BP	GO:0010575	positive regulation of vascular endothelial growth factor production	4/280	29/18800	0.0106222	4
BP	GO:0061082	myeloid leukocyte cytokine production	4/280	29/18800	0.0106222	4
BP	GO:0002440	production of molecular mediator of immune response	13/280	312/18800	0.0106222	13
BP	GO:0002269	leukocyte activation involved in inflammatory response	5/280	50/18800	0.0107446	5
BP	GO:0050848	regulation of calcium-mediated signaling	6/280	75/18800	0.0108909	6
BP	GO:0014074	response to purine-containing compound	8/280	134/18800	0.0111528	8
BP	GO:0051048	negative regulation of secretion	9/280	167/18800	0.0112328	9
BP	GO:0098657	import into cell	11/280	238/18800	0.0112478	11
BP	GO:0050830	defense response to Gram-positive bacterium	7/280	104/18800	0.0114137	7
BP	GO:0061045	negative regulation of wound healing	6/280	76/18800	0.011477	6
BP	GO:0045671	negative regulation of osteoclast differentiation	4/280	30/18800	0.011704	4
BP	GO:0070498	interleukin-1-mediated signaling pathway	4/280	30/18800	0.011704	4
BP	GO:0045936	negative regulation of phosphate metabolic process	16/280	440/18800	0.011704	16
BP	GO:0010563	negative regulation of phosphorus metabolic process	16/280	441/18800	0.0119442	16
BP	GO:0032729	positive regulation of interferon-gamma production	6/280	77/18800	0.0120849	6
BP	GO:0006636	unsaturated fatty acid biosynthetic process	5/280	52/18800	0.0123	5
BP	GO:0050819	negative regulation of coagulation	5/280	52/18800	0.0123	5
BP	GO:0034111	negative regulation of homotypic cell-cell adhesion	3/280	14/18800	0.0124077	3
BP	GO:0042182	ketone catabolic process	3/280	14/18800	0.0124077	3
BP	GO:1901616	organic hydroxy compound catabolic process	6/280	78/18800	0.0127149	6
BP	GO:0051384	response to glucocorticoid	8/280	139/18800	0.0134227	8
BP	GO:0048708	astrocyte differentiation	6/280	79/18800	0.0134227	6
BP	GO:1903556	negative regulation of tumor necrosis factor superfamily cytokine production	6/280	79/18800	0.0134227	6
BP	GO:0030100	regulation of endocytosis	10/280	208/18800	0.0134227	10
BP	GO:1901652	response to peptide	17/280	491/18800	0.0134479	17
BP	GO:0034599	cellular response to oxidative stress	12/280	284/18800	0.0136738	12
BP	GO:1903305	regulation of regulated secretory pathway	8/280	140/18800	0.0137914	8
BP	GO:0002687	positive regulation of leukocyte migration	8/280	141/18800	0.0143893	8
BP	GO:0046890	regulation of lipid biosynthetic process	9/280	175/18800	0.0144895	9
BP	GO:0042180	cellular ketone metabolic process	10/280	211/18800	0.0146576	10
BP	GO:1901222	regulation of NIK/NF-kappaB signaling	7/280	110/18800	0.0146983	7
BP	GO:0034116	positive regulation of heterotypic cell-cell adhesion	3/280	15/18800	0.0146983	3
BP	GO:1904645	response to amyloid-beta	5/280	55/18800	0.015064	5
BP	GO:2001233	regulation of apoptotic signaling pathway	14/280	370/18800	0.0154439	14
BP	GO:0002431	Fc receptor mediated stimulatory signaling pathway	4/280	33/18800	0.0156766	4
BP	GO:0010632	regulation of epithelial cell migration	12/280	290/18800	0.0158112	12
BP	GO:0002456	T cell mediated immunity	7/280	112/18800	0.0160448	7
BP	GO:0070663	regulation of leukocyte proliferation	11/280	254/18800	0.0171495	11
BP	GO:0006691	leukotriene metabolic process	4/280	34/18800	0.0171495	4
BP	GO:0035590	purinergic nucleotide receptor signaling pathway	4/280	34/18800	0.0171495	4
BP	GO:0007566	embryo implantation	5/280	57/18800	0.0171495	5
BP	GO:0032608	interferon-beta production	5/280	57/18800	0.0171495	5
BP	GO:0032648	regulation of interferon-beta production	5/280	57/18800	0.0171495	5
BP	GO:0010919	regulation of inositol phosphate biosynthetic process	3/280	16/18800	0.0171741	3
BP	GO:0031649	heat generation	3/280	16/18800	0.0171741	3
BP	GO:0050672	negative regulation of lymphocyte proliferation	6/280	84/18800	0.0171906	6
BP	GO:0044282	small molecule catabolic process	14/280	376/18800	0.0172341	14
BP	GO:0097193	intrinsic apoptotic signaling pathway	12/280	295/18800	0.0175653	12
BP	GO:2000377	regulation of reactive oxygen species metabolic process	8/280	147/18800	0.0175653	8
BP	GO:0021782	glial cell development	7/280	115/18800	0.0178763	7
BP	GO:0033559	unsaturated fatty acid metabolic process	7/280	115/18800	0.0178763	7
BP	GO:0032945	negative regulation of mononuclear cell proliferation	6/280	85/18800	0.0178763	6
BP	GO:0055072	iron ion homeostasis	6/280	85/18800	0.0178763	6
BP	GO:0019369	arachidonic acid metabolic process	5/280	58/18800	0.0178763	5
BP	GO:0090303	positive regulation of wound healing	5/280	58/18800	0.0178763	5
BP	GO:0045920	negative regulation of exocytosis	4/280	35/18800	0.0183688	4
BP	GO:0019751	polyol metabolic process	7/280	116/18800	0.0184715	7
BP	GO:0019216	regulation of lipid metabolic process	13/280	339/18800	0.0187333	13
BP	GO:0046686	response to cadmium ion	5/280	59/18800	0.0189483	5
BP	GO:1902893	regulation of miRNA transcription	5/280	59/18800	0.0189483	5
BP	GO:0032609	interferon-gamma production	7/280	117/18800	0.0189483	7
BP	GO:0032649	regulation of interferon-gamma production	7/280	117/18800	0.0189483	7
BP	GO:0045446	endothelial cell differentiation	7/280	117/18800	0.0189483	7
BP	GO:0007565	female pregnancy	9/280	185/18800	0.0189483	9
BP	GO:0002429	immune response-activating cell surface receptor signaling pathway	12/280	300/18800	0.0189483	12
BP	GO:0002757	immune response-activating signal transduction	12/280	300/18800	0.0189483	12
BP	GO:0002544	chronic inflammatory response	3/280	17/18800	0.0189483	3
BP	GO:0010934	macrophage cytokine production	3/280	17/18800	0.0189483	3
BP	GO:0010935	regulation of macrophage cytokine production	3/280	17/18800	0.0189483	3
BP	GO:0016045	detection of bacterium	3/280	17/18800	0.0189483	3
BP	GO:0033194	response to hydroperoxide	3/280	17/18800	0.0189483	3
BP	GO:0044247	cellular polysaccharide catabolic process	3/280	17/18800	0.0189483	3
BP	GO:0060252	positive regulation of glial cell proliferation	3/280	17/18800	0.0189483	3
BP	GO:0050829	defense response to Gram-negative bacterium	6/280	87/18800	0.0189483	6
BP	GO:0050730	regulation of peptidyl-tyrosine phosphorylation	11/280	261/18800	0.0190546	11
BP	GO:0019731	antibacterial humoral response	5/280	60/18800	0.0195145	5
BP	GO:0061614	miRNA transcription	5/280	60/18800	0.0195145	5
BP	GO:0002253	activation of immune response	14/280	386/18800	0.0200571	14
BP	GO:0071276	cellular response to cadmium ion	4/280	37/18800	0.0211823	4
BP	GO:0006690	icosanoid metabolic process	7/280	121/18800	0.0219894	7
BP	GO:0030730	sequestering of triglyceride	3/280	18/18800	0.0220323	3
BP	GO:1905952	regulation of lipid localization	8/280	155/18800	0.0222586	8
BP	GO:0071248	cellular response to metal ion	9/280	191/18800	0.0224695	9
BP	GO:0001667	ameboidal-type cell migration	16/280	480/18800	0.0228585	16
BP	GO:0045638	negative regulation of myeloid cell differentiation	6/280	91/18800	0.0229632	6
BP	GO:0048525	negative regulation of viral process	6/280	91/18800	0.0229632	6
BP	GO:0070664	negative regulation of leukocyte proliferation	6/280	91/18800	0.0229632	6
BP	GO:0010594	regulation of endothelial cell migration	10/280	230/18800	0.023168	10
BP	GO:0050670	regulation of lymphocyte proliferation	10/280	230/18800	0.023168	10
BP	GO:2001234	negative regulation of apoptotic signaling pathway	10/280	230/18800	0.023168	10
BP	GO:0010573	vascular endothelial growth factor production	5/280	63/18800	0.0232446	5
BP	GO:0046173	polyol biosynthetic process	5/280	63/18800	0.0232446	5
BP	GO:0120254	olefinic compound metabolic process	8/280	157/18800	0.0233902	8
BP	GO:1903035	negative regulation of response to wounding	6/280	92/18800	0.0238094	6
BP	GO:0070665	positive regulation of leukocyte proliferation	8/280	158/18800	0.0241723	8
BP	GO:0002688	regulation of leukocyte chemotaxis	7/280	124/18800	0.0241723	7
BP	GO:0032570	response to progesterone	4/280	39/18800	0.024197	4
BP	GO:0001885	endothelial cell development	5/280	64/18800	0.024197	5
BP	GO:0014015	positive regulation of gliogenesis	5/280	64/18800	0.024197	5
BP	GO:1903018	regulation of glycoprotein metabolic process	5/280	64/18800	0.024197	5
BP	GO:0000272	polysaccharide catabolic process	3/280	19/18800	0.024197	3
BP	GO:0002523	leukocyte migration involved in inflammatory response	3/280	19/18800	0.024197	3
BP	GO:0006837	serotonin transport	3/280	19/18800	0.024197	3
BP	GO:0010544	negative regulation of platelet activation	3/280	19/18800	0.024197	3
BP	GO:0032695	negative regulation of interleukin-12 production	3/280	19/18800	0.024197	3
BP	GO:0035743	CD4-positive, alpha-beta T cell cytokine production	3/280	19/18800	0.024197	3
BP	GO:0032944	regulation of mononuclear cell proliferation	10/280	233/18800	0.0243192	10
BP	GO:0006887	exocytosis	13/280	357/18800	0.0254981	13
BP	GO:0045576	mast cell activation	5/280	65/18800	0.0254981	5
BP	GO:0044275	cellular carbohydrate catabolic process	4/280	40/18800	0.0260506	4
BP	GO:1903829	positive regulation of protein localization	15/280	446/18800	0.0265191	15
BP	GO:0048661	positive regulation of smooth muscle cell proliferation	6/280	95/18800	0.0266806	6
BP	GO:0034605	cellular response to heat	5/280	66/18800	0.0269117	5
BP	GO:0071677	positive regulation of mononuclear cell migration	5/280	66/18800	0.0269117	5
BP	GO:0034122	negative regulation of toll-like receptor signaling pathway	4/280	41/18800	0.0281715	4
BP	GO:0046942	carboxylic acid transport	11/280	279/18800	0.028517	11
BP	GO:1901224	positive regulation of NIK/NF-kappaB signaling	5/280	67/18800	0.028517	5
BP	GO:0001818	negative regulation of cytokine production	13/280	363/18800	0.028713	13
BP	GO:0009612	response to mechanical stimulus	9/280	201/18800	0.0287457	9
BP	GO:0071214	cellular response to abiotic stimulus	12/280	323/18800	0.0302169	12
BP	GO:0104004	cellular response to environmental stimulus	12/280	323/18800	0.0302169	12
BP	GO:0034142	toll-like receptor 4 signaling pathway	4/280	42/18800	0.0302169	4
BP	GO:0032479	regulation of type I interferon production	6/280	98/18800	0.0302169	6
BP	GO:0032606	type I interferon production	6/280	98/18800	0.0302169	6
BP	GO:0007252	I-kappaB phosphorylation	3/280	21/18800	0.0308856	3
BP	GO:0071404	cellular response to low-density lipoprotein particle stimulus	3/280	21/18800	0.0308856	3
BP	GO:0017157	regulation of exocytosis	9/280	204/18800	0.0310727	9
BP	GO:1901617	organic hydroxy compound biosynthetic process	10/280	243/18800	0.0311242	10
BP	GO:0010565	regulation of cellular ketone metabolic process	7/280	132/18800	0.0314738	7
BP	GO:0003158	endothelium development	7/280	133/18800	0.0327299	7
BP	GO:0031341	regulation of cell killing	6/280	100/18800	0.0328192	6
BP	GO:0002548	monocyte chemotaxis	5/280	70/18800	0.033057	5
BP	GO:0071260	cellular response to mechanical stimulus	5/280	70/18800	0.033057	5
BP	GO:1901136	carbohydrate derivative catabolic process	8/280	169/18800	0.033057	8
BP	GO:0044262	cellular carbohydrate metabolic process	11/280	287/18800	0.0337199	11
BP	GO:0009636	response to toxic substance	10/280	247/18800	0.0342346	10
BP	GO:0010829	negative regulation of glucose transmembrane transport	3/280	22/18800	0.0342346	3
BP	GO:0010888	negative regulation of lipid storage	3/280	22/18800	0.0342346	3
BP	GO:0048545	response to steroid hormone	12/280	330/18800	0.0342346	12
BP	GO:0070661	leukocyte proliferation	12/280	330/18800	0.0342346	12
BP	GO:2001242	regulation of intrinsic apoptotic signaling pathway	8/280	171/18800	0.0348926	8
BP	GO:1902106	negative regulation of leukocyte differentiation	6/280	102/18800	0.0352286	6
BP	GO:0031295	T cell costimulation	4/280	45/18800	0.0367691	4
BP	GO:0033003	regulation of mast cell activation	4/280	45/18800	0.0367691	4
BP	GO:1904646	cellular response to amyloid-beta	4/280	45/18800	0.0367691	4
BP	GO:0002822	regulation of adaptive immune response based on somatic recombination of immune receptors built from immunoglobulin superfamily domains	8/280	173/18800	0.0369146	8
BP	GO:0050679	positive regulation of epithelial cell proliferation	9/280	211/18800	0.0369146	9
BP	GO:0051924	regulation of calcium ion transport	10/280	251/18800	0.0372314	10
BP	GO:0010634	positive regulation of epithelial cell migration	8/280	174/18800	0.0377447	8
BP	GO:0051222	positive regulation of protein transport	11/280	293/18800	0.0377447	11
BP	GO:0030194	positive regulation of blood coagulation	3/280	23/18800	0.0377447	3
BP	GO:1900048	positive regulation of hemostasis	3/280	23/18800	0.0377447	3
BP	GO:0045824	negative regulation of innate immune response	5/280	73/18800	0.0377447	5
BP	GO:0140029	exocytic process	5/280	73/18800	0.0377447	5
BP	GO:0055076	transition metal ion homeostasis	7/280	139/18800	0.0392531	7
BP	GO:0043122	regulation of I-kappaB kinase/NF-kappaB signaling	10/280	254/18800	0.0396878	10
BP	GO:1901568	fatty acid derivative metabolic process	5/280	74/18800	0.0397224	5
BP	GO:0046651	lymphocyte proliferation	11/280	296/18800	0.0401766	11
BP	GO:0042116	macrophage activation	6/280	106/18800	0.0407513	6
BP	GO:1903707	negative regulation of hemopoiesis	6/280	106/18800	0.0407513	6
BP	GO:0019884	antigen processing and presentation of exogenous antigen	4/280	47/18800	0.0411647	4
BP	GO:0031294	lymphocyte costimulation	4/280	47/18800	0.0411647	4
BP	GO:0097028	dendritic cell differentiation	4/280	47/18800	0.0411647	4
BP	GO:1905953	negative regulation of lipid localization	4/280	47/18800	0.0411647	4
BP	GO:0042730	fibrinolysis	3/280	24/18800	0.0413004	3
BP	GO:0050820	positive regulation of coagulation	3/280	24/18800	0.0413004	3
BP	GO:0051043	regulation of membrane protein ectodomain proteolysis	3/280	24/18800	0.0413004	3
BP	GO:0062012	regulation of small molecule metabolic process	12/280	342/18800	0.0424548	12
BP	GO:0032943	mononuclear cell proliferation	11/280	300/18800	0.0432475	11
BP	GO:1903531	negative regulation of secretion by cell	7/280	143/18800	0.0441886	7
BP	GO:0009266	response to temperature stimulus	8/280	180/18800	0.0441886	8
BP	GO:0009408	response to heat	6/280	109/18800	0.0452378	6
BP	GO:0006919	activation of cysteine-type endopeptidase activity involved in apoptotic process	5/280	77/18800	0.0452378	5
BP	GO:0032720	negative regulation of tumor necrosis factor production	5/280	77/18800	0.0452378	5
BP	GO:0070374	positive regulation of ERK1 and ERK2 cascade	9/280	220/18800	0.0453034	9
BP	GO:0032753	positive regulation of interleukin-4 production	3/280	25/18800	0.0453041	3
BP	GO:0043302	positive regulation of leukocyte degranulation	3/280	25/18800	0.0453041	3
BP	GO:1903306	negative regulation of regulated secretory pathway	3/280	25/18800	0.0453041	3
BP	GO:0071241	cellular response to inorganic substance	9/280	221/18800	0.0461214	9
BP	GO:0097191	extrinsic apoptotic signaling pathway	9/280	221/18800	0.0461214	9
BP	GO:0002824	positive regulation of adaptive immune response based on somatic recombination of immune receptors built from immunoglobulin superfamily domains	6/280	110/18800	0.0464948	6
BP	GO:0009615	response to virus	13/280	392/18800	0.0467513	13
BP	GO:0062013	positive regulation of small molecule metabolic process	7/280	146/18800	0.0480255	7
BP	GO:0001676	long-chain fatty acid metabolic process	6/280	111/18800	0.0482391	6
BP	GO:0002407	dendritic cell chemotaxis	3/280	26/18800	0.0494201	3
BP	GO:0002433	immune response-regulating cell surface receptor signaling pathway involved in phagocytosis	3/280	26/18800	0.0494201	3
BP	GO:0034143	regulation of toll-like receptor 4 signaling pathway	3/280	26/18800	0.0494201	3
BP	GO:0038096	Fc-gamma receptor signaling pathway involved in phagocytosis	3/280	26/18800	0.0494201	3
BP	GO:0090382	phagosome maturation	3/280	26/18800	0.0494201	3
BP	GO:0010038	response to metal ion	12/280	351/18800	0.0494201	12
BP	GO:1904951	positive regulation of establishment of protein localization	11/280	309/18800	0.0510823	11
BP	GO:0043410	positive regulation of MAPK cascade	15/280	491/18800	0.0525575	15
BP	GO:0043200	response to amino acid	6/280	114/18800	0.0537266	6
BP	GO:0002819	regulation of adaptive immune response	8/280	188/18800	0.0540765	8
BP	GO:0098739	import across plasma membrane	8/280	188/18800	0.0540765	8
BP	GO:0001963	synaptic transmission, dopaminergic	3/280	27/18800	0.054119	3
BP	GO:1902932	positive regulation of alcohol biosynthetic process	3/280	27/18800	0.054119	3
BP	GO:1902930	regulation of alcohol biosynthetic process	4/280	52/18800	0.0547682	4
BP	GO:0002821	positive regulation of adaptive immune response	6/280	115/18800	0.0552924	6
BP	GO:0010959	regulation of metal ion transport	13/280	403/18800	0.0561801	13
BP	GO:0050731	positive regulation of peptidyl-tyrosine phosphorylation	8/280	190/18800	0.0566467	8
BP	GO:1901654	response to ketone	8/280	190/18800	0.0566467	8
BP	GO:0044106	cellular amine metabolic process	6/280	116/18800	0.0570039	6
BP	GO:0071675	regulation of mononuclear cell migration	6/280	116/18800	0.0570039	6
BP	GO:0023061	signal release	14/280	451/18800	0.0577561	14
BP	GO:0032958	inositol phosphate biosynthetic process	3/280	28/18800	0.0587214	3
BP	GO:0050996	positive regulation of lipid catabolic process	3/280	28/18800	0.0587214	3
BP	GO:0015718	monocarboxylic acid transport	6/280	117/18800	0.0587577	6
BP	GO:0015711	organic anion transport	12/280	361/18800	0.0587577	12
BP	GO:0015849	organic acid transport	11/280	318/18800	0.0602636	11
BP	GO:0006968	cellular defense response	4/280	54/18800	0.0608602	4
BP	GO:0031334	positive regulation of protein-containing complex assembly	8/280	194/18800	0.0625356	8
BP	GO:0001910	regulation of leukocyte mediated cytotoxicity	5/280	85/18800	0.0628466	5
BP	GO:0002763	positive regulation of myeloid leukocyte differentiation	4/280	55/18800	0.0640964	4
BP	GO:0010883	regulation of lipid storage	4/280	55/18800	0.0640964	4
BP	GO:0043647	inositol phosphate metabolic process	4/280	55/18800	0.0640964	4
BP	GO:0046164	alcohol catabolic process	4/280	55/18800	0.0640964	4
BP	GO:0033089	positive regulation of T cell differentiation in thymus	2/280	10/18800	0.0647861	2
BP	GO:0048102	autophagic cell death	2/280	10/18800	0.0647861	2
BP	GO:0055067	monovalent inorganic cation homeostasis	7/280	157/18800	0.0651601	7
BP	GO:0045444	fat cell differentiation	9/280	237/18800	0.0655426	9
BP	GO:0009308	amine metabolic process	6/280	121/18800	0.0669596	6
BP	GO:0070482	response to oxygen levels	11/280	324/18800	0.0669596	11
BP	GO:0045862	positive regulation of proteolysis	12/280	369/18800	0.0671282	12
BP	GO:0043903	regulation of biological process involved in symbiotic interaction	4/280	56/18800	0.067153	4
BP	GO:1901216	positive regulation of neuron death	5/280	87/18800	0.067347	5
BP	GO:0033198	response to ATP	3/280	30/18800	0.0677205	3
BP	GO:0045948	positive regulation of translational initiation	3/280	30/18800	0.0677205	3
BP	GO:0060251	regulation of glial cell proliferation	3/280	30/18800	0.0677205	3
BP	GO:1903019	negative regulation of glycoprotein metabolic process	3/280	30/18800	0.0677205	3
BP	GO:1903579	negative regulation of ATP metabolic process	3/280	30/18800	0.0677205	3
BP	GO:1990776	response to angiotensin	3/280	30/18800	0.0677205	3
BP	GO:0002709	regulation of T cell mediated immunity	5/280	88/18800	0.0694579	5
BP	GO:1903510	mucopolysaccharide metabolic process	5/280	88/18800	0.0694579	5
BP	GO:0042306	regulation of protein import into nucleus	4/280	57/18800	0.0698693	4
BP	GO:0045071	negative regulation of viral genome replication	4/280	57/18800	0.0698693	4
BP	GO:0018108	peptidyl-tyrosine phosphorylation	12/280	373/18800	0.0708564	12
BP	GO:0051250	negative regulation of lymphocyte activation	7/280	161/18800	0.0716165	7
BP	GO:0044070	regulation of anion transport	5/280	89/18800	0.0718803	5
BP	GO:0051591	response to cAMP	5/280	89/18800	0.0718803	5
BP	GO:0002507	tolerance induction	3/280	31/18800	0.0725802	3
BP	GO:0010039	response to iron ion	3/280	31/18800	0.0725802	3
BP	GO:0045987	positive regulation of smooth muscle contraction	3/280	31/18800	0.0725802	3
BP	GO:0032481	positive regulation of type I interferon production	4/280	58/18800	0.0725802	4
BP	GO:0006633	fatty acid biosynthetic process	7/280	162/18800	0.0725802	7
BP	GO:0016311	dephosphorylation	13/280	422/18800	0.0725802	13
BP	GO:0018212	peptidyl-tyrosine modification	12/280	376/18800	0.0725802	12
BP	GO:0051235	maintenance of location	11/280	331/18800	0.0725802	11
BP	GO:0002327	immature B cell differentiation	2/280	11/18800	0.0725802	2
BP	GO:0005984	disaccharide metabolic process	2/280	11/18800	0.0725802	2
BP	GO:0014831	gastro-intestinal system smooth muscle contraction	2/280	11/18800	0.0725802	2
BP	GO:0043619	regulation of transcription from RNA polymerase II promoter in response to oxidative stress	2/280	11/18800	0.0725802	2
BP	GO:0045628	regulation of T-helper 2 cell differentiation	2/280	11/18800	0.0725802	2
BP	GO:0046643	regulation of gamma-delta T cell activation	2/280	11/18800	0.0725802	2
BP	GO:0071492	cellular response to UV-A	2/280	11/18800	0.0725802	2
BP	GO:0097048	dendritic cell apoptotic process	2/280	11/18800	0.0725802	2
BP	GO:1901856	negative regulation of cellular respiration	2/280	11/18800	0.0725802	2
BP	GO:2000668	regulation of dendritic cell apoptotic process	2/280	11/18800	0.0725802	2
BP	GO:2001204	regulation of osteoclast development	2/280	11/18800	0.0725802	2
BP	GO:0010574	regulation of vascular endothelial growth factor production	4/280	59/18800	0.075029	4
BP	GO:0035065	regulation of histone acetylation	4/280	59/18800	0.075029	4
BP	GO:0001516	prostaglandin biosynthetic process	3/280	32/18800	0.0754844	3
BP	GO:0002828	regulation of type 2 immune response	3/280	32/18800	0.0754844	3
BP	GO:0010743	regulation of macrophage derived foam cell differentiation	3/280	32/18800	0.0754844	3
BP	GO:0030201	heparan sulfate proteoglycan metabolic process	3/280	32/18800	0.0754844	3
BP	GO:0043304	regulation of mast cell degranulation	3/280	32/18800	0.0754844	3
BP	GO:0046457	prostanoid biosynthetic process	3/280	32/18800	0.0754844	3
BP	GO:0051385	response to mineralocorticoid	3/280	32/18800	0.0754844	3
BP	GO:1901889	negative regulation of cell junction assembly	3/280	32/18800	0.0754844	3
BP	GO:0060761	negative regulation of response to cytokine stimulus	5/280	92/18800	0.0776844	5
BP	GO:0043407	negative regulation of MAP kinase activity	4/280	60/18800	0.0780244	4
BP	GO:0071453	cellular response to oxygen levels	7/280	166/18800	0.078556	7
BP	GO:0042326	negative regulation of phosphorylation	12/280	382/18800	0.0788207	12
BP	GO:0050804	modulation of chemical synaptic transmission	13/280	429/18800	0.0791662	13
BP	GO:0099177	regulation of trans-synaptic signaling	13/280	430/18800	0.079735	13
BP	GO:0032633	interleukin-4 production	3/280	33/18800	0.079735	3
BP	GO:0032673	regulation of interleukin-4 production	3/280	33/18800	0.079735	3
BP	GO:0036336	dendritic cell migration	3/280	33/18800	0.079735	3
BP	GO:0055094	response to lipoprotein particle	3/280	33/18800	0.079735	3
BP	GO:0090022	regulation of neutrophil chemotaxis	3/280	33/18800	0.079735	3
BP	GO:1901099	negative regulation of signal transduction in absence of ligand	3/280	33/18800	0.079735	3
BP	GO:2001240	negative regulation of extrinsic apoptotic signaling pathway in absence of ligand	3/280	33/18800	0.079735	3
BP	GO:0001101	response to acid chemical	6/280	129/18800	0.079735	6
BP	GO:0035306	positive regulation of dephosphorylation	4/280	61/18800	0.079735	4
BP	GO:0050994	regulation of lipid catabolic process	4/280	61/18800	0.079735	4
BP	GO:1904589	regulation of protein import	4/280	61/18800	0.079735	4
BP	GO:0002645	positive regulation of tolerance induction	2/280	12/18800	0.079735	2
BP	GO:0002887	negative regulation of myeloid leukocyte mediated immunity	2/280	12/18800	0.079735	2
BP	GO:0006068	ethanol catabolic process	2/280	12/18800	0.079735	2
BP	GO:0006216	cytidine catabolic process	2/280	12/18800	0.079735	2
BP	GO:0009972	cytidine deamination	2/280	12/18800	0.079735	2
BP	GO:0016554	cytidine to uridine editing	2/280	12/18800	0.079735	2
BP	GO:0033690	positive regulation of osteoblast proliferation	2/280	12/18800	0.079735	2
BP	GO:0042416	dopamine biosynthetic process	2/280	12/18800	0.079735	2
BP	GO:0046087	cytidine metabolic process	2/280	12/18800	0.079735	2
BP	GO:0051549	positive regulation of keratinocyte migration	2/280	12/18800	0.079735	2
BP	GO:0051798	positive regulation of hair follicle development	2/280	12/18800	0.079735	2
BP	GO:0060907	positive regulation of macrophage cytokine production	2/280	12/18800	0.079735	2
BP	GO:0070493	thrombin-activated receptor signaling pathway	2/280	12/18800	0.079735	2
BP	GO:0070943	neutrophil-mediated killing of symbiont cell	2/280	12/18800	0.079735	2
BP	GO:0090331	negative regulation of platelet aggregation	2/280	12/18800	0.079735	2
BP	GO:1905245	regulation of aspartic-type peptidase activity	2/280	12/18800	0.079735	2
BP	GO:0045582	positive regulation of T cell differentiation	5/280	94/18800	0.079735	5
BP	GO:1905954	positive regulation of lipid localization	5/280	94/18800	0.079735	5
BP	GO:0016051	carbohydrate biosynthetic process	8/280	209/18800	0.0797473	8
BP	GO:0035303	regulation of dephosphorylation	6/280	130/18800	0.0797473	6
BP	GO:0006979	response to oxidative stress	13/280	433/18800	0.0801593	13
BP	GO:0001933	negative regulation of protein phosphorylation	11/280	341/18800	0.0814662	11
BP	GO:0006022	aminoglycan metabolic process	6/280	131/18800	0.0820042	6
BP	GO:0010595	positive regulation of endothelial cell migration	6/280	131/18800	0.0820042	6
BP	GO:0032088	negative regulation of NF-kappaB transcription factor activity	5/280	95/18800	0.0820705	5
BP	GO:0032743	positive regulation of interleukin-2 production	3/280	34/18800	0.0820705	3
BP	GO:0033006	regulation of mast cell activation involved in immune response	3/280	34/18800	0.0820705	3
BP	GO:0034383	low-density lipoprotein particle clearance	3/280	34/18800	0.0820705	3
BP	GO:0034405	response to fluid shear stress	3/280	34/18800	0.0820705	3
BP	GO:0050850	positive regulation of calcium-mediated signaling	3/280	34/18800	0.0820705	3
BP	GO:0006638	neutral lipid metabolic process	6/280	132/18800	0.0837337	6
BP	GO:1900180	regulation of protein localization to nucleus	6/280	132/18800	0.0837337	6
BP	GO:0036293	response to decreased oxygen levels	10/280	299/18800	0.0852174	10
BP	GO:0034101	erythrocyte homeostasis	6/280	133/18800	0.086341	6
BP	GO:0051047	positive regulation of secretion	10/280	300/18800	0.0867485	10
BP	GO:0045807	positive regulation of endocytosis	5/280	97/18800	0.0873044	5
BP	GO:2001237	negative regulation of extrinsic apoptotic signaling pathway	5/280	97/18800	0.0873044	5
BP	GO:0035633	maintenance of blood-brain barrier	3/280	35/18800	0.0873044	3
BP	GO:0070884	regulation of calcineurin-NFAT signaling cascade	3/280	35/18800	0.0873044	3
BP	GO:0071398	cellular response to fatty acid	3/280	35/18800	0.0873044	3
BP	GO:0002430	complement receptor mediated signaling pathway	2/280	13/18800	0.0873044	2
BP	GO:0031392	regulation of prostaglandin biosynthetic process	2/280	13/18800	0.0873044	2
BP	GO:0031665	negative regulation of lipopolysaccharide-mediated signaling pathway	2/280	13/18800	0.0873044	2
BP	GO:0032494	response to peptidoglycan	2/280	13/18800	0.0873044	2
BP	GO:0032621	interleukin-18 production	2/280	13/18800	0.0873044	2
BP	GO:0032661	regulation of interleukin-18 production	2/280	13/18800	0.0873044	2
BP	GO:0034144	negative regulation of toll-like receptor 4 signaling pathway	2/280	13/18800	0.0873044	2
BP	GO:0034616	response to laminar fluid shear stress	2/280	13/18800	0.0873044	2
BP	GO:0035745	T-helper 2 cell cytokine production	2/280	13/18800	0.0873044	2
BP	GO:0036462	TRAIL-activated apoptotic signaling pathway	2/280	13/18800	0.0873044	2
BP	GO:0042363	fat-soluble vitamin catabolic process	2/280	13/18800	0.0873044	2
BP	GO:0060100	positive regulation of phagocytosis, engulfment	2/280	13/18800	0.0873044	2
BP	GO:0070486	leukocyte aggregation	2/280	13/18800	0.0873044	2
BP	GO:1900426	positive regulation of defense response to bacterium	2/280	13/18800	0.0873044	2
BP	GO:1905155	positive regulation of membrane invagination	2/280	13/18800	0.0873044	2
BP	GO:2000551	regulation of T-helper 2 cell cytokine production	2/280	13/18800	0.0873044	2
BP	GO:2001198	regulation of dendritic cell differentiation	2/280	13/18800	0.0873044	2
BP	GO:0032868	response to insulin	9/280	259/18800	0.0896748	9
BP	GO:0006940	regulation of smooth muscle contraction	4/280	65/18800	0.0900136	4
BP	GO:0031343	positive regulation of cell killing	4/280	65/18800	0.0900136	4
BP	GO:0002706	regulation of lymphocyte mediated immunity	7/280	175/18800	0.0901224	7
BP	GO:0018149	peptide cross-linking	3/280	36/18800	0.0904595	3
BP	GO:0045742	positive regulation of epidermal growth factor receptor signaling pathway	3/280	36/18800	0.0904595	3
BP	GO:0071402	cellular response to lipoprotein particle stimulus	3/280	36/18800	0.0904595	3
BP	GO:0106056	regulation of calcineurin-mediated signaling	3/280	36/18800	0.0904595	3
BP	GO:0045639	positive regulation of myeloid cell differentiation	5/280	99/18800	0.0904595	5
BP	GO:0010876	lipid localization	13/280	446/18800	0.0927324	13
BP	GO:0010001	glial cell differentiation	8/280	218/18800	0.0927688	8
BP	GO:0006879	cellular iron ion homeostasis	4/280	66/18800	0.0933844	4
BP	GO:0014013	regulation of gliogenesis	5/280	100/18800	0.0935054	5
BP	GO:0030198	extracellular matrix organization	10/280	307/18800	0.0946011	10
BP	GO:0001936	regulation of endothelial cell proliferation	7/280	178/18800	0.0947698	7
BP	GO:0060759	regulation of response to cytokine stimulus	7/280	178/18800	0.0947698	7
BP	GO:0010923	negative regulation of phosphatase activity	3/280	37/18800	0.0947698	3
BP	GO:0042092	type 2 immune response	3/280	37/18800	0.0947698	3
BP	GO:0046627	negative regulation of insulin receptor signaling pathway	3/280	37/18800	0.0947698	3
BP	GO:0043062	extracellular structure organization	10/280	308/18800	0.0947698	10
BP	GO:0043254	regulation of protein-containing complex assembly	12/280	401/18800	0.0947698	12
BP	GO:0002704	negative regulation of leukocyte mediated immunity	4/280	67/18800	0.0947698	4
BP	GO:0051851	modulation by host of symbiont process	4/280	67/18800	0.0947698	4
BP	GO:0051926	negative regulation of calcium ion transport	4/280	67/18800	0.0947698	4
BP	GO:0032352	positive regulation of hormone metabolic process	2/280	14/18800	0.0947698	2
BP	GO:0032688	negative regulation of interferon-beta production	2/280	14/18800	0.0947698	2
BP	GO:0033004	negative regulation of mast cell activation	2/280	14/18800	0.0947698	2
BP	GO:0035589	G protein-coupled purinergic nucleotide receptor signaling pathway	2/280	14/18800	0.0947698	2
BP	GO:0042308	negative regulation of protein import into nucleus	2/280	14/18800	0.0947698	2
BP	GO:0043301	negative regulation of leukocyte degranulation	2/280	14/18800	0.0947698	2
BP	GO:0046131	pyrimidine ribonucleoside metabolic process	2/280	14/18800	0.0947698	2
BP	GO:0046133	pyrimidine ribonucleoside catabolic process	2/280	14/18800	0.0947698	2
BP	GO:0046348	amino sugar catabolic process	2/280	14/18800	0.0947698	2
BP	GO:0051547	regulation of keratinocyte migration	2/280	14/18800	0.0947698	2
BP	GO:0060732	positive regulation of inositol phosphate biosynthetic process	2/280	14/18800	0.0947698	2
BP	GO:0070141	response to UV-A	2/280	14/18800	0.0947698	2
BP	GO:0070942	neutrophil mediated cytotoxicity	2/280	14/18800	0.0947698	2
BP	GO:0071801	regulation of podosome assembly	2/280	14/18800	0.0947698	2
BP	GO:0072672	neutrophil extravasation	2/280	14/18800	0.0947698	2
BP	GO:1904590	negative regulation of protein import	2/280	14/18800	0.0947698	2
BP	GO:1903900	regulation of viral life cycle	6/280	139/18800	0.0949834	6
BP	GO:0043409	negative regulation of MAPK cascade	7/280	179/18800	0.0949935	7
BP	GO:0060284	regulation of cell development	14/280	500/18800	0.0959421	14
BP	GO:0045229	external encapsulating structure organization	10/280	310/18800	0.0959728	10
BP	GO:0043255	regulation of carbohydrate biosynthetic process	5/280	102/18800	0.096033	5
BP	GO:2001243	negative regulation of intrinsic apoptotic signaling pathway	5/280	102/18800	0.096033	5
BP	GO:0043434	response to peptide hormone	12/280	404/18800	0.0967821	12
BP	GO:0042157	lipoprotein metabolic process	6/280	140/18800	0.097016	6
BP	GO:0042130	negative regulation of T cell proliferation	4/280	68/18800	0.0973	4
BP	GO:2000756	regulation of peptidyl-lysine acetylation	4/280	68/18800	0.0973	4
BP	GO:0002369	T cell cytokine production	3/280	38/18800	0.0973681	3
BP	GO:0002478	antigen processing and presentation of exogenous peptide antigen	3/280	38/18800	0.0973681	3
BP	GO:0002724	regulation of T cell cytokine production	3/280	38/18800	0.0973681	3
BP	GO:0010742	macrophage derived foam cell differentiation	3/280	38/18800	0.0973681	3
BP	GO:1901186	positive regulation of ERBB signaling pathway	3/280	38/18800	0.0973681	3
BP	GO:1905477	positive regulation of protein localization to membrane	5/280	103/18800	0.0982733	5
BP	GO:0034763	negative regulation of transmembrane transport	6/280	141/18800	0.0986348	6
BP	GO:0050671	positive regulation of lymphocyte proliferation	6/280	141/18800	0.0986348	6
BP	GO:0032370	positive regulation of lipid transport	4/280	69/18800	0.100525	4
BP	GO:0032715	negative regulation of interleukin-6 production	4/280	69/18800	0.100525	4
BP	GO:0019218	regulation of steroid metabolic process	5/280	104/18800	0.100525	5
BP	GO:0046822	regulation of nucleocytoplasmic transport	5/280	104/18800	0.100525	5
BP	GO:0050920	regulation of chemotaxis	8/280	225/18800	0.100525	8
BP	GO:0006066	alcohol metabolic process	11/280	361/18800	0.100525	11
BP	GO:1901653	cellular response to peptide	11/280	361/18800	0.100525	11
BP	GO:0008217	regulation of blood pressure	7/280	183/18800	0.100525	7
BP	GO:0043405	regulation of MAP kinase activity	7/280	183/18800	0.100525	7
BP	GO:0002691	regulation of cellular extravasation	3/280	39/18800	0.100525	3
BP	GO:0032728	positive regulation of interferon-beta production	3/280	39/18800	0.100525	3
BP	GO:0090077	foam cell differentiation	3/280	39/18800	0.100525	3
BP	GO:0097242	amyloid-beta clearance	3/280	39/18800	0.100525	3
BP	GO:1900077	negative regulation of cellular response to insulin stimulus	3/280	39/18800	0.100525	3
BP	GO:1904994	regulation of leukocyte adhesion to vascular endothelial cell	3/280	39/18800	0.100525	3
BP	GO:0032946	positive regulation of mononuclear cell proliferation	6/280	143/18800	0.100525	6
BP	GO:0046165	alcohol biosynthetic process	6/280	143/18800	0.100525	6
BP	GO:0002468	dendritic cell antigen processing and presentation	2/280	15/18800	0.100525	2
BP	GO:0002679	respiratory burst involved in defense response	2/280	15/18800	0.100525	2
BP	GO:0009111	vitamin catabolic process	2/280	15/18800	0.100525	2
BP	GO:0030202	heparin metabolic process	2/280	15/18800	0.100525	2
BP	GO:0032725	positive regulation of granulocyte macrophage colony-stimulating factor production	2/280	15/18800	0.100525	2
BP	GO:0034112	positive regulation of homotypic cell-cell adhesion	2/280	15/18800	0.100525	2
BP	GO:0034310	primary alcohol catabolic process	2/280	15/18800	0.100525	2
BP	GO:0044406	adhesion of symbiont to host	2/280	15/18800	0.100525	2
BP	GO:0044793	negative regulation by host of viral process	2/280	15/18800	0.100525	2
BP	GO:0045064	T-helper 2 cell differentiation	2/280	15/18800	0.100525	2
BP	GO:0045346	regulation of MHC class II biosynthetic process	2/280	15/18800	0.100525	2
BP	GO:0060099	regulation of phagocytosis, engulfment	2/280	15/18800	0.100525	2
BP	GO:0071639	positive regulation of monocyte chemotactic protein-1 production	2/280	15/18800	0.100525	2
BP	GO:1903727	positive regulation of phospholipid metabolic process	2/280	15/18800	0.100525	2
BP	GO:1905153	regulation of membrane invagination	2/280	15/18800	0.100525	2
BP	GO:2001279	regulation of unsaturated fatty acid biosynthetic process	2/280	15/18800	0.100525	2
BP	GO:0006576	cellular biogenic amine metabolic process	5/280	105/18800	0.100525	5
BP	GO:0032890	regulation of organic acid transport	4/280	70/18800	0.100631	4
BP	GO:1903038	negative regulation of leukocyte cell-cell adhesion	6/280	144/18800	0.102729	6
BP	GO:0097009	energy homeostasis	3/280	40/18800	0.105368	3
BP	GO:0043270	positive regulation of ion transport	9/280	273/18800	0.105488	9
BP	GO:0030004	cellular monovalent inorganic cation homeostasis	5/280	107/18800	0.107038	5
BP	GO:0033138	positive regulation of peptidyl-serine phosphorylation	5/280	107/18800	0.107038	5
BP	GO:0045621	positive regulation of lymphocyte differentiation	5/280	107/18800	0.107038	5
BP	GO:1903532	positive regulation of secretion by cell	9/280	274/18800	0.107108	9
BP	GO:0050810	regulation of steroid biosynthetic process	4/280	72/18800	0.10914	4
BP	GO:0034614	cellular response to reactive oxygen species	6/280	147/18800	0.110085	6
BP	GO:0008228	opsonization	2/280	16/18800	0.110085	2
BP	GO:0009251	glucan catabolic process	2/280	16/18800	0.110085	2
BP	GO:0035067	negative regulation of histone acetylation	2/280	16/18800	0.110085	2
BP	GO:0045342	MHC class II biosynthetic process	2/280	16/18800	0.110085	2
BP	GO:0045651	positive regulation of macrophage differentiation	2/280	16/18800	0.110085	2
BP	GO:0046135	pyrimidine nucleoside catabolic process	2/280	16/18800	0.110085	2
BP	GO:0051044	positive regulation of membrane protein ectodomain proteolysis	2/280	16/18800	0.110085	2
BP	GO:0051238	sequestering of metal ion	2/280	16/18800	0.110085	2
BP	GO:0055064	chloride ion homeostasis	2/280	16/18800	0.110085	2
BP	GO:0055083	monovalent inorganic anion homeostasis	2/280	16/18800	0.110085	2
BP	GO:0090336	positive regulation of brown fat cell differentiation	2/280	16/18800	0.110085	2
BP	GO:2000696	regulation of epithelial cell differentiation involved in kidney development	2/280	16/18800	0.110085	2
BP	GO:2001044	regulation of integrin-mediated signaling pathway	2/280	16/18800	0.110085	2
BP	GO:0006766	vitamin metabolic process	5/280	109/18800	0.112084	5
BP	GO:0032526	response to retinoic acid	5/280	109/18800	0.112084	5
BP	GO:0071900	regulation of protein serine/threonine kinase activity	11/280	372/18800	0.114666	11
BP	GO:0002347	response to tumor cell	3/280	42/18800	0.115777	3
BP	GO:0032735	positive regulation of interleukin-12 production	3/280	42/18800	0.115777	3
BP	GO:0061515	myeloid cell development	4/280	74/18800	0.116099	4
BP	GO:0016042	lipid catabolic process	10/280	327/18800	0.118956	10
BP	GO:0001938	positive regulation of endothelial cell proliferation	5/280	111/18800	0.119031	5
BP	GO:0002437	inflammatory response to antigenic stimulus	4/280	75/18800	0.119031	4
BP	GO:0002534	cytokine production involved in inflammatory response	4/280	75/18800	0.119031	4
BP	GO:0071230	cellular response to amino acid stimulus	4/280	75/18800	0.119031	4
BP	GO:1900015	regulation of cytokine production involved in inflammatory response	4/280	75/18800	0.119031	4
BP	GO:0036294	cellular response to decreased oxygen levels	6/280	151/18800	0.119031	6
BP	GO:0045580	regulation of T cell differentiation	6/280	151/18800	0.119031	6
BP	GO:0002830	positive regulation of type 2 immune response	2/280	17/18800	0.119031	2
BP	GO:0010566	regulation of ketone biosynthetic process	2/280	17/18800	0.119031	2
BP	GO:0032604	granulocyte macrophage colony-stimulating factor production	2/280	17/18800	0.119031	2
BP	GO:0032645	regulation of granulocyte macrophage colony-stimulating factor production	2/280	17/18800	0.119031	2
BP	GO:0034134	toll-like receptor 2 signaling pathway	2/280	17/18800	0.119031	2
BP	GO:0046325	negative regulation of glucose import	2/280	17/18800	0.119031	2
BP	GO:0051412	response to corticosterone	2/280	17/18800	0.119031	2
BP	GO:0051580	regulation of neurotransmitter uptake	2/280	17/18800	0.119031	2
BP	GO:0051770	positive regulation of nitric-oxide synthase biosynthetic process	2/280	17/18800	0.119031	2
BP	GO:0090594	inflammatory response to wounding	2/280	17/18800	0.119031	2
BP	GO:1901550	regulation of endothelial cell development	2/280	17/18800	0.119031	2
BP	GO:1901569	fatty acid derivative catabolic process	2/280	17/18800	0.119031	2
BP	GO:1903140	regulation of establishment of endothelial barrier	2/280	17/18800	0.119031	2
BP	GO:2001267	regulation of cysteine-type endopeptidase activity involved in apoptotic signaling pathway	2/280	17/18800	0.119031	2
BP	GO:0006775	fat-soluble vitamin metabolic process	3/280	43/18800	0.119267	3
BP	GO:0006939	smooth muscle contraction	5/280	112/18800	0.119694	5
BP	GO:0001935	endothelial cell proliferation	7/280	194/18800	0.121052	7
BP	GO:0046395	carboxylic acid catabolic process	8/280	238/18800	0.121407	8
BP	GO:0033674	positive regulation of kinase activity	13/280	476/18800	0.121535	13
BP	GO:0034765	regulation of ion transmembrane transport	13/280	476/18800	0.121535	13
BP	GO:2001236	regulation of extrinsic apoptotic signaling pathway	6/280	153/18800	0.12372	6
BP	GO:0006509	membrane protein ectodomain proteolysis	3/280	44/18800	0.124829	3
BP	GO:0014009	glial cell proliferation	3/280	44/18800	0.124829	3
BP	GO:0033173	calcineurin-NFAT signaling cascade	3/280	44/18800	0.124829	3
BP	GO:0051452	intracellular pH reduction	3/280	44/18800	0.124829	3
BP	GO:2001239	regulation of extrinsic apoptotic signaling pathway in absence of ligand	3/280	44/18800	0.124829	3
BP	GO:0051453	regulation of intracellular pH	4/280	77/18800	0.12586	4
BP	GO:0070373	negative regulation of ERK1 and ERK2 cascade	4/280	77/18800	0.12586	4
BP	GO:0001666	response to hypoxia	9/280	286/18800	0.126077	9
BP	GO:0042886	amide transport	9/280	287/18800	0.128255	9
BP	GO:0046916	cellular transition metal ion homeostasis	5/280	115/18800	0.128255	5
BP	GO:0002281	macrophage activation involved in immune response	2/280	18/18800	0.128255	2
BP	GO:0002693	positive regulation of cellular extravasation	2/280	18/18800	0.128255	2
BP	GO:0030889	negative regulation of B cell proliferation	2/280	18/18800	0.128255	2
BP	GO:0034138	toll-like receptor 3 signaling pathway	2/280	18/18800	0.128255	2
BP	GO:0036035	osteoclast development	2/280	18/18800	0.128255	2
BP	GO:0060263	regulation of respiratory burst	2/280	18/18800	0.128255	2
BP	GO:0072567	chemokine (C-X-C motif) ligand 2 production	2/280	18/18800	0.128255	2
BP	GO:0150078	positive regulation of neuroinflammatory response	2/280	18/18800	0.128255	2
BP	GO:2000341	regulation of chemokine (C-X-C motif) ligand 2 production	2/280	18/18800	0.128255	2
BP	GO:0016054	organic acid catabolic process	8/280	242/18800	0.12841	8
BP	GO:0009064	glutamine family amino acid metabolic process	4/280	78/18800	0.128684	4
BP	GO:0033077	T cell differentiation in thymus	4/280	78/18800	0.128684	4
BP	GO:0002861	regulation of inflammatory response to antigenic stimulus	3/280	45/18800	0.12883	3
BP	GO:0045933	positive regulation of muscle contraction	3/280	45/18800	0.12883	3
BP	GO:1900271	regulation of long-term synaptic potentiation	3/280	45/18800	0.12883	3
BP	GO:1902622	regulation of neutrophil migration	3/280	45/18800	0.12883	3
BP	GO:0090316	positive regulation of intracellular protein transport	6/280	156/18800	0.129786	6
BP	GO:0008154	actin polymerization or depolymerization	7/280	199/18800	0.130964	7
BP	GO:0051607	defense response to virus	9/280	290/18800	0.132531	9
BP	GO:0006970	response to osmotic stress	4/280	79/18800	0.132678	4
BP	GO:0002708	positive regulation of lymphocyte mediated immunity	5/280	117/18800	0.13455	5
BP	GO:0140546	defense response to symbiont	9/280	291/18800	0.13455	9
BP	GO:0001974	blood vessel remodeling	3/280	46/18800	0.134822	3
BP	GO:0035307	positive regulation of protein dephosphorylation	3/280	46/18800	0.134822	3
BP	GO:0070741	response to interleukin-6	3/280	46/18800	0.134822	3
BP	GO:0008064	regulation of actin polymerization or depolymerization	6/280	158/18800	0.135404	6
BP	GO:0090066	regulation of anatomical structure size	13/280	487/18800	0.135754	13
BP	GO:0006029	proteoglycan metabolic process	4/280	80/18800	0.136718	4
BP	GO:0006071	glycerol metabolic process	2/280	19/18800	0.136994	2
BP	GO:0010744	positive regulation of macrophage derived foam cell differentiation	2/280	19/18800	0.136994	2
BP	GO:0010885	regulation of cholesterol storage	2/280	19/18800	0.136994	2
BP	GO:0048245	eosinophil chemotaxis	2/280	19/18800	0.136994	2
BP	GO:0051546	keratinocyte migration	2/280	19/18800	0.136994	2
BP	GO:0051797	regulation of hair follicle development	2/280	19/18800	0.136994	2
BP	GO:0071800	podosome assembly	2/280	19/18800	0.136994	2
BP	GO:2000757	negative regulation of peptidyl-lysine acetylation	2/280	19/18800	0.136994	2
BP	GO:0030832	regulation of actin filament length	6/280	159/18800	0.136994	6
BP	GO:0050792	regulation of viral process	6/280	159/18800	0.136994	6
BP	GO:0000302	response to reactive oxygen species	7/280	203/18800	0.139101	7
BP	GO:0002064	epithelial cell development	7/280	203/18800	0.139101	7
BP	GO:0042908	xenobiotic transport	3/280	47/18800	0.139101	3
BP	GO:0043618	regulation of transcription from RNA polymerase II promoter in response to stress	3/280	47/18800	0.139101	3
BP	GO:0045601	regulation of endothelial cell differentiation	3/280	47/18800	0.139101	3
BP	GO:0045646	regulation of erythrocyte differentiation	3/280	47/18800	0.139101	3
BP	GO:0015850	organic hydroxy compound transport	8/280	248/18800	0.139101	8
BP	GO:0032272	negative regulation of protein polymerization	4/280	81/18800	0.139101	4
BP	GO:0002262	myeloid cell homeostasis	6/280	160/18800	0.139101	6
BP	GO:0034612	response to tumor necrosis factor	8/280	249/18800	0.141574	8
BP	GO:0030203	glycosaminoglycan metabolic process	5/280	120/18800	0.142836	5
BP	GO:1901983	regulation of protein acetylation	4/280	82/18800	0.143892	4
BP	GO:0045216	cell-cell junction organization	7/280	205/18800	0.144322	7
BP	GO:0010720	positive regulation of cell development	9/280	297/18800	0.144924	9
BP	GO:0033628	regulation of cell adhesion mediated by integrin	3/280	48/18800	0.144958	3
BP	GO:0035305	negative regulation of dephosphorylation	3/280	48/18800	0.144958	3
BP	GO:0097720	calcineurin-mediated signaling	3/280	48/18800	0.144958	3
BP	GO:0051101	regulation of DNA binding	5/280	121/18800	0.145881	5
BP	GO:0002577	regulation of antigen processing and presentation	2/280	20/18800	0.145881	2
BP	GO:0002643	regulation of tolerance induction	2/280	20/18800	0.145881	2
BP	GO:0006525	arginine metabolic process	2/280	20/18800	0.145881	2
BP	GO:0006700	C21-steroid hormone biosynthetic process	2/280	20/18800	0.145881	2
BP	GO:0016553	base conversion or substitution editing	2/280	20/18800	0.145881	2
BP	GO:0042454	ribonucleoside catabolic process	2/280	20/18800	0.145881	2
BP	GO:0046629	gamma-delta T cell activation	2/280	20/18800	0.145881	2
BP	GO:1900424	regulation of defense response to bacterium	2/280	20/18800	0.145881	2
BP	GO:1903429	regulation of cell maturation	2/280	20/18800	0.145881	2
BP	GO:0030641	regulation of cellular pH	4/280	83/18800	0.146306	4
BP	GO:0045921	positive regulation of exocytosis	4/280	83/18800	0.146306	4
BP	GO:0048678	response to axon injury	4/280	83/18800	0.146306	4
BP	GO:0045860	positive regulation of protein kinase activity	11/280	396/18800	0.147338	11
BP	GO:0071901	negative regulation of protein serine/threonine kinase activity	5/280	122/18800	0.148012	5
BP	GO:0050873	brown fat cell differentiation	3/280	49/18800	0.149547	3
BP	GO:0097300	programmed necrotic cell death	3/280	49/18800	0.149547	3
BP	GO:1903793	positive regulation of anion transport	3/280	49/18800	0.149547	3
BP	GO:0010921	regulation of phosphatase activity	4/280	84/18800	0.150473	4
BP	GO:0022406	membrane docking	4/280	84/18800	0.150473	4
BP	GO:0097006	regulation of plasma lipoprotein particle levels	4/280	84/18800	0.150473	4
BP	GO:0030218	erythrocyte differentiation	5/280	124/18800	0.15352	5
BP	GO:0071229	cellular response to acid chemical	4/280	85/18800	0.15352	4
BP	GO:0006692	prostanoid metabolic process	3/280	50/18800	0.15352	3
BP	GO:0006693	prostaglandin metabolic process	3/280	50/18800	0.15352	3
BP	GO:0043303	mast cell degranulation	3/280	50/18800	0.15352	3
BP	GO:1902041	regulation of extrinsic apoptotic signaling pathway via death domain receptors	3/280	50/18800	0.15352	3
BP	GO:1903307	positive regulation of regulated secretory pathway	3/280	50/18800	0.15352	3
BP	GO:1990573	potassium ion import across plasma membrane	3/280	50/18800	0.15352	3
BP	GO:0002902	regulation of B cell apoptotic process	2/280	21/18800	0.15352	2
BP	GO:0006067	ethanol metabolic process	2/280	21/18800	0.15352	2
BP	GO:0007097	nuclear migration	2/280	21/18800	0.15352	2
BP	GO:0010878	cholesterol storage	2/280	21/18800	0.15352	2
BP	GO:0019400	alditol metabolic process	2/280	21/18800	0.15352	2
BP	GO:0032305	positive regulation of icosanoid secretion	2/280	21/18800	0.15352	2
BP	GO:0045056	transcytosis	2/280	21/18800	0.15352	2
BP	GO:0046514	ceramide catabolic process	2/280	21/18800	0.15352	2
BP	GO:0050849	negative regulation of calcium-mediated signaling	2/280	21/18800	0.15352	2
BP	GO:0051767	nitric-oxide synthase biosynthetic process	2/280	21/18800	0.15352	2
BP	GO:0051769	regulation of nitric-oxide synthase biosynthetic process	2/280	21/18800	0.15352	2
BP	GO:0071498	cellular response to fluid shear stress	2/280	21/18800	0.15352	2
BP	GO:0071605	monocyte chemotactic protein-1 production	2/280	21/18800	0.15352	2
BP	GO:0071637	regulation of monocyte chemotactic protein-1 production	2/280	21/18800	0.15352	2
BP	GO:2000047	regulation of cell-cell adhesion mediated by cadherin	2/280	21/18800	0.15352	2
BP	GO:0050868	negative regulation of T cell activation	5/280	125/18800	0.156174	5
BP	GO:0033627	cell adhesion mediated by integrin	4/280	86/18800	0.157312	4
BP	GO:0071466	cellular response to xenobiotic stimulus	6/280	168/18800	0.159508	6
BP	GO:0043277	apoptotic cell clearance	3/280	51/18800	0.15966	3
BP	GO:0071622	regulation of granulocyte chemotaxis	3/280	51/18800	0.15966	3
BP	GO:0006469	negative regulation of protein kinase activity	7/280	213/18800	0.161303	7
BP	GO:0001960	negative regulation of cytokine-mediated signaling pathway	4/280	87/18800	0.161937	4
BP	GO:0045069	regulation of viral genome replication	4/280	87/18800	0.161937	4
BP	GO:0030041	actin filament polymerization	6/280	169/18800	0.162094	6
BP	GO:0002223	stimulatory C-type lectin receptor signaling pathway	2/280	22/18800	0.162094	2
BP	GO:0002320	lymphoid progenitor cell differentiation	2/280	22/18800	0.162094	2
BP	GO:0007620	copulation	2/280	22/18800	0.162094	2
BP	GO:0009713	catechol-containing compound biosynthetic process	2/280	22/18800	0.162094	2
BP	GO:0010042	response to manganese ion	2/280	22/18800	0.162094	2
BP	GO:0032303	regulation of icosanoid secretion	2/280	22/18800	0.162094	2
BP	GO:0032891	negative regulation of organic acid transport	2/280	22/18800	0.162094	2
BP	GO:0042423	catecholamine biosynthetic process	2/280	22/18800	0.162094	2
BP	GO:0044546	NLRP3 inflammasome complex assembly	2/280	22/18800	0.162094	2
BP	GO:0045624	positive regulation of T-helper cell differentiation	2/280	22/18800	0.162094	2
BP	GO:0045980	negative regulation of nucleotide metabolic process	2/280	22/18800	0.162094	2
BP	GO:0046597	negative regulation of viral entry into host cell	2/280	22/18800	0.162094	2
BP	GO:0046823	negative regulation of nucleocytoplasmic transport	2/280	22/18800	0.162094	2
BP	GO:0046885	regulation of hormone biosynthetic process	2/280	22/18800	0.162094	2
BP	GO:0061042	vascular wound healing	2/280	22/18800	0.162094	2
BP	GO:0061081	positive regulation of myeloid leukocyte cytokine production involved in immune response	2/280	22/18800	0.162094	2
BP	GO:0070269	pyroptosis	2/280	22/18800	0.162094	2
BP	GO:0090335	regulation of brown fat cell differentiation	2/280	22/18800	0.162094	2
BP	GO:1900273	positive regulation of long-term synaptic potentiation	2/280	22/18800	0.162094	2
BP	GO:0006937	regulation of muscle contraction	6/280	170/18800	0.162404	6
BP	GO:0048660	regulation of smooth muscle cell proliferation	6/280	170/18800	0.162404	6
BP	GO:0002279	mast cell activation involved in immune response	3/280	52/18800	0.162672	3
BP	GO:0002448	mast cell mediated immunity	3/280	52/18800	0.162672	3
BP	GO:0034644	cellular response to UV	4/280	88/18800	0.163063	4
BP	GO:0072330	monocarboxylic acid biosynthetic process	7/280	215/18800	0.163063	7
BP	GO:0016064	immunoglobulin mediated immune response	7/280	216/18800	0.166298	7
BP	GO:0034381	plasma lipoprotein particle clearance	3/280	53/18800	0.169668	3
BP	GO:0043620	regulation of DNA-templated transcription in response to stress	3/280	53/18800	0.169668	3
BP	GO:0048659	smooth muscle cell proliferation	6/280	173/18800	0.171669	6
BP	GO:0060191	regulation of lipase activity	4/280	90/18800	0.171669	4
BP	GO:0010893	positive regulation of steroid biosynthetic process	2/280	23/18800	0.171669	2
BP	GO:0030728	ovulation	2/280	23/18800	0.171669	2
BP	GO:0045723	positive regulation of fatty acid biosynthetic process	2/280	23/18800	0.171669	2
BP	GO:0046697	decidualization	2/280	23/18800	0.171669	2
BP	GO:0060353	regulation of cell adhesion molecule production	2/280	23/18800	0.171669	2
BP	GO:0072677	eosinophil migration	2/280	23/18800	0.171669	2
BP	GO:0090208	positive regulation of triglyceride metabolic process	2/280	23/18800	0.171669	2
BP	GO:0140632	inflammasome complex assembly	2/280	23/18800	0.171669	2
BP	GO:1901984	negative regulation of protein acetylation	2/280	23/18800	0.171669	2
BP	GO:1990840	response to lectin	2/280	23/18800	0.171669	2
BP	GO:1990858	cellular response to lectin	2/280	23/18800	0.171669	2
BP	GO:0019724	B cell mediated immunity	7/280	219/18800	0.173778	7
BP	GO:0042129	regulation of T cell proliferation	6/280	174/18800	0.174145	6
BP	GO:0006639	acylglycerol metabolic process	5/280	131/18800	0.174319	5
BP	GO:0045744	negative regulation of G protein-coupled receptor signaling pathway	3/280	54/18800	0.174319	3
BP	GO:0071715	icosanoid transport	3/280	54/18800	0.174319	3
BP	GO:0035304	regulation of protein dephosphorylation	4/280	91/18800	0.176324	4
BP	GO:0046394	carboxylic acid biosynthetic process	9/280	316/18800	0.178812	9
BP	GO:0019058	viral life cycle	9/280	317/18800	0.181195	9
BP	GO:0019217	regulation of fatty acid metabolic process	4/280	92/18800	0.181195	4
BP	GO:0050769	positive regulation of neurogenesis	7/280	222/18800	0.181195	7
BP	GO:0002082	regulation of oxidative phosphorylation	2/280	24/18800	0.181195	2
BP	GO:0002922	positive regulation of humoral immune response	2/280	24/18800	0.181195	2
BP	GO:0006213	pyrimidine nucleoside metabolic process	2/280	24/18800	0.181195	2
BP	GO:0007035	vacuolar acidification	2/280	24/18800	0.181195	2
BP	GO:0019835	cytolysis	2/280	24/18800	0.181195	2
BP	GO:0038095	Fc-epsilon receptor signaling pathway	2/280	24/18800	0.181195	2
BP	GO:0045649	regulation of macrophage differentiation	2/280	24/18800	0.181195	2
BP	GO:0045672	positive regulation of osteoclast differentiation	2/280	24/18800	0.181195	2
BP	GO:0051923	sulfation	2/280	24/18800	0.181195	2
BP	GO:0120255	olefinic compound biosynthetic process	2/280	24/18800	0.181195	2
BP	GO:1903792	negative regulation of anion transport	2/280	24/18800	0.181195	2
BP	GO:1904996	positive regulation of leukocyte adhesion to vascular endothelial cell	2/280	24/18800	0.181195	2
BP	GO:0016032	viral process	11/280	418/18800	0.181427	11
BP	GO:0016053	organic acid biosynthetic process	9/280	318/18800	0.181437	9
BP	GO:0051962	positive regulation of nervous system development	8/280	270/18800	0.182748	8
BP	GO:0006885	regulation of pH	4/280	93/18800	0.184221	4
BP	GO:0070304	positive regulation of stress-activated protein kinase signaling cascade	5/280	134/18800	0.184221	5
BP	GO:0010676	positive regulation of cellular carbohydrate metabolic process	3/280	56/18800	0.185734	3
BP	GO:0048016	inositol phosphate-mediated signaling	3/280	56/18800	0.185734	3
BP	GO:0061756	leukocyte adhesion to vascular endothelial cell	3/280	56/18800	0.185734	3
BP	GO:0033157	regulation of intracellular protein transport	7/280	224/18800	0.185738	7
BP	GO:0046777	protein autophosphorylation	7/280	224/18800	0.185738	7
BP	GO:0030324	lung development	6/280	179/18800	0.188456	6
BP	GO:0002042	cell migration involved in sprouting angiogenesis	4/280	94/18800	0.188456	4
BP	GO:0002690	positive regulation of leukocyte chemotaxis	4/280	94/18800	0.188456	4
BP	GO:0035249	synaptic transmission, glutamatergic	4/280	94/18800	0.188456	4
BP	GO:0009164	nucleoside catabolic process	2/280	25/18800	0.190018	2
BP	GO:0033081	regulation of T cell differentiation in thymus	2/280	25/18800	0.190018	2
BP	GO:0035336	long-chain fatty-acyl-CoA metabolic process	2/280	25/18800	0.190018	2
BP	GO:0042430	indole-containing compound metabolic process	2/280	25/18800	0.190018	2
BP	GO:0051647	nucleus localization	2/280	25/18800	0.190018	2
BP	GO:0060333	interferon-gamma-mediated signaling pathway	2/280	25/18800	0.190018	2
BP	GO:1902993	positive regulation of amyloid precursor protein catabolic process	2/280	25/18800	0.190018	2
BP	GO:1903959	regulation of anion transmembrane transport	2/280	25/18800	0.190018	2
BP	GO:2000193	positive regulation of fatty acid transport	2/280	25/18800	0.190018	2
BP	GO:0009743	response to carbohydrate	7/280	226/18800	0.190018	7
BP	GO:0032768	regulation of monooxygenase activity	3/280	57/18800	0.190018	3
BP	GO:0043388	positive regulation of DNA binding	3/280	57/18800	0.190018	3
BP	GO:0046456	icosanoid biosynthetic process	3/280	57/18800	0.190018	3
BP	GO:0098900	regulation of action potential	3/280	57/18800	0.190018	3
BP	GO:0045619	regulation of lymphocyte differentiation	6/280	181/18800	0.193449	6
BP	GO:0009895	negative regulation of catabolic process	9/280	324/18800	0.19393	9
BP	GO:0008037	cell recognition	7/280	228/18800	0.19606	7
BP	GO:0007204	positive regulation of cytosolic calcium ion concentration	9/280	325/18800	0.19606	9
BP	GO:0006497	protein lipidation	4/280	96/18800	0.19606	4
BP	GO:0001912	positive regulation of leukocyte mediated cytotoxicity	3/280	58/18800	0.19606	3
BP	GO:0006584	catecholamine metabolic process	3/280	58/18800	0.19606	3
BP	GO:0009712	catechol-containing compound metabolic process	3/280	58/18800	0.19606	3
BP	GO:0010559	regulation of glycoprotein biosynthetic process	3/280	58/18800	0.19606	3
BP	GO:0033619	membrane protein proteolysis	3/280	58/18800	0.19606	3
BP	GO:0060135	maternal process involved in female pregnancy	3/280	58/18800	0.19606	3
BP	GO:0009991	response to extracellular stimulus	12/280	479/18800	0.197359	12
BP	GO:0030323	respiratory tube development	6/280	183/18800	0.19886	6
BP	GO:0001783	B cell apoptotic process	2/280	26/18800	0.19886	2
BP	GO:0002726	positive regulation of T cell cytokine production	2/280	26/18800	0.19886	2
BP	GO:0009435	NAD biosynthetic process	2/280	26/18800	0.19886	2
BP	GO:0032515	negative regulation of phosphoprotein phosphatase activity	2/280	26/18800	0.19886	2
BP	GO:0032682	negative regulation of chemokine production	2/280	26/18800	0.19886	2
BP	GO:0050995	negative regulation of lipid catabolic process	2/280	26/18800	0.19886	2
BP	GO:0060352	cell adhesion molecule production	2/280	26/18800	0.19886	2
BP	GO:0090200	positive regulation of release of cytochrome c from mitochondria	2/280	26/18800	0.19886	2
BP	GO:1903901	negative regulation of viral life cycle	2/280	26/18800	0.19886	2
BP	GO:0044264	cellular polysaccharide metabolic process	4/280	97/18800	0.199383	4
BP	GO:0030833	regulation of actin filament polymerization	5/280	139/18800	0.199507	5
BP	GO:0002711	positive regulation of T cell mediated immunity	3/280	59/18800	0.201131	3
BP	GO:0006826	iron ion transport	3/280	59/18800	0.201131	3
BP	GO:0051353	positive regulation of oxidoreductase activity	3/280	59/18800	0.201131	3
BP	GO:0060291	long-term synaptic potentiation	4/280	98/18800	0.204322	4
BP	GO:0120162	positive regulation of cold-induced thermogenesis	4/280	98/18800	0.204322	4
BP	GO:0046879	hormone secretion	8/280	281/18800	0.207575	8
BP	GO:0046824	positive regulation of nucleocytoplasmic transport	3/280	60/18800	0.207575	3
BP	GO:0015908	fatty acid transport	4/280	99/18800	0.207575	4
BP	GO:0019233	sensory perception of pain	4/280	99/18800	0.207575	4
BP	GO:0051588	regulation of neurotransmitter transport	4/280	99/18800	0.207575	4
BP	GO:0002710	negative regulation of T cell mediated immunity	2/280	27/18800	0.207575	2
BP	GO:0007263	nitric oxide mediated signal transduction	2/280	27/18800	0.207575	2
BP	GO:0009065	glutamine family amino acid catabolic process	2/280	27/18800	0.207575	2
BP	GO:0009651	response to salt stress	2/280	27/18800	0.207575	2
BP	GO:0018904	ether metabolic process	2/280	27/18800	0.207575	2
BP	GO:0034063	stress granule assembly	2/280	27/18800	0.207575	2
BP	GO:0036037	CD8-positive, alpha-beta T cell activation	2/280	27/18800	0.207575	2
BP	GO:0046174	polyol catabolic process	2/280	27/18800	0.207575	2
BP	GO:0051953	negative regulation of amine transport	2/280	27/18800	0.207575	2
BP	GO:0072012	glomerulus vasculature development	2/280	27/18800	0.207575	2
BP	GO:1900017	positive regulation of cytokine production involved in inflammatory response	2/280	27/18800	0.207575	2
BP	GO:2000108	positive regulation of leukocyte apoptotic process	2/280	27/18800	0.207575	2
BP	GO:0050678	regulation of epithelial cell proliferation	10/280	382/18800	0.207575	10
BP	GO:0048872	homeostasis of number of cells	8/280	282/18800	0.208292	8
BP	GO:0042100	B cell proliferation	4/280	100/18800	0.212658	4
BP	GO:1903409	reactive oxygen species biosynthetic process	3/280	61/18800	0.213041	3
BP	GO:0097305	response to alcohol	7/280	235/18800	0.213041	7
BP	GO:0071456	cellular response to hypoxia	5/280	143/18800	0.213947	5
BP	GO:0033673	negative regulation of kinase activity	7/280	236/18800	0.216486	7
BP	GO:0009100	glycoprotein metabolic process	10/280	386/18800	0.217687	10
BP	GO:0042158	lipoprotein biosynthetic process	4/280	101/18800	0.217687	4
BP	GO:0033135	regulation of peptidyl-serine phosphorylation	5/280	144/18800	0.217769	5
BP	GO:0006516	glycoprotein catabolic process	2/280	28/18800	0.217769	2
BP	GO:0019359	nicotinamide nucleotide biosynthetic process	2/280	28/18800	0.217769	2
BP	GO:0019363	pyridine nucleotide biosynthetic process	2/280	28/18800	0.217769	2
BP	GO:0032438	melanosome organization	2/280	28/18800	0.217769	2
BP	GO:0033688	regulation of osteoblast proliferation	2/280	28/18800	0.217769	2
BP	GO:0042634	regulation of hair cycle	2/280	28/18800	0.217769	2
BP	GO:0044331	cell-cell adhesion mediated by cadherin	2/280	28/18800	0.217769	2
BP	GO:0090025	regulation of monocyte chemotaxis	2/280	28/18800	0.217769	2
BP	GO:0022617	extracellular matrix disassembly	3/280	62/18800	0.218412	3
BP	GO:0043433	negative regulation of DNA-binding transcription factor activity	6/280	190/18800	0.21893	6
BP	GO:0007612	learning	5/280	145/18800	0.220848	5
BP	GO:0006644	phospholipid metabolic process	10/280	388/18800	0.220848	10
BP	GO:0006910	phagocytosis, recognition	4/280	102/18800	0.220848	4
BP	GO:0062014	negative regulation of small molecule metabolic process	4/280	102/18800	0.220848	4
BP	GO:0051701	biological process involved in interaction with host	6/280	191/18800	0.222294	6
BP	GO:0046718	viral entry into host cell	5/280	146/18800	0.223914	5
BP	GO:0106106	cold-induced thermogenesis	5/280	146/18800	0.223914	5
BP	GO:0120161	regulation of cold-induced thermogenesis	5/280	146/18800	0.223914	5
BP	GO:0032613	interleukin-10 production	3/280	63/18800	0.223914	3
BP	GO:0032623	interleukin-2 production	3/280	63/18800	0.223914	3
BP	GO:0032653	regulation of interleukin-10 production	3/280	63/18800	0.223914	3
BP	GO:0032663	regulation of interleukin-2 production	3/280	63/18800	0.223914	3
BP	GO:0048002	antigen processing and presentation of peptide antigen	3/280	63/18800	0.223914	3
BP	GO:0051223	regulation of protein transport	12/280	495/18800	0.224477	12
BP	GO:0006641	triglyceride metabolic process	4/280	103/18800	0.224644	4
BP	GO:0042102	positive regulation of T cell proliferation	4/280	103/18800	0.224644	4
BP	GO:0001773	myeloid dendritic cell activation	2/280	29/18800	0.225623	2
BP	GO:0002474	antigen processing and presentation of peptide antigen via MHC class I	2/280	29/18800	0.225623	2
BP	GO:0030212	hyaluronan metabolic process	2/280	29/18800	0.225623	2
BP	GO:0042759	long-chain fatty acid biosynthetic process	2/280	29/18800	0.225623	2
BP	GO:0048679	regulation of axon regeneration	2/280	29/18800	0.225623	2
BP	GO:0048753	pigment granule organization	2/280	29/18800	0.225623	2
BP	GO:0051968	positive regulation of synaptic transmission, glutamatergic	2/280	29/18800	0.225623	2
BP	GO:0061437	renal system vasculature development	2/280	29/18800	0.225623	2
BP	GO:0061440	kidney vasculature development	2/280	29/18800	0.225623	2
BP	GO:0097421	liver regeneration	2/280	29/18800	0.225623	2
BP	GO:0009914	hormone transport	8/280	290/18800	0.226864	8
BP	GO:0034766	negative regulation of ion transmembrane transport	4/280	104/18800	0.228448	4
BP	GO:0019229	regulation of vasoconstriction	3/280	64/18800	0.228568	3
BP	GO:0030888	regulation of B cell proliferation	3/280	64/18800	0.228568	3
BP	GO:0048247	lymphocyte chemotaxis	3/280	64/18800	0.228568	3
BP	GO:0006470	protein dephosphorylation	8/280	291/18800	0.229149	8
BP	GO:0042063	gliogenesis	8/280	291/18800	0.229149	8
BP	GO:0046467	membrane lipid biosynthetic process	5/280	148/18800	0.229637	5
BP	GO:0034308	primary alcohol metabolic process	4/280	105/18800	0.233332	4
BP	GO:0007043	cell-cell junction assembly	5/280	149/18800	0.234221	5
BP	GO:0016525	negative regulation of angiogenesis	5/280	149/18800	0.234221	5
BP	GO:0014823	response to activity	3/280	65/18800	0.235139	3
BP	GO:0031100	animal organ regeneration	3/280	65/18800	0.235139	3
BP	GO:0042093	T-helper cell differentiation	3/280	65/18800	0.235139	3
BP	GO:0019886	antigen processing and presentation of exogenous peptide antigen via MHC class II	2/280	30/18800	0.235917	2
BP	GO:0034656	nucleobase-containing small molecule catabolic process	2/280	30/18800	0.235917	2
BP	GO:0046486	glycerolipid metabolic process	10/280	396/18800	0.236386	10
BP	GO:0003012	muscle system process	11/280	449/18800	0.237534	11
BP	GO:0007584	response to nutrient	5/280	150/18800	0.237534	5
BP	GO:0010675	regulation of cellular carbohydrate metabolic process	5/280	150/18800	0.237534	5
BP	GO:0031668	cellular response to extracellular stimulus	7/280	245/18800	0.239232	7
BP	GO:0007015	actin filament organization	11/280	450/18800	0.239577	11
BP	GO:0010517	regulation of phospholipase activity	3/280	66/18800	0.240207	3
BP	GO:0030104	water homeostasis	3/280	66/18800	0.240207	3
BP	GO:0030837	negative regulation of actin filament polymerization	3/280	66/18800	0.240207	3
BP	GO:0032835	glomerulus development	3/280	66/18800	0.240207	3
BP	GO:0038034	signal transduction in absence of ligand	3/280	66/18800	0.240207	3
BP	GO:0070265	necrotic cell death	3/280	66/18800	0.240207	3
BP	GO:0097192	extrinsic apoptotic signaling pathway in absence of ligand	3/280	66/18800	0.240207	3
BP	GO:1900076	regulation of cellular response to insulin stimulus	3/280	66/18800	0.240207	3
BP	GO:2000181	negative regulation of blood vessel morphogenesis	5/280	151/18800	0.24042	5
BP	GO:0007229	integrin-mediated signaling pathway	4/280	107/18800	0.241199	4
BP	GO:0032388	positive regulation of intracellular transport	6/280	198/18800	0.242148	6
BP	GO:0048511	rhythmic process	8/280	297/18800	0.243308	8
BP	GO:0016052	carbohydrate catabolic process	5/280	152/18800	0.243308	5
BP	GO:1901343	negative regulation of vasculature development	5/280	152/18800	0.243308	5
BP	GO:1905039	carboxylic acid transmembrane transport	5/280	152/18800	0.243308	5
BP	GO:0002862	negative regulation of inflammatory response to antigenic stimulus	2/280	31/18800	0.243308	2
BP	GO:0015721	bile acid and bile salt transport	2/280	31/18800	0.243308	2
BP	GO:0030149	sphingolipid catabolic process	2/280	31/18800	0.243308	2
BP	GO:0035066	positive regulation of histone acetylation	2/280	31/18800	0.243308	2
BP	GO:0060055	angiogenesis involved in wound healing	2/280	31/18800	0.243308	2
BP	GO:0070528	protein kinase C signaling	2/280	31/18800	0.243308	2
BP	GO:0072525	pyridine-containing compound biosynthetic process	2/280	31/18800	0.243308	2
BP	GO:1902042	negative regulation of extrinsic apoptotic signaling pathway via death domain receptors	2/280	31/18800	0.243308	2
BP	GO:0005976	polysaccharide metabolic process	4/280	108/18800	0.243955	4
BP	GO:0007173	epidermal growth factor receptor signaling pathway	4/280	108/18800	0.243955	4
BP	GO:0002294	CD4-positive, alpha-beta T cell differentiation involved in immune response	3/280	67/18800	0.243955	3
BP	GO:0042531	positive regulation of tyrosine phosphorylation of STAT protein	3/280	67/18800	0.243955	3
BP	GO:0046513	ceramide biosynthetic process	3/280	67/18800	0.243955	3
BP	GO:0071300	cellular response to retinoic acid	3/280	67/18800	0.243955	3
BP	GO:0072678	T cell migration	3/280	67/18800	0.243955	3
BP	GO:0006936	muscle contraction	9/280	349/18800	0.244175	9
BP	GO:0044409	entry into host	5/280	153/18800	0.245772	5
BP	GO:1903825	organic acid transmembrane transport	5/280	153/18800	0.245772	5
BP	GO:0009306	protein secretion	9/280	350/18800	0.246875	9
BP	GO:0015833	peptide transport	7/280	249/18800	0.247517	7
BP	GO:0032535	regulation of cellular component size	9/280	351/18800	0.249428	9
BP	GO:0035592	establishment of protein localization to extracellular region	9/280	351/18800	0.249428	9
BP	GO:0032271	regulation of protein polymerization	6/280	201/18800	0.249428	6
BP	GO:0070302	regulation of stress-activated protein kinase signaling cascade	6/280	201/18800	0.249428	6
BP	GO:1901888	regulation of cell junction assembly	6/280	201/18800	0.249428	6
BP	GO:0002287	alpha-beta T cell activation involved in immune response	3/280	68/18800	0.249428	3
BP	GO:0002293	alpha-beta T cell differentiation involved in immune response	3/280	68/18800	0.249428	3
BP	GO:0046626	regulation of insulin receptor signaling pathway	3/280	68/18800	0.249428	3
BP	GO:0060193	positive regulation of lipase activity	3/280	68/18800	0.249428	3
BP	GO:1904062	regulation of cation transmembrane transport	9/280	352/18800	0.249692	9
BP	GO:0019362	pyridine nucleotide metabolic process	2/280	32/18800	0.249692	2
BP	GO:0032480	negative regulation of type I interferon production	2/280	32/18800	0.249692	2
BP	GO:0032770	positive regulation of monooxygenase activity	2/280	32/18800	0.249692	2
BP	GO:0043372	positive regulation of CD4-positive, alpha-beta T cell differentiation	2/280	32/18800	0.249692	2
BP	GO:0044788	modulation by host of viral process	2/280	32/18800	0.249692	2
BP	GO:0046496	nicotinamide nucleotide metabolic process	2/280	32/18800	0.249692	2
BP	GO:0055075	potassium ion homeostasis	2/280	32/18800	0.249692	2
BP	GO:0070570	regulation of neuron projection regeneration	2/280	32/18800	0.249692	2
BP	GO:0071353	cellular response to interleukin-4	2/280	32/18800	0.249692	2
BP	GO:0072337	modified amino acid transport	2/280	32/18800	0.249692	2
BP	GO:1900745	positive regulation of p38MAPK cascade	2/280	32/18800	0.249692	2
BP	GO:0030148	sphingolipid biosynthetic process	4/280	110/18800	0.250294	4
BP	GO:0060541	respiratory system development	6/280	203/18800	0.254233	6
BP	GO:0034394	protein localization to cell surface	3/280	69/18800	0.254233	3
BP	GO:0043550	regulation of lipid kinase activity	3/280	69/18800	0.254233	3
BP	GO:0070830	bicellular tight junction assembly	3/280	69/18800	0.254233	3
BP	GO:0007009	plasma membrane organization	5/280	156/18800	0.255369	5
BP	GO:0031532	actin cytoskeleton reorganization	4/280	111/18800	0.25544	4
BP	GO:0042098	T cell proliferation	6/280	204/18800	0.258012	6
BP	GO:0030856	regulation of epithelial cell differentiation	5/280	157/18800	0.2588	5
BP	GO:0051480	regulation of cytosolic calcium ion concentration	9/280	356/18800	0.2588	9
BP	GO:0001893	maternal placenta development	2/280	33/18800	0.2588	2
BP	GO:0018345	protein palmitoylation	2/280	33/18800	0.2588	2
BP	GO:0033687	osteoblast proliferation	2/280	33/18800	0.2588	2
BP	GO:0043552	positive regulation of phosphatidylinositol 3-kinase activity	2/280	33/18800	0.2588	2
BP	GO:0045907	positive regulation of vasoconstriction	2/280	33/18800	0.2588	2
BP	GO:0045940	positive regulation of steroid metabolic process	2/280	33/18800	0.2588	2
BP	GO:0050901	leukocyte tethering or rolling	2/280	33/18800	0.2588	2
BP	GO:1903715	regulation of aerobic respiration	2/280	33/18800	0.2588	2
BP	GO:2000191	regulation of fatty acid transport	2/280	33/18800	0.2588	2
BP	GO:0009063	cellular amino acid catabolic process	4/280	112/18800	0.2588	4
BP	GO:0007585	respiratory gaseous exchange by respiratory system	3/280	70/18800	0.2588	3
BP	GO:0042698	ovulation cycle	3/280	70/18800	0.2588	3
BP	GO:0051966	regulation of synaptic transmission, glutamatergic	3/280	70/18800	0.2588	3
BP	GO:0046631	alpha-beta T cell activation	5/280	158/18800	0.262094	5
BP	GO:0050890	cognition	8/280	306/18800	0.263042	8
BP	GO:0018958	phenol-containing compound metabolic process	4/280	113/18800	0.264234	4
BP	GO:0050805	negative regulation of synaptic transmission	3/280	71/18800	0.266366	3
BP	GO:0071692	protein localization to extracellular region	9/280	359/18800	0.266366	9
BP	GO:1990845	adaptive thermogenesis	5/280	159/18800	0.266366	5
BP	GO:0002495	antigen processing and presentation of peptide antigen via MHC class II	2/280	34/18800	0.268678	2
BP	GO:0006536	glutamate metabolic process	2/280	34/18800	0.268678	2
BP	GO:0033238	regulation of cellular amine metabolic process	2/280	34/18800	0.268678	2
BP	GO:0035308	negative regulation of protein dephosphorylation	2/280	34/18800	0.268678	2
BP	GO:0070670	response to interleukin-4	2/280	34/18800	0.268678	2
BP	GO:1900181	negative regulation of protein localization to nucleus	2/280	34/18800	0.268678	2
BP	GO:1901532	regulation of hematopoietic progenitor cell differentiation	2/280	34/18800	0.268678	2
BP	GO:0071902	positive regulation of protein serine/threonine kinase activity	6/280	208/18800	0.270136	6
BP	GO:0042267	natural killer cell mediated cytotoxicity	3/280	72/18800	0.272605	3
BP	GO:0061448	connective tissue development	7/280	260/18800	0.279206	7
BP	GO:1903522	regulation of blood circulation	7/280	260/18800	0.279206	7
BP	GO:0030509	BMP signaling pathway	5/280	162/18800	0.279206	5
BP	GO:0042058	regulation of epidermal growth factor receptor signaling pathway	3/280	73/18800	0.279206	3
BP	GO:0043406	positive regulation of MAP kinase activity	4/280	116/18800	0.279206	4
BP	GO:0000038	very long-chain fatty acid metabolic process	2/280	35/18800	0.279206	2
BP	GO:0043243	positive regulation of protein-containing complex disassembly	2/280	35/18800	0.279206	2
BP	GO:0050869	negative regulation of B cell activation	2/280	35/18800	0.279206	2
BP	GO:0090050	positive regulation of cell migration involved in sprouting angiogenesis	2/280	35/18800	0.279206	2
BP	GO:0098751	bone cell development	2/280	35/18800	0.279206	2
BP	GO:1901658	glycosyl compound catabolic process	2/280	35/18800	0.279206	2
BP	GO:0034767	positive regulation of ion transmembrane transport	5/280	163/18800	0.283189	5
BP	GO:0061025	membrane fusion	5/280	163/18800	0.283189	5
BP	GO:1901214	regulation of neuron death	8/280	313/18800	0.28348	8
BP	GO:0051098	regulation of binding	9/280	366/18800	0.285301	9
BP	GO:0002637	regulation of immunoglobulin production	3/280	74/18800	0.28557	3
BP	GO:0007040	lysosome organization	3/280	74/18800	0.28557	3
BP	GO:0050688	regulation of defense response to virus	3/280	74/18800	0.28557	3
BP	GO:0080171	lytic vacuole organization	3/280	74/18800	0.28557	3
BP	GO:0003018	vascular process in circulatory system	7/280	263/18800	0.287926	7
BP	GO:0032368	regulation of lipid transport	4/280	118/18800	0.288271	4
BP	GO:0098659	inorganic cation import across plasma membrane	4/280	118/18800	0.288271	4
BP	GO:0099587	inorganic ion import across plasma membrane	4/280	118/18800	0.288271	4
BP	GO:0002504	antigen processing and presentation of peptide or polysaccharide antigen via MHC class II	2/280	36/18800	0.288271	2
BP	GO:0006904	vesicle docking involved in exocytosis	2/280	36/18800	0.288271	2
BP	GO:0010922	positive regulation of phosphatase activity	2/280	36/18800	0.288271	2
BP	GO:0032350	regulation of hormone metabolic process	2/280	36/18800	0.288271	2
BP	GO:0045652	regulation of megakaryocyte differentiation	2/280	36/18800	0.288271	2
BP	GO:0046466	membrane lipid catabolic process	2/280	36/18800	0.288271	2
BP	GO:1903749	positive regulation of establishment of protein localization to mitochondrion	2/280	36/18800	0.288271	2
BP	GO:0007178	transmembrane receptor protein serine/threonine kinase signaling pathway	9/280	368/18800	0.288661	9
BP	GO:0007611	learning or memory	7/280	264/18800	0.289363	7
BP	GO:0002228	natural killer cell mediated immunity	3/280	75/18800	0.290514	3
BP	GO:0010822	positive regulation of mitochondrion organization	3/280	75/18800	0.290514	3
BP	GO:0120192	tight junction assembly	3/280	75/18800	0.290514	3
BP	GO:0045471	response to ethanol	4/280	119/18800	0.292192	4
BP	GO:0051897	positive regulation of protein kinase B signaling	4/280	119/18800	0.292192	4
BP	GO:0051928	positive regulation of calcium ion transport	4/280	119/18800	0.292192	4
BP	GO:0072676	lymphocyte migration	4/280	119/18800	0.292192	4
BP	GO:0001959	regulation of cytokine-mediated signaling pathway	5/280	166/18800	0.293451	5
BP	GO:0006816	calcium ion transport	10/280	424/18800	0.294644	10
BP	GO:0006024	glycosaminoglycan biosynthetic process	3/280	76/18800	0.296754	3
BP	GO:0022900	electron transport chain	5/280	167/18800	0.296754	5
BP	GO:0034250	positive regulation of cellular amide metabolic process	5/280	167/18800	0.296754	5
BP	GO:0008207	C21-steroid hormone metabolic process	2/280	37/18800	0.296754	2
BP	GO:0009119	ribonucleoside metabolic process	2/280	37/18800	0.296754	2
BP	GO:0072529	pyrimidine-containing compound catabolic process	2/280	37/18800	0.296754	2
BP	GO:0090218	positive regulation of lipid kinase activity	2/280	37/18800	0.296754	2
BP	GO:1903725	regulation of phospholipid metabolic process	2/280	37/18800	0.296754	2
BP	GO:2000403	positive regulation of lymphocyte migration	2/280	37/18800	0.296754	2
BP	GO:2000758	positive regulation of peptidyl-lysine acetylation	2/280	37/18800	0.296754	2
BP	GO:0007041	lysosomal transport	4/280	121/18800	0.301815	4
BP	GO:0030282	bone mineralization	4/280	121/18800	0.301815	4
BP	GO:0038127	ERBB signaling pathway	4/280	121/18800	0.301815	4
BP	GO:0071482	cellular response to light stimulus	4/280	121/18800	0.301815	4
BP	GO:0043297	apical junction assembly	3/280	77/18800	0.302741	3
BP	GO:0045913	positive regulation of carbohydrate metabolic process	3/280	77/18800	0.302741	3
BP	GO:0007617	mating behavior	2/280	38/18800	0.307388	2
BP	GO:0035337	fatty-acyl-CoA metabolic process	2/280	38/18800	0.307388	2
BP	GO:0045622	regulation of T-helper cell differentiation	2/280	38/18800	0.307388	2
BP	GO:0072524	pyridine-containing compound metabolic process	2/280	38/18800	0.307388	2
BP	GO:1901661	quinone metabolic process	2/280	38/18800	0.307388	2
BP	GO:0044242	cellular lipid catabolic process	6/280	219/18800	0.307388	6
BP	GO:0051348	negative regulation of transferase activity	7/280	270/18800	0.307388	7
BP	GO:0110053	regulation of actin filament organization	7/280	270/18800	0.307388	7
BP	GO:0010827	regulation of glucose transmembrane transport	3/280	78/18800	0.308844	3
BP	GO:0090049	regulation of cell migration involved in sprouting angiogenesis	3/280	78/18800	0.308844	3
BP	GO:1901264	carbohydrate derivative transport	3/280	78/18800	0.308844	3
BP	GO:0001952	regulation of cell-matrix adhesion	4/280	123/18800	0.311467	4
BP	GO:0002244	hematopoietic progenitor cell differentiation	4/280	123/18800	0.311467	4
BP	GO:0097237	cellular response to toxic substance	4/280	123/18800	0.311467	4
BP	GO:0032418	lysosome localization	3/280	79/18800	0.315581	3
BP	GO:0034637	cellular carbohydrate biosynthetic process	3/280	79/18800	0.315581	3
BP	GO:1901184	regulation of ERBB signaling pathway	3/280	79/18800	0.315581	3
BP	GO:1990849	vacuolar localization	3/280	79/18800	0.315581	3
BP	GO:0042177	negative regulation of protein catabolic process	4/280	124/18800	0.315581	4
BP	GO:0042307	positive regulation of protein import into nucleus	2/280	39/18800	0.315581	2
BP	GO:0042401	cellular biogenic amine biosynthetic process	2/280	39/18800	0.315581	2
BP	GO:0045923	positive regulation of fatty acid metabolic process	2/280	39/18800	0.315581	2
BP	GO:0055081	anion homeostasis	2/280	39/18800	0.315581	2
BP	GO:0071470	cellular response to osmotic stress	2/280	39/18800	0.315581	2
BP	GO:0071634	regulation of transforming growth factor beta production	2/280	39/18800	0.315581	2
BP	GO:1900016	negative regulation of cytokine production involved in inflammatory response	2/280	39/18800	0.315581	2
BP	GO:2000516	positive regulation of CD4-positive, alpha-beta T cell activation	2/280	39/18800	0.315581	2
BP	GO:1905475	regulation of protein localization to membrane	5/280	172/18800	0.316263	5
BP	GO:0033865	nucleoside bisphosphate metabolic process	4/280	125/18800	0.320208	4
BP	GO:0033875	ribonucleoside bisphosphate metabolic process	4/280	125/18800	0.320208	4
BP	GO:0034032	purine nucleoside bisphosphate metabolic process	4/280	125/18800	0.320208	4
BP	GO:0043244	regulation of protein-containing complex disassembly	4/280	125/18800	0.320208	4
BP	GO:0010469	regulation of signaling receptor activity	5/280	173/18800	0.320208	5
BP	GO:0071772	response to BMP	5/280	173/18800	0.320208	5
BP	GO:0071773	cellular response to BMP stimulus	5/280	173/18800	0.320208	5
BP	GO:0006023	aminoglycan biosynthetic process	3/280	80/18800	0.320269	3
BP	GO:0001914	regulation of T cell mediated cytotoxicity	2/280	40/18800	0.324479	2
BP	GO:0009309	amine biosynthetic process	2/280	40/18800	0.324479	2
BP	GO:0010863	positive regulation of phospholipase C activity	2/280	40/18800	0.324479	2
BP	GO:0019432	triglyceride biosynthetic process	2/280	40/18800	0.324479	2
BP	GO:0030866	cortical actin cytoskeleton organization	2/280	40/18800	0.324479	2
BP	GO:0043001	Golgi to plasma membrane protein transport	2/280	40/18800	0.324479	2
BP	GO:0051955	regulation of amino acid transport	2/280	40/18800	0.324479	2
BP	GO:0072210	metanephric nephron development	2/280	40/18800	0.324479	2
BP	GO:1901223	negative regulation of NIK/NF-kappaB signaling	2/280	40/18800	0.324479	2
BP	GO:0006446	regulation of translational initiation	3/280	81/18800	0.326079	3
BP	GO:0030500	regulation of bone mineralization	3/280	81/18800	0.326079	3
BP	GO:0120193	tight junction organization	3/280	81/18800	0.326079	3
BP	GO:0009314	response to radiation	10/280	438/18800	0.326545	10
BP	GO:0002790	peptide secretion	6/280	225/18800	0.326562	6
BP	GO:0051258	protein polymerization	7/280	277/18800	0.327102	7
BP	GO:0006694	steroid biosynthetic process	5/280	175/18800	0.327102	5
BP	GO:0043534	blood vessel endothelial cell migration	5/280	175/18800	0.327102	5
BP	GO:0072503	cellular divalent inorganic cation homeostasis	11/280	494/18800	0.327522	11
BP	GO:0031056	regulation of histone modification	5/280	176/18800	0.331092	5
BP	GO:0019319	hexose biosynthetic process	3/280	82/18800	0.331092	3
BP	GO:0042310	vasoconstriction	3/280	82/18800	0.331092	3
BP	GO:0043242	negative regulation of protein-containing complex disassembly	3/280	82/18800	0.331092	3
BP	GO:0043367	CD4-positive, alpha-beta T cell differentiation	3/280	82/18800	0.331092	3
BP	GO:0010817	regulation of hormone levels	11/280	496/18800	0.331092	11
BP	GO:0032386	regulation of intracellular transport	8/280	332/18800	0.331092	8
BP	GO:0002714	positive regulation of B cell mediated immunity	2/280	41/18800	0.331092	2
BP	GO:0002891	positive regulation of immunoglobulin mediated immune response	2/280	41/18800	0.331092	2
BP	GO:0006040	amino sugar metabolic process	2/280	41/18800	0.331092	2
BP	GO:0032733	positive regulation of interleukin-10 production	2/280	41/18800	0.331092	2
BP	GO:0046461	neutral lipid catabolic process	2/280	41/18800	0.331092	2
BP	GO:0046464	acylglycerol catabolic process	2/280	41/18800	0.331092	2
BP	GO:0071548	response to dexamethasone	2/280	41/18800	0.331092	2
BP	GO:0120178	steroid hormone biosynthetic process	2/280	41/18800	0.331092	2
BP	GO:0006911	phagocytosis, engulfment	4/280	128/18800	0.331092	4
BP	GO:0042542	response to hydrogen peroxide	4/280	128/18800	0.331092	4
BP	GO:0050714	positive regulation of protein secretion	4/280	128/18800	0.331092	4
BP	GO:0052126	movement in host environment	5/280	177/18800	0.333487	5
BP	GO:0015844	monoamine transport	3/280	83/18800	0.336622	3
BP	GO:0033273	response to vitamin	3/280	83/18800	0.336622	3
BP	GO:0042509	regulation of tyrosine phosphorylation of STAT protein	3/280	83/18800	0.336622	3
BP	GO:0050673	epithelial cell proliferation	10/280	443/18800	0.336924	10
BP	GO:0071356	cellular response to tumor necrosis factor	6/280	229/18800	0.339138	6
BP	GO:0014003	oligodendrocyte development	2/280	42/18800	0.339138	2
BP	GO:0030501	positive regulation of bone mineralization	2/280	42/18800	0.339138	2
BP	GO:0030574	collagen catabolic process	2/280	42/18800	0.339138	2
BP	GO:0031952	regulation of protein autophosphorylation	2/280	42/18800	0.339138	2
BP	GO:0042417	dopamine metabolic process	2/280	42/18800	0.339138	2
BP	GO:0045687	positive regulation of glial cell differentiation	2/280	42/18800	0.339138	2
BP	GO:0050691	regulation of defense response to virus by host	2/280	42/18800	0.339138	2
BP	GO:0050999	regulation of nitric-oxide synthase activity	2/280	42/18800	0.339138	2
BP	GO:0070266	necroptotic process	2/280	42/18800	0.339138	2
BP	GO:0071354	cellular response to interleukin-6	2/280	42/18800	0.339138	2
BP	GO:0090207	regulation of triglyceride metabolic process	2/280	42/18800	0.339138	2
BP	GO:1900274	regulation of phospholipase C activity	2/280	42/18800	0.339138	2
BP	GO:1904591	positive regulation of protein import	2/280	42/18800	0.339138	2
BP	GO:2000249	regulation of actin cytoskeleton reorganization	2/280	42/18800	0.339138	2
BP	GO:1900182	positive regulation of protein localization to nucleus	3/280	84/18800	0.341086	3
BP	GO:0030111	regulation of Wnt signaling pathway	8/280	336/18800	0.341171	8
BP	GO:0042113	B cell activation	8/280	336/18800	0.341171	8
BP	GO:0031667	response to nutrient levels	10/280	446/18800	0.342619	10
BP	GO:0006869	lipid transport	9/280	391/18800	0.343021	9
BP	GO:0046883	regulation of hormone secretion	6/280	231/18800	0.344331	6
BP	GO:0034219	carbohydrate transmembrane transport	4/280	131/18800	0.344757	4
BP	GO:0010507	negative regulation of autophagy	3/280	85/18800	0.345778	3
BP	GO:2000106	regulation of leukocyte apoptotic process	3/280	85/18800	0.345778	3
BP	GO:0010721	negative regulation of cell development	5/280	181/18800	0.345778	5
BP	GO:0032970	regulation of actin filament-based process	9/280	393/18800	0.345778	9
BP	GO:0001504	neurotransmitter uptake	2/280	43/18800	0.345778	2
BP	GO:0003009	skeletal muscle contraction	2/280	43/18800	0.345778	2
BP	GO:0042181	ketone biosynthetic process	2/280	43/18800	0.345778	2
BP	GO:0046596	regulation of viral entry into host cell	2/280	43/18800	0.345778	2
BP	GO:0071604	transforming growth factor beta production	2/280	43/18800	0.345778	2
BP	GO:0090317	negative regulation of intracellular protein transport	2/280	43/18800	0.345778	2
BP	GO:0140353	lipid export from cell	2/280	43/18800	0.345778	2
BP	GO:0007498	mesoderm development	4/280	132/18800	0.345778	4
BP	GO:0032874	positive regulation of stress-activated MAPK cascade	4/280	132/18800	0.345778	4
BP	GO:0033002	muscle cell proliferation	6/280	233/18800	0.345778	6
BP	GO:0015698	inorganic anion transport	5/280	182/18800	0.345778	5
BP	GO:0046364	monosaccharide biosynthetic process	3/280	86/18800	0.345778	3
BP	GO:0046928	regulation of neurotransmitter secretion	3/280	86/18800	0.345778	3
BP	GO:1904705	regulation of vascular associated smooth muscle cell proliferation	3/280	86/18800	0.345778	3
BP	GO:0006109	regulation of carbohydrate metabolic process	5/280	183/18800	0.345778	5
BP	GO:0000050	urea cycle	1/280	10/18800	0.345778	1
BP	GO:0001915	negative regulation of T cell mediated cytotoxicity	1/280	10/18800	0.345778	1
BP	GO:0002676	regulation of chronic inflammatory response	1/280	10/18800	0.345778	1
BP	GO:0003056	regulation of vascular associated smooth muscle contraction	1/280	10/18800	0.345778	1
BP	GO:0015791	polyol transmembrane transport	1/280	10/18800	0.345778	1
BP	GO:0015851	nucleobase transport	1/280	10/18800	0.345778	1
BP	GO:0015911	long-chain fatty acid import across plasma membrane	1/280	10/18800	0.345778	1
BP	GO:0019062	virion attachment to host cell	1/280	10/18800	0.345778	1
BP	GO:0030388	fructose 1,6-bisphosphate metabolic process	1/280	10/18800	0.345778	1
BP	GO:0032070	regulation of deoxyribonuclease activity	1/280	10/18800	0.345778	1
BP	GO:0032819	positive regulation of natural killer cell proliferation	1/280	10/18800	0.345778	1
BP	GO:0033007	negative regulation of mast cell activation involved in immune response	1/280	10/18800	0.345778	1
BP	GO:0033079	immature T cell proliferation	1/280	10/18800	0.345778	1
BP	GO:0033197	response to vitamin E	1/280	10/18800	0.345778	1
BP	GO:0034356	NAD biosynthesis via nicotinamide riboside salvage pathway	1/280	10/18800	0.345778	1
BP	GO:0035646	endosome to melanosome transport	1/280	10/18800	0.345778	1
BP	GO:0035747	natural killer cell chemotaxis	1/280	10/18800	0.345778	1
BP	GO:0035860	glial cell-derived neurotrophic factor receptor signaling pathway	1/280	10/18800	0.345778	1
BP	GO:0042368	vitamin D biosynthetic process	1/280	10/18800	0.345778	1
BP	GO:0043485	endosome to pigment granule transport	1/280	10/18800	0.345778	1
BP	GO:0048703	embryonic viscerocranium morphogenesis	1/280	10/18800	0.345778	1
BP	GO:0048757	pigment granule maturation	1/280	10/18800	0.345778	1
BP	GO:0051006	positive regulation of lipoprotein lipase activity	1/280	10/18800	0.345778	1
BP	GO:0051409	response to nitrosative stress	1/280	10/18800	0.345778	1
BP	GO:0051918	negative regulation of fibrinolysis	1/280	10/18800	0.345778	1
BP	GO:0060155	platelet dense granule organization	1/280	10/18800	0.345778	1
BP	GO:0060368	regulation of Fc receptor mediated stimulatory signaling pathway	1/280	10/18800	0.345778	1
BP	GO:0060397	growth hormone receptor signaling pathway via JAK-STAT	1/280	10/18800	0.345778	1
BP	GO:0071073	positive regulation of phospholipid biosynthetic process	1/280	10/18800	0.345778	1
BP	GO:0072124	regulation of glomerular mesangial cell proliferation	1/280	10/18800	0.345778	1
BP	GO:0072203	cell proliferation involved in metanephros development	1/280	10/18800	0.345778	1
BP	GO:0097267	omega-hydroxylase P450 pathway	1/280	10/18800	0.345778	1
BP	GO:0140059	dendrite arborization	1/280	10/18800	0.345778	1
BP	GO:1901731	positive regulation of platelet aggregation	1/280	10/18800	0.345778	1
BP	GO:1902513	regulation of organelle transport along microtubule	1/280	10/18800	0.345778	1
BP	GO:1902959	regulation of aspartic-type endopeptidase activity involved in amyloid precursor protein catabolic process	1/280	10/18800	0.345778	1
BP	GO:1903027	regulation of opsonization	1/280	10/18800	0.345778	1
BP	GO:1904464	regulation of matrix metallopeptidase secretion	1/280	10/18800	0.345778	1
BP	GO:1905456	regulation of lymphoid progenitor cell differentiation	1/280	10/18800	0.345778	1
BP	GO:1990773	matrix metallopeptidase secretion	1/280	10/18800	0.345778	1
BP	GO:1990822	basic amino acid transmembrane transport	1/280	10/18800	0.345778	1
BP	GO:2000048	negative regulation of cell-cell adhesion mediated by cadherin	1/280	10/18800	0.345778	1
BP	GO:2000121	regulation of removal of superoxide radicals	1/280	10/18800	0.345778	1
BP	GO:2000347	positive regulation of hepatocyte proliferation	1/280	10/18800	0.345778	1
BP	GO:2000425	regulation of apoptotic cell clearance	1/280	10/18800	0.345778	1
BP	GO:2000434	regulation of protein neddylation	1/280	10/18800	0.345778	1
BP	GO:2000510	positive regulation of dendritic cell chemotaxis	1/280	10/18800	0.345778	1
BP	GO:2000659	regulation of interleukin-1-mediated signaling pathway	1/280	10/18800	0.345778	1
BP	GO:0019098	reproductive behavior	2/280	44/18800	0.345778	2
BP	GO:0045840	positive regulation of mitotic nuclear division	2/280	44/18800	0.345778	2
BP	GO:1903573	negative regulation of response to endoplasmic reticulum stress	2/280	44/18800	0.345778	2
BP	GO:0019079	viral genome replication	4/280	134/18800	0.347003	4
BP	GO:2001235	positive regulation of apoptotic signaling pathway	4/280	134/18800	0.347003	4
BP	GO:0007260	tyrosine phosphorylation of STAT protein	3/280	87/18800	0.347042	3
BP	GO:1990874	vascular associated smooth muscle cell proliferation	3/280	87/18800	0.347042	3
BP	GO:0006140	regulation of nucleotide metabolic process	3/280	88/18800	0.353781	3
BP	GO:0002920	regulation of humoral immune response	2/280	45/18800	0.353781	2
BP	GO:0008631	intrinsic apoptotic signaling pathway in response to oxidative stress	2/280	45/18800	0.353781	2
BP	GO:0010677	negative regulation of cellular carbohydrate metabolic process	2/280	45/18800	0.353781	2
BP	GO:0016572	histone phosphorylation	2/280	45/18800	0.353781	2
BP	GO:0032892	positive regulation of organic acid transport	2/280	45/18800	0.353781	2
BP	GO:0035384	thioester biosynthetic process	2/280	45/18800	0.353781	2
BP	GO:0042088	T-helper 1 type immune response	2/280	45/18800	0.353781	2
BP	GO:0060612	adipose tissue development	2/280	45/18800	0.353781	2
BP	GO:0071616	acyl-CoA biosynthetic process	2/280	45/18800	0.353781	2
BP	GO:0089718	amino acid import across plasma membrane	2/280	45/18800	0.353781	2
BP	GO:0006874	cellular calcium ion homeostasis	10/280	456/18800	0.353781	10
BP	GO:0002040	sprouting angiogenesis	5/280	186/18800	0.353781	5
BP	GO:0030308	negative regulation of cell growth	5/280	186/18800	0.353781	5
BP	GO:0045667	regulation of osteoblast differentiation	4/280	136/18800	0.353781	4
BP	GO:1903578	regulation of ATP metabolic process	3/280	89/18800	0.353781	3
BP	GO:0071478	cellular response to radiation	5/280	187/18800	0.353781	5
BP	GO:0099024	plasma membrane invagination	4/280	137/18800	0.353781	4
BP	GO:0032309	icosanoid secretion	2/280	46/18800	0.353781	2
BP	GO:0090199	regulation of release of cytochrome c from mitochondria	2/280	46/18800	0.353781	2
BP	GO:1900744	regulation of p38MAPK cascade	2/280	46/18800	0.353781	2
BP	GO:1904707	positive regulation of vascular associated smooth muscle cell proliferation	2/280	46/18800	0.353781	2
BP	GO:0007033	vacuole organization	5/280	188/18800	0.353781	5
BP	GO:0031099	regeneration	5/280	188/18800	0.353781	5
BP	GO:0022411	cellular component disassembly	10/280	460/18800	0.353781	10
BP	GO:0071375	cellular response to peptide hormone stimulus	7/280	294/18800	0.353781	7
BP	GO:0070301	cellular response to hydrogen peroxide	3/280	90/18800	0.353781	3
BP	GO:0098661	inorganic anion transmembrane transport	3/280	90/18800	0.353781	3
BP	GO:0001765	membrane raft assembly	1/280	11/18800	0.353781	1
BP	GO:0002604	regulation of dendritic cell antigen processing and presentation	1/280	11/18800	0.353781	1
BP	GO:0002725	negative regulation of T cell cytokine production	1/280	11/18800	0.353781	1
BP	GO:0002732	positive regulation of dendritic cell cytokine production	1/280	11/18800	0.353781	1
BP	GO:0006002	fructose 6-phosphate metabolic process	1/280	11/18800	0.353781	1
BP	GO:0006020	inositol metabolic process	1/280	11/18800	0.353781	1
BP	GO:0006054	N-acetylneuraminate metabolic process	1/280	11/18800	0.353781	1
BP	GO:0006222	UMP biosynthetic process	1/280	11/18800	0.353781	1
BP	GO:0006527	arginine catabolic process	1/280	11/18800	0.353781	1
BP	GO:0006547	histidine metabolic process	1/280	11/18800	0.353781	1
BP	GO:0006971	hypotonic response	1/280	11/18800	0.353781	1
BP	GO:0007042	lysosomal lumen acidification	1/280	11/18800	0.353781	1
BP	GO:0008611	ether lipid biosynthetic process	1/280	11/18800	0.353781	1
BP	GO:0009174	pyrimidine ribonucleoside monophosphate biosynthetic process	1/280	11/18800	0.353781	1
BP	GO:0010887	negative regulation of cholesterol storage	1/280	11/18800	0.353781	1
BP	GO:0015802	basic amino acid transport	1/280	11/18800	0.353781	1
BP	GO:0019372	lipoxygenase pathway	1/280	11/18800	0.353781	1
BP	GO:0030210	heparin biosynthetic process	1/280	11/18800	0.353781	1
BP	GO:0031642	negative regulation of myelination	1/280	11/18800	0.353781	1
BP	GO:0032342	aldosterone biosynthetic process	1/280	11/18800	0.353781	1
BP	GO:0032610	interleukin-1 alpha production	1/280	11/18800	0.353781	1
BP	GO:0032650	regulation of interleukin-1 alpha production	1/280	11/18800	0.353781	1
BP	GO:0032836	glomerular basement membrane development	1/280	11/18800	0.353781	1
BP	GO:0033625	positive regulation of integrin activation	1/280	11/18800	0.353781	1
BP	GO:0034115	negative regulation of heterotypic cell-cell adhesion	1/280	11/18800	0.353781	1
BP	GO:0034145	positive regulation of toll-like receptor 4 signaling pathway	1/280	11/18800	0.353781	1
BP	GO:0034350	regulation of glial cell apoptotic process	1/280	11/18800	0.353781	1
BP	GO:0036490	regulation of translation in response to endoplasmic reticulum stress	1/280	11/18800	0.353781	1
BP	GO:0042167	heme catabolic process	1/280	11/18800	0.353781	1
BP	GO:0042428	serotonin metabolic process	1/280	11/18800	0.353781	1
BP	GO:0042762	regulation of sulfur metabolic process	1/280	11/18800	0.353781	1
BP	GO:0045472	response to ether	1/280	11/18800	0.353781	1
BP	GO:0045654	positive regulation of megakaryocyte differentiation	1/280	11/18800	0.353781	1
BP	GO:0046149	pigment catabolic process	1/280	11/18800	0.353781	1
BP	GO:0046504	glycerol ether biosynthetic process	1/280	11/18800	0.353781	1
BP	GO:0046689	response to mercury ion	1/280	11/18800	0.353781	1
BP	GO:0051610	serotonin uptake	1/280	11/18800	0.353781	1
BP	GO:0052646	alditol phosphate metabolic process	1/280	11/18800	0.353781	1
BP	GO:0061365	positive regulation of triglyceride lipase activity	1/280	11/18800	0.353781	1
BP	GO:0070189	kynurenine metabolic process	1/280	11/18800	0.353781	1
BP	GO:0070587	regulation of cell-cell adhesion involved in gastrulation	1/280	11/18800	0.353781	1
BP	GO:0070944	neutrophil-mediated killing of bacterium	1/280	11/18800	0.353781	1
BP	GO:0071377	cellular response to glucagon stimulus	1/280	11/18800	0.353781	1
BP	GO:0071472	cellular response to salt stress	1/280	11/18800	0.353781	1
BP	GO:0071609	chemokine (C-C motif) ligand 5 production	1/280	11/18800	0.353781	1
BP	GO:0071649	regulation of chemokine (C-C motif) ligand 5 production	1/280	11/18800	0.353781	1
BP	GO:0071803	positive regulation of podosome assembly	1/280	11/18800	0.353781	1
BP	GO:0071872	cellular response to epinephrine stimulus	1/280	11/18800	0.353781	1
BP	GO:0072110	glomerular mesangial cell proliferation	1/280	11/18800	0.353781	1
BP	GO:0072488	ammonium transmembrane transport	1/280	11/18800	0.353781	1
BP	GO:0097384	cellular lipid biosynthetic process	1/280	11/18800	0.353781	1
BP	GO:0106049	regulation of cellular response to osmotic stress	1/280	11/18800	0.353781	1
BP	GO:1900222	negative regulation of amyloid-beta clearance	1/280	11/18800	0.353781	1
BP	GO:1901030	positive regulation of mitochondrial outer membrane permeabilization involved in apoptotic signaling pathway	1/280	11/18800	0.353781	1
BP	GO:1903238	positive regulation of leukocyte tethering or rolling	1/280	11/18800	0.353781	1
BP	GO:1903799	negative regulation of production of miRNAs involved in gene silencing by miRNA	1/280	11/18800	0.353781	1
BP	GO:1903897	regulation of PERK-mediated unfolded protein response	1/280	11/18800	0.353781	1
BP	GO:1903961	positive regulation of anion transmembrane transport	1/280	11/18800	0.353781	1
BP	GO:1905809	negative regulation of synapse organization	1/280	11/18800	0.353781	1
BP	GO:2000049	positive regulation of cell-cell adhesion mediated by cadherin	1/280	11/18800	0.353781	1
BP	GO:2000480	negative regulation of cAMP-dependent protein kinase activity	1/280	11/18800	0.353781	1
BP	GO:2000508	regulation of dendritic cell chemotaxis	1/280	11/18800	0.353781	1
BP	GO:2001225	regulation of chloride transport	1/280	11/18800	0.353781	1
BP	GO:0006835	dicarboxylic acid transport	3/280	91/18800	0.358374	3
BP	GO:0045776	negative regulation of blood pressure	2/280	47/18800	0.359288	2
BP	GO:0046189	phenol-containing compound biosynthetic process	2/280	47/18800	0.359288	2
BP	GO:0032956	regulation of actin cytoskeleton organization	8/280	352/18800	0.362751	8
BP	GO:0050921	positive regulation of chemotaxis	4/280	140/18800	0.362811	4
BP	GO:0050821	protein stabilization	5/280	191/18800	0.363533	5
BP	GO:1900407	regulation of cellular response to oxidative stress	3/280	92/18800	0.364366	3
BP	GO:0070997	neuron death	8/280	353/18800	0.364366	8
BP	GO:0035296	regulation of tube diameter	4/280	141/18800	0.364366	4
BP	GO:0045727	positive regulation of translation	4/280	141/18800	0.364366	4
BP	GO:0097746	blood vessel diameter maintenance	4/280	141/18800	0.364366	4
BP	GO:0035272	exocrine system development	2/280	48/18800	0.364366	2
BP	GO:0035850	epithelial cell differentiation involved in kidney development	2/280	48/18800	0.364366	2
BP	GO:0046460	neutral lipid biosynthetic process	2/280	48/18800	0.364366	2
BP	GO:0046463	acylglycerol biosynthetic process	2/280	48/18800	0.364366	2
BP	GO:1901985	positive regulation of protein acetylation	2/280	48/18800	0.364366	2
BP	GO:1903426	regulation of reactive oxygen species biosynthetic process	2/280	48/18800	0.364366	2
BP	GO:0006637	acyl-CoA metabolic process	3/280	93/18800	0.364366	3
BP	GO:0035383	thioester metabolic process	3/280	93/18800	0.364366	3
BP	GO:0032147	activation of protein kinase activity	4/280	142/18800	0.364366	4
BP	GO:0035150	regulation of tube size	4/280	142/18800	0.364366	4
BP	GO:0045598	regulation of fat cell differentiation	4/280	142/18800	0.364366	4
BP	GO:0090090	negative regulation of canonical Wnt signaling pathway	4/280	142/18800	0.364366	4
BP	GO:0055074	calcium ion homeostasis	10/280	468/18800	0.364366	10
BP	GO:0001867	complement activation, lectin pathway	1/280	12/18800	0.364366	1
BP	GO:0001921	positive regulation of receptor recycling	1/280	12/18800	0.364366	1
BP	GO:0002328	pro-B cell differentiation	1/280	12/18800	0.364366	1
BP	GO:0002674	negative regulation of acute inflammatory response	1/280	12/18800	0.364366	1
BP	GO:0002863	positive regulation of inflammatory response to antigenic stimulus	1/280	12/18800	0.364366	1
BP	GO:0003337	mesenchymal to epithelial transition involved in metanephros morphogenesis	1/280	12/18800	0.364366	1
BP	GO:0006568	tryptophan metabolic process	1/280	12/18800	0.364366	1
BP	GO:0006705	mineralocorticoid biosynthetic process	1/280	12/18800	0.364366	1
BP	GO:0006787	porphyrin-containing compound catabolic process	1/280	12/18800	0.364366	1
BP	GO:0006995	cellular response to nitrogen starvation	1/280	12/18800	0.364366	1
BP	GO:0010269	response to selenium ion	1/280	12/18800	0.364366	1
BP	GO:0010459	negative regulation of heart rate	1/280	12/18800	0.364366	1
BP	GO:0010642	negative regulation of platelet-derived growth factor receptor signaling pathway	1/280	12/18800	0.364366	1
BP	GO:0019627	urea metabolic process	1/280	12/18800	0.364366	1
BP	GO:0030656	regulation of vitamin metabolic process	1/280	12/18800	0.364366	1
BP	GO:0031953	negative regulation of protein autophosphorylation	1/280	12/18800	0.364366	1
BP	GO:0032490	detection of molecule of bacterial origin	1/280	12/18800	0.364366	1
BP	GO:0032782	bile acid secretion	1/280	12/18800	0.364366	1
BP	GO:0032817	regulation of natural killer cell proliferation	1/280	12/18800	0.364366	1
BP	GO:0032957	inositol trisphosphate metabolic process	1/280	12/18800	0.364366	1
BP	GO:0033015	tetrapyrrole catabolic process	1/280	12/18800	0.364366	1
BP	GO:0033212	iron import into cell	1/280	12/18800	0.364366	1
BP	GO:0034135	regulation of toll-like receptor 2 signaling pathway	1/280	12/18800	0.364366	1
BP	GO:0034154	toll-like receptor 7 signaling pathway	1/280	12/18800	0.364366	1
BP	GO:0034333	adherens junction assembly	1/280	12/18800	0.364366	1
BP	GO:0036295	cellular response to increased oxygen levels	1/280	12/18800	0.364366	1
BP	GO:0038183	bile acid signaling pathway	1/280	12/18800	0.364366	1
BP	GO:0043380	regulation of memory T cell differentiation	1/280	12/18800	0.364366	1
BP	GO:0043476	pigment accumulation	1/280	12/18800	0.364366	1
BP	GO:0043482	cellular pigment accumulation	1/280	12/18800	0.364366	1
BP	GO:0043562	cellular response to nitrogen levels	1/280	12/18800	0.364366	1
BP	GO:0044650	adhesion of symbiont to host cell	1/280	12/18800	0.364366	1
BP	GO:0046322	negative regulation of fatty acid oxidation	1/280	12/18800	0.364366	1
BP	GO:0048680	positive regulation of axon regeneration	1/280	12/18800	0.364366	1
BP	GO:0051583	dopamine uptake involved in synaptic transmission	1/280	12/18800	0.364366	1
BP	GO:0051608	histamine transport	1/280	12/18800	0.364366	1
BP	GO:0051934	catecholamine uptake involved in synaptic transmission	1/280	12/18800	0.364366	1
BP	GO:0060312	regulation of blood vessel remodeling	1/280	12/18800	0.364366	1
BP	GO:0070586	cell-cell adhesion involved in gastrulation	1/280	12/18800	0.364366	1
BP	GO:0071635	negative regulation of transforming growth factor beta production	1/280	12/18800	0.364366	1
BP	GO:0071941	nitrogen cycle metabolic process	1/280	12/18800	0.364366	1
BP	GO:0072182	regulation of nephron tubule epithelial cell differentiation	1/280	12/18800	0.364366	1
BP	GO:0090385	phagosome-lysosome fusion	1/280	12/18800	0.364366	1
BP	GO:0140052	cellular response to oxidised low-density lipoprotein particle stimulus	1/280	12/18800	0.364366	1
BP	GO:1900227	positive regulation of NLRP3 inflammasome complex assembly	1/280	12/18800	0.364366	1
BP	GO:1901503	ether biosynthetic process	1/280	12/18800	0.364366	1
BP	GO:1903909	regulation of receptor clustering	1/280	12/18800	0.364366	1
BP	GO:2000303	regulation of ceramide biosynthetic process	1/280	12/18800	0.364366	1
BP	GO:2001214	positive regulation of vasculogenesis	1/280	12/18800	0.364366	1
BP	GO:1901606	alpha-amino acid catabolic process	3/280	94/18800	0.364366	3
BP	GO:1904035	regulation of epithelial cell apoptotic process	3/280	94/18800	0.364366	3
BP	GO:0001508	action potential	4/280	143/18800	0.364366	4
BP	GO:0010656	negative regulation of muscle cell apoptotic process	2/280	49/18800	0.364366	2
BP	GO:0018198	peptidyl-cysteine modification	2/280	49/18800	0.364366	2
BP	GO:0022602	ovulation cycle process	2/280	49/18800	0.364366	2
BP	GO:0035094	response to nicotine	2/280	49/18800	0.364366	2
BP	GO:0042304	regulation of fatty acid biosynthetic process	2/280	49/18800	0.364366	2
BP	GO:0043330	response to exogenous dsRNA	2/280	49/18800	0.364366	2
BP	GO:0060986	endocrine hormone secretion	2/280	49/18800	0.364366	2
BP	GO:0001822	kidney development	7/280	303/18800	0.368983	7
BP	GO:0010324	membrane invagination	4/280	144/18800	0.369683	4
BP	GO:0042982	amyloid precursor protein metabolic process	3/280	95/18800	0.370383	3
BP	GO:0043648	dicarboxylic acid metabolic process	3/280	95/18800	0.370383	3
BP	GO:0090257	regulation of muscle system process	6/280	250/18800	0.370383	6
BP	GO:0001913	T cell mediated cytotoxicity	2/280	50/18800	0.370383	2
BP	GO:0031057	negative regulation of histone modification	2/280	50/18800	0.370383	2
BP	GO:0034332	adherens junction organization	2/280	50/18800	0.370383	2
BP	GO:0043370	regulation of CD4-positive, alpha-beta T cell differentiation	2/280	50/18800	0.370383	2
BP	GO:0043457	regulation of cellular respiration	2/280	50/18800	0.370383	2
BP	GO:0046638	positive regulation of alpha-beta T cell differentiation	2/280	50/18800	0.370383	2
BP	GO:0052372	modulation by symbiont of entry into host	2/280	50/18800	0.370383	2
BP	GO:0060425	lung morphogenesis	2/280	50/18800	0.370383	2
BP	GO:1901570	fatty acid derivative biosynthetic process	2/280	50/18800	0.370383	2
BP	GO:1903747	regulation of establishment of protein localization to mitochondrion	2/280	50/18800	0.370383	2
BP	GO:2001238	positive regulation of extrinsic apoptotic signaling pathway	2/280	50/18800	0.370383	2
BP	GO:0006865	amino acid transport	4/280	145/18800	0.370383	4
BP	GO:0007269	neurotransmitter secretion	4/280	145/18800	0.370383	4
BP	GO:0031333	negative regulation of protein-containing complex assembly	4/280	145/18800	0.370383	4
BP	GO:0043524	negative regulation of neuron apoptotic process	4/280	145/18800	0.370383	4
BP	GO:0051961	negative regulation of nervous system development	4/280	145/18800	0.370383	4
BP	GO:0072006	nephron development	4/280	145/18800	0.370383	4
BP	GO:0099643	signal release from synapse	4/280	145/18800	0.370383	4
BP	GO:0032409	regulation of transporter activity	7/280	305/18800	0.370383	7
BP	GO:0050767	regulation of neurogenesis	8/280	361/18800	0.370383	8
BP	GO:0009411	response to UV	4/280	146/18800	0.370383	4
BP	GO:0032872	regulation of stress-activated MAPK cascade	5/280	198/18800	0.370383	5
BP	GO:0048167	regulation of synaptic plasticity	5/280	198/18800	0.370383	5
BP	GO:0031098	stress-activated protein kinase signaling cascade	6/280	252/18800	0.370383	6
BP	GO:0050708	regulation of protein secretion	6/280	252/18800	0.370383	6
BP	GO:0071560	cellular response to transforming growth factor beta stimulus	6/280	252/18800	0.370383	6
BP	GO:0002639	positive regulation of immunoglobulin production	2/280	51/18800	0.370383	2
BP	GO:0006111	regulation of gluconeogenesis	2/280	51/18800	0.370383	2
BP	GO:0007157	heterophilic cell-cell adhesion via plasma membrane cell adhesion molecules	2/280	51/18800	0.370383	2
BP	GO:0009409	response to cold	2/280	51/18800	0.370383	2
BP	GO:0032692	negative regulation of interleukin-1 production	2/280	51/18800	0.370383	2
BP	GO:0044088	regulation of vacuole organization	2/280	51/18800	0.370383	2
BP	GO:0045332	phospholipid translocation	2/280	51/18800	0.370383	2
BP	GO:0045668	negative regulation of osteoblast differentiation	2/280	51/18800	0.370383	2
BP	GO:0045778	positive regulation of ossification	2/280	51/18800	0.370383	2
BP	GO:0045912	negative regulation of carbohydrate metabolic process	2/280	51/18800	0.370383	2
BP	GO:0034329	cell junction assembly	9/280	420/18800	0.370383	9
BP	GO:0001890	placenta development	4/280	147/18800	0.370383	4
BP	GO:0045017	glycerolipid biosynthetic process	6/280	253/18800	0.370383	6
BP	GO:0001973	G protein-coupled adenosine receptor signaling pathway	1/280	13/18800	0.370383	1
BP	GO:0002524	hypersensitivity	1/280	13/18800	0.370383	1
BP	GO:0002664	regulation of T cell tolerance induction	1/280	13/18800	0.370383	1
BP	GO:0006000	fructose metabolic process	1/280	13/18800	0.370383	1
BP	GO:0006521	regulation of cellular amino acid metabolic process	1/280	13/18800	0.370383	1
BP	GO:0007320	insemination	1/280	13/18800	0.370383	1
BP	GO:0009313	oligosaccharide catabolic process	1/280	13/18800	0.370383	1
BP	GO:0009437	carnitine metabolic process	1/280	13/18800	0.370383	1
BP	GO:0010623	programmed cell death involved in cell development	1/280	13/18800	0.370383	1
BP	GO:0010713	negative regulation of collagen metabolic process	1/280	13/18800	0.370383	1
BP	GO:0010745	negative regulation of macrophage derived foam cell differentiation	1/280	13/18800	0.370383	1
BP	GO:0030497	fatty acid elongation	1/280	13/18800	0.370383	1
BP	GO:0030836	positive regulation of actin filament depolymerization	1/280	13/18800	0.370383	1
BP	GO:0032341	aldosterone metabolic process	1/280	13/18800	0.370383	1
BP	GO:0033700	phospholipid efflux	1/280	13/18800	0.370383	1
BP	GO:0035588	G protein-coupled purinergic receptor signaling pathway	1/280	13/18800	0.370383	1
BP	GO:0036005	response to macrophage colony-stimulating factor	1/280	13/18800	0.370383	1
BP	GO:0036006	cellular response to macrophage colony-stimulating factor stimulus	1/280	13/18800	0.370383	1
BP	GO:0042362	fat-soluble vitamin biosynthetic process	1/280	13/18800	0.370383	1
BP	GO:0042492	gamma-delta T cell differentiation	1/280	13/18800	0.370383	1
BP	GO:0042541	hemoglobin biosynthetic process	1/280	13/18800	0.370383	1
BP	GO:0042761	very long-chain fatty acid biosynthetic process	1/280	13/18800	0.370383	1
BP	GO:0043379	memory T cell differentiation	1/280	13/18800	0.370383	1
BP	GO:0045006	DNA deamination	1/280	13/18800	0.370383	1
BP	GO:0045741	positive regulation of epidermal growth factor-activated receptor activity	1/280	13/18800	0.370383	1
BP	GO:0045820	negative regulation of glycolytic process	1/280	13/18800	0.370383	1
BP	GO:0046185	aldehyde catabolic process	1/280	13/18800	0.370383	1
BP	GO:0046415	urate metabolic process	1/280	13/18800	0.370383	1
BP	GO:0048711	positive regulation of astrocyte differentiation	1/280	13/18800	0.370383	1
BP	GO:0061418	regulation of transcription from RNA polymerase II promoter in response to hypoxia	1/280	13/18800	0.370383	1
BP	GO:0070424	regulation of nucleotide-binding oligomerization domain containing signaling pathway	1/280	13/18800	0.370383	1
BP	GO:0070572	positive regulation of neuron projection regeneration	1/280	13/18800	0.370383	1
BP	GO:0071361	cellular response to ethanol	1/280	13/18800	0.370383	1
BP	GO:0072683	T cell extravasation	1/280	13/18800	0.370383	1
BP	GO:0090030	regulation of steroid hormone biosynthetic process	1/280	13/18800	0.370383	1
BP	GO:0090153	regulation of sphingolipid biosynthetic process	1/280	13/18800	0.370383	1
BP	GO:1900452	regulation of long-term synaptic depression	1/280	13/18800	0.370383	1
BP	GO:1903025	regulation of RNA polymerase II regulatory region sequence-specific DNA binding	1/280	13/18800	0.370383	1
BP	GO:1903054	negative regulation of extracellular matrix organization	1/280	13/18800	0.370383	1
BP	GO:1904889	regulation of excitatory synapse assembly	1/280	13/18800	0.370383	1
BP	GO:1904995	negative regulation of leukocyte adhesion to vascular endothelial cell	1/280	13/18800	0.370383	1
BP	GO:1905038	regulation of membrane lipid metabolic process	1/280	13/18800	0.370383	1
BP	GO:1905874	regulation of postsynaptic density organization	1/280	13/18800	0.370383	1
BP	GO:0007179	transforming growth factor beta receptor signaling pathway	5/280	200/18800	0.373672	5
BP	GO:1904064	positive regulation of cation transmembrane transport	4/280	148/18800	0.374333	4
BP	GO:0036473	cell death in response to oxidative stress	3/280	98/18800	0.374333	3
BP	GO:0044728	DNA methylation or demethylation	3/280	98/18800	0.374333	3
BP	GO:1904063	negative regulation of cation transmembrane transport	3/280	98/18800	0.374333	3
BP	GO:0002686	negative regulation of leukocyte migration	2/280	52/18800	0.375711	2
BP	GO:0007215	glutamate receptor signaling pathway	2/280	52/18800	0.375711	2
BP	GO:0009395	phospholipid catabolic process	2/280	52/18800	0.375711	2
BP	GO:0031103	axon regeneration	2/280	52/18800	0.375711	2
BP	GO:0043525	positive regulation of neuron apoptotic process	2/280	52/18800	0.375711	2
BP	GO:0048013	ephrin receptor signaling pathway	2/280	52/18800	0.375711	2
BP	GO:0070169	positive regulation of biomineral tissue development	2/280	52/18800	0.375711	2
BP	GO:1904036	negative regulation of epithelial cell apoptotic process	2/280	52/18800	0.375711	2
BP	GO:2000677	regulation of transcription regulatory region DNA binding	2/280	52/18800	0.375711	2
BP	GO:0044272	sulfur compound biosynthetic process	4/280	149/18800	0.377572	4
BP	GO:0072001	renal system development	7/280	312/18800	0.377572	7
BP	GO:0043535	regulation of blood vessel endothelial cell migration	4/280	150/18800	0.377572	4
BP	GO:0098754	detoxification	4/280	150/18800	0.377572	4
BP	GO:1901605	alpha-amino acid metabolic process	5/280	203/18800	0.377572	5
BP	GO:0002931	response to ischemia	2/280	53/18800	0.377572	2
BP	GO:0010718	positive regulation of epithelial to mesenchymal transition	2/280	53/18800	0.377572	2
BP	GO:0033059	cellular pigmentation	2/280	53/18800	0.377572	2
BP	GO:0043090	amino acid import	2/280	53/18800	0.377572	2
BP	GO:0110151	positive regulation of biomineralization	2/280	53/18800	0.377572	2
BP	GO:0003333	amino acid transmembrane transport	3/280	100/18800	0.377572	3
BP	GO:0015837	amine transport	3/280	100/18800	0.377572	3
BP	GO:0098869	cellular oxidant detoxification	3/280	100/18800	0.377572	3
BP	GO:0060070	canonical Wnt signaling pathway	7/280	313/18800	0.377572	7
BP	GO:0043543	protein acylation	6/280	258/18800	0.377572	6
BP	GO:0071559	response to transforming growth factor beta	6/280	258/18800	0.377572	6
BP	GO:0090287	regulation of cellular response to growth factor stimulus	7/280	314/18800	0.377572	7
BP	GO:0001787	natural killer cell proliferation	1/280	14/18800	0.377572	1
BP	GO:0002467	germinal center formation	1/280	14/18800	0.377572	1
BP	GO:0002475	antigen processing and presentation via MHC class Ib	1/280	14/18800	0.377572	1
BP	GO:0002756	MyD88-independent toll-like receptor signaling pathway	1/280	14/18800	0.377572	1
BP	GO:0002829	negative regulation of type 2 immune response	1/280	14/18800	0.377572	1
BP	GO:0006586	indolalkylamine metabolic process	1/280	14/18800	0.377572	1
BP	GO:0007171	activation of transmembrane receptor protein tyrosine kinase activity	1/280	14/18800	0.377572	1
BP	GO:0008212	mineralocorticoid metabolic process	1/280	14/18800	0.377572	1
BP	GO:0010867	positive regulation of triglyceride biosynthetic process	1/280	14/18800	0.377572	1
BP	GO:0010896	regulation of triglyceride catabolic process	1/280	14/18800	0.377572	1
BP	GO:0010958	regulation of amino acid import across plasma membrane	1/280	14/18800	0.377572	1
BP	GO:0015697	quaternary ammonium group transport	1/280	14/18800	0.377572	1
BP	GO:0019755	one-carbon compound transport	1/280	14/18800	0.377572	1
BP	GO:0030007	cellular potassium ion homeostasis	1/280	14/18800	0.377572	1
BP	GO:0030213	hyaluronan biosynthetic process	1/280	14/18800	0.377572	1
BP	GO:0031115	negative regulation of microtubule polymerization	1/280	14/18800	0.377572	1
BP	GO:0032306	regulation of prostaglandin secretion	1/280	14/18800	0.377572	1
BP	GO:0032308	positive regulation of prostaglandin secretion	1/280	14/18800	0.377572	1
BP	GO:0034309	primary alcohol biosynthetic process	1/280	14/18800	0.377572	1
BP	GO:0035630	bone mineralization involved in bone maturation	1/280	14/18800	0.377572	1
BP	GO:0035672	oligopeptide transmembrane transport	1/280	14/18800	0.377572	1
BP	GO:0036151	phosphatidylcholine acyl-chain remodeling	1/280	14/18800	0.377572	1
BP	GO:0042117	monocyte activation	1/280	14/18800	0.377572	1
BP	GO:0043558	regulation of translational initiation in response to stress	1/280	14/18800	0.377572	1
BP	GO:0043650	dicarboxylic acid biosynthetic process	1/280	14/18800	0.377572	1
BP	GO:0043922	negative regulation by host of viral transcription	1/280	14/18800	0.377572	1
BP	GO:0044849	estrous cycle	1/280	14/18800	0.377572	1
BP	GO:0046462	monoacylglycerol metabolic process	1/280	14/18800	0.377572	1
BP	GO:0046479	glycosphingolipid catabolic process	1/280	14/18800	0.377572	1
BP	GO:0047484	regulation of response to osmotic stress	1/280	14/18800	0.377572	1
BP	GO:0050966	detection of mechanical stimulus involved in sensory perception of pain	1/280	14/18800	0.377572	1
BP	GO:0051589	negative regulation of neurotransmitter transport	1/280	14/18800	0.377572	1
BP	GO:0051764	actin crosslink formation	1/280	14/18800	0.377572	1
BP	GO:0051917	regulation of fibrinolysis	1/280	14/18800	0.377572	1
BP	GO:0055057	neuroblast division	1/280	14/18800	0.377572	1
BP	GO:0061043	regulation of vascular wound healing	1/280	14/18800	0.377572	1
BP	GO:0071871	response to epinephrine	1/280	14/18800	0.377572	1
BP	GO:0072160	nephron tubule epithelial cell differentiation	1/280	14/18800	0.377572	1
BP	GO:0072531	pyrimidine-containing compound transmembrane transport	1/280	14/18800	0.377572	1
BP	GO:0090239	regulation of histone H4 acetylation	1/280	14/18800	0.377572	1
BP	GO:0090715	immunological memory formation process	1/280	14/18800	0.377572	1
BP	GO:0099170	postsynaptic modulation of chemical synaptic transmission	1/280	14/18800	0.377572	1
BP	GO:1901160	primary amino compound metabolic process	1/280	14/18800	0.377572	1
BP	GO:1901678	iron coordination entity transport	1/280	14/18800	0.377572	1
BP	GO:1901722	regulation of cell proliferation involved in kidney development	1/280	14/18800	0.377572	1
BP	GO:1902043	positive regulation of extrinsic apoptotic signaling pathway via death domain receptors	1/280	14/18800	0.377572	1
BP	GO:1902947	regulation of tau-protein kinase activity	1/280	14/18800	0.377572	1
BP	GO:1903729	regulation of plasma membrane organization	1/280	14/18800	0.377572	1
BP	GO:1903789	regulation of amino acid transmembrane transport	1/280	14/18800	0.377572	1
BP	GO:1905049	negative regulation of metallopeptidase activity	1/280	14/18800	0.377572	1
BP	GO:2000318	positive regulation of T-helper 17 type immune response	1/280	14/18800	0.377572	1
BP	GO:0000041	transition metal ion transport	3/280	101/18800	0.379265	3
BP	GO:0008630	intrinsic apoptotic signaling pathway in response to DNA damage	3/280	101/18800	0.379265	3
BP	GO:0032963	collagen metabolic process	3/280	101/18800	0.379265	3
BP	GO:0070167	regulation of biomineral tissue development	3/280	101/18800	0.379265	3
BP	GO:1902882	regulation of response to oxidative stress	3/280	101/18800	0.379265	3
BP	GO:0007623	circadian rhythm	5/280	205/18800	0.380212	5
BP	GO:0032869	cellular response to insulin stimulus	5/280	205/18800	0.380212	5
BP	GO:0002823	negative regulation of adaptive immune response based on somatic recombination of immune receptors built from immunoglobulin superfamily domains	2/280	54/18800	0.380278	2
BP	GO:0010524	positive regulation of calcium ion transport into cytosol	2/280	54/18800	0.380278	2
BP	GO:0030834	regulation of actin filament depolymerization	2/280	54/18800	0.380278	2
BP	GO:0071320	cellular response to cAMP	2/280	54/18800	0.380278	2
BP	GO:0035710	CD4-positive, alpha-beta T cell activation	3/280	102/18800	0.385251	3
BP	GO:0060828	regulation of canonical Wnt signaling pathway	6/280	261/18800	0.385654	6
BP	GO:0006643	membrane lipid metabolic process	5/280	207/18800	0.385868	5
BP	GO:0006836	neurotransmitter transport	5/280	207/18800	0.385868	5
BP	GO:0043523	regulation of neuron apoptotic process	5/280	207/18800	0.385868	5
BP	GO:0001954	positive regulation of cell-matrix adhesion	2/280	55/18800	0.385868	2
BP	GO:0002707	negative regulation of lymphocyte mediated immunity	2/280	55/18800	0.385868	2
BP	GO:0010518	positive regulation of phospholipase activity	2/280	55/18800	0.385868	2
BP	GO:0042743	hydrogen peroxide metabolic process	2/280	55/18800	0.385868	2
BP	GO:0048008	platelet-derived growth factor receptor signaling pathway	2/280	55/18800	0.385868	2
BP	GO:1902991	regulation of amyloid precursor protein catabolic process	2/280	55/18800	0.385868	2
BP	GO:0010522	regulation of calcium ion transport into cytosol	3/280	103/18800	0.385868	3
BP	GO:0031058	positive regulation of histone modification	3/280	103/18800	0.385868	3
BP	GO:0035335	peptidyl-tyrosine dephosphorylation	3/280	103/18800	0.385868	3
BP	GO:0051963	regulation of synapse assembly	3/280	103/18800	0.385868	3
BP	GO:0110149	regulation of biomineralization	3/280	103/18800	0.385868	3
BP	GO:0060249	anatomical structure homeostasis	7/280	319/18800	0.385868	7
BP	GO:1902903	regulation of supramolecular fiber organization	8/280	376/18800	0.385868	8
BP	GO:0007034	vacuolar transport	4/280	155/18800	0.385868	4
BP	GO:0001977	renal system process involved in regulation of blood volume	1/280	15/18800	0.385868	1
BP	GO:0002031	G protein-coupled receptor internalization	1/280	15/18800	0.385868	1
BP	GO:0002517	T cell tolerance induction	1/280	15/18800	0.385868	1
BP	GO:0002730	regulation of dendritic cell cytokine production	1/280	15/18800	0.385868	1
BP	GO:0005980	glycogen catabolic process	1/280	15/18800	0.385868	1
BP	GO:0006206	pyrimidine nucleobase metabolic process	1/280	15/18800	0.385868	1
BP	GO:0007567	parturition	1/280	15/18800	0.385868	1
BP	GO:0009173	pyrimidine ribonucleoside monophosphate metabolic process	1/280	15/18800	0.385868	1
BP	GO:0010889	regulation of sequestering of triglyceride	1/280	15/18800	0.385868	1
BP	GO:0032488	Cdc42 protein signal transduction	1/280	15/18800	0.385868	1
BP	GO:0033008	positive regulation of mast cell activation involved in immune response	1/280	15/18800	0.385868	1
BP	GO:0033127	regulation of histone phosphorylation	1/280	15/18800	0.385868	1
BP	GO:0033599	regulation of mammary gland epithelial cell proliferation	1/280	15/18800	0.385868	1
BP	GO:0034380	high-density lipoprotein particle assembly	1/280	15/18800	0.385868	1
BP	GO:0035493	SNARE complex assembly	1/280	15/18800	0.385868	1
BP	GO:0042415	norepinephrine metabolic process	1/280	15/18800	0.385868	1
BP	GO:0043129	surfactant homeostasis	1/280	15/18800	0.385868	1
BP	GO:0043306	positive regulation of mast cell degranulation	1/280	15/18800	0.385868	1
BP	GO:0045475	locomotor rhythm	1/280	15/18800	0.385868	1
BP	GO:0046007	negative regulation of activated T cell proliferation	1/280	15/18800	0.385868	1
BP	GO:0046049	UMP metabolic process	1/280	15/18800	0.385868	1
BP	GO:0046512	sphingosine biosynthetic process	1/280	15/18800	0.385868	1
BP	GO:0046520	sphingoid biosynthetic process	1/280	15/18800	0.385868	1
BP	GO:0051791	medium-chain fatty acid metabolic process	1/280	15/18800	0.385868	1
BP	GO:0051956	negative regulation of amino acid transport	1/280	15/18800	0.385868	1
BP	GO:0055091	phospholipid homeostasis	1/280	15/18800	0.385868	1
BP	GO:0060049	regulation of protein glycosylation	1/280	15/18800	0.385868	1
BP	GO:0060707	trophoblast giant cell differentiation	1/280	15/18800	0.385868	1
BP	GO:0070207	protein homotrimerization	1/280	15/18800	0.385868	1
BP	GO:0070885	negative regulation of calcineurin-NFAT signaling cascade	1/280	15/18800	0.385868	1
BP	GO:0072283	metanephric renal vesicle morphogenesis	1/280	15/18800	0.385868	1
BP	GO:0072378	blood coagulation, fibrin clot formation	1/280	15/18800	0.385868	1
BP	GO:0099509	regulation of presynaptic cytosolic calcium ion concentration	1/280	15/18800	0.385868	1
BP	GO:0106057	negative regulation of calcineurin-mediated signaling	1/280	15/18800	0.385868	1
BP	GO:1900102	negative regulation of endoplasmic reticulum unfolded protein response	1/280	15/18800	0.385868	1
BP	GO:1902514	regulation of calcium ion transmembrane transport via high voltage-gated calcium channel	1/280	15/18800	0.385868	1
BP	GO:1902570	protein localization to nucleolus	1/280	15/18800	0.385868	1
BP	GO:1904424	regulation of GTP binding	1/280	15/18800	0.385868	1
BP	GO:2000345	regulation of hepatocyte proliferation	1/280	15/18800	0.385868	1
BP	GO:2000650	negative regulation of sodium ion transmembrane transporter activity	1/280	15/18800	0.385868	1
BP	GO:2000846	regulation of corticosteroid hormone secretion	1/280	15/18800	0.385868	1
BP	GO:2001138	regulation of phospholipid transport	1/280	15/18800	0.385868	1
BP	GO:0050807	regulation of synapse organization	5/280	209/18800	0.386069	5
BP	GO:0007200	phospholipase C-activating G protein-coupled receptor signaling pathway	3/280	104/18800	0.386069	3
BP	GO:1903509	liposaccharide metabolic process	3/280	104/18800	0.386069	3
BP	GO:0001836	release of cytochrome c from mitochondria	2/280	56/18800	0.386069	2
BP	GO:0030166	proteoglycan biosynthetic process	2/280	56/18800	0.386069	2
BP	GO:0031529	ruffle organization	2/280	56/18800	0.386069	2
BP	GO:0034204	lipid translocation	2/280	56/18800	0.386069	2
BP	GO:0043331	response to dsRNA	2/280	56/18800	0.386069	2
BP	GO:0045806	negative regulation of endocytosis	2/280	56/18800	0.386069	2
BP	GO:0050879	multicellular organismal movement	2/280	56/18800	0.386069	2
BP	GO:0050881	musculoskeletal movement	2/280	56/18800	0.386069	2
BP	GO:0044089	positive regulation of cellular component biogenesis	10/280	494/18800	0.38706	10
BP	GO:0008643	carbohydrate transport	4/280	156/18800	0.38706	4
BP	GO:1903169	regulation of calcium ion transmembrane transport	4/280	156/18800	0.38706	4
BP	GO:0002027	regulation of heart rate	3/280	105/18800	0.390312	3
BP	GO:0006672	ceramide metabolic process	3/280	105/18800	0.390312	3
BP	GO:0006906	vesicle fusion	3/280	105/18800	0.390312	3
BP	GO:0030510	regulation of BMP signaling pathway	3/280	105/18800	0.390312	3
BP	GO:0045833	negative regulation of lipid metabolic process	3/280	105/18800	0.390312	3
BP	GO:0046634	regulation of alpha-beta T cell activation	3/280	105/18800	0.390312	3
BP	GO:0008202	steroid metabolic process	7/280	323/18800	0.390601	7
BP	GO:0001541	ovarian follicle development	2/280	57/18800	0.390601	2
BP	GO:0030219	megakaryocyte differentiation	2/280	57/18800	0.390601	2
BP	GO:0038066	p38MAPK cascade	2/280	57/18800	0.390601	2
BP	GO:0043551	regulation of phosphatidylinositol 3-kinase activity	2/280	57/18800	0.390601	2
BP	GO:0048278	vesicle docking	2/280	57/18800	0.390601	2
BP	GO:0070228	regulation of lymphocyte apoptotic process	2/280	57/18800	0.390601	2
BP	GO:0090092	regulation of transmembrane receptor protein serine/threonine kinase signaling pathway	6/280	267/18800	0.390601	6
BP	GO:0051017	actin filament bundle assembly	4/280	158/18800	0.390601	4
BP	GO:0019395	fatty acid oxidation	3/280	106/18800	0.390601	3
BP	GO:0032410	negative regulation of transporter activity	3/280	106/18800	0.390601	3
BP	GO:0051341	regulation of oxidoreductase activity	3/280	106/18800	0.390601	3
BP	GO:0001505	regulation of neurotransmitter levels	5/280	213/18800	0.390601	5
BP	GO:0031669	cellular response to nutrient levels	5/280	213/18800	0.390601	5
BP	GO:0034764	positive regulation of transmembrane transport	5/280	213/18800	0.390601	5
BP	GO:0006606	protein import into nucleus	4/280	159/18800	0.390601	4
BP	GO:0002371	dendritic cell cytokine production	1/280	16/18800	0.390601	1
BP	GO:0006825	copper ion transport	1/280	16/18800	0.390601	1
BP	GO:0006857	oligopeptide transport	1/280	16/18800	0.390601	1
BP	GO:0009074	aromatic amino acid family catabolic process	1/280	16/18800	0.390601	1
BP	GO:0009130	pyrimidine nucleoside monophosphate biosynthetic process	1/280	16/18800	0.390601	1
BP	GO:0009812	flavonoid metabolic process	1/280	16/18800	0.390601	1
BP	GO:0010224	response to UV-B	1/280	16/18800	0.390601	1
BP	GO:0010715	regulation of extracellular matrix disassembly	1/280	16/18800	0.390601	1
BP	GO:0014819	regulation of skeletal muscle contraction	1/280	16/18800	0.390601	1
BP	GO:0017014	protein nitrosylation	1/280	16/18800	0.390601	1
BP	GO:0018119	peptidyl-cysteine S-nitrosylation	1/280	16/18800	0.390601	1
BP	GO:0018410	C-terminal protein amino acid modification	1/280	16/18800	0.390601	1
BP	GO:0019377	glycolipid catabolic process	1/280	16/18800	0.390601	1
BP	GO:0023035	CD40 signaling pathway	1/280	16/18800	0.390601	1
BP	GO:0030002	cellular anion homeostasis	1/280	16/18800	0.390601	1
BP	GO:0034349	glial cell apoptotic process	1/280	16/18800	0.390601	1
BP	GO:0035751	regulation of lysosomal lumen pH	1/280	16/18800	0.390601	1
BP	GO:0042159	lipoprotein catabolic process	1/280	16/18800	0.390601	1
BP	GO:0042448	progesterone metabolic process	1/280	16/18800	0.390601	1
BP	GO:0043249	erythrocyte maturation	1/280	16/18800	0.390601	1
BP	GO:0044804	autophagy of nucleus	1/280	16/18800	0.390601	1
BP	GO:0045869	negative regulation of single stranded viral RNA replication via double stranded DNA intermediate	1/280	16/18800	0.390601	1
BP	GO:0045986	negative regulation of smooth muscle contraction	1/280	16/18800	0.390601	1
BP	GO:0046184	aldehyde biosynthetic process	1/280	16/18800	0.390601	1
BP	GO:0051447	negative regulation of meiotic cell cycle	1/280	16/18800	0.390601	1
BP	GO:0051938	L-glutamate import	1/280	16/18800	0.390601	1
BP	GO:0060033	anatomical structure regression	1/280	16/18800	0.390601	1
BP	GO:0060330	regulation of response to interferon-gamma	1/280	16/18800	0.390601	1
BP	GO:0060334	regulation of interferon-gamma-mediated signaling pathway	1/280	16/18800	0.390601	1
BP	GO:0061684	chaperone-mediated autophagy	1/280	16/18800	0.390601	1
BP	GO:0070431	nucleotide-binding oligomerization domain containing 2 signaling pathway	1/280	16/18800	0.390601	1
BP	GO:0070886	positive regulation of calcineurin-NFAT signaling cascade	1/280	16/18800	0.390601	1
BP	GO:0071468	cellular response to acidic pH	1/280	16/18800	0.390601	1
BP	GO:0072109	glomerular mesangium development	1/280	16/18800	0.390601	1
BP	GO:0072224	metanephric glomerulus development	1/280	16/18800	0.390601	1
BP	GO:0080009	mRNA methylation	1/280	16/18800	0.390601	1
BP	GO:0098712	L-glutamate import across plasma membrane	1/280	16/18800	0.390601	1
BP	GO:0106058	positive regulation of calcineurin-mediated signaling	1/280	16/18800	0.390601	1
BP	GO:1901163	regulation of trophoblast cell migration	1/280	16/18800	0.390601	1
BP	GO:1901741	positive regulation of myoblast fusion	1/280	16/18800	0.390601	1
BP	GO:1902306	negative regulation of sodium ion transmembrane transport	1/280	16/18800	0.390601	1
BP	GO:1902931	negative regulation of alcohol biosynthetic process	1/280	16/18800	0.390601	1
BP	GO:1903236	regulation of leukocyte tethering or rolling	1/280	16/18800	0.390601	1
BP	GO:1904862	inhibitory synapse assembly	1/280	16/18800	0.390601	1
BP	GO:2000651	positive regulation of sodium ion transmembrane transporter activity	1/280	16/18800	0.390601	1
BP	GO:2001212	regulation of vasculogenesis	1/280	16/18800	0.390601	1
BP	GO:0002090	regulation of receptor internalization	2/280	58/18800	0.390601	2
BP	GO:0006611	protein export from nucleus	2/280	58/18800	0.390601	2
BP	GO:0030514	negative regulation of BMP signaling pathway	2/280	58/18800	0.390601	2
BP	GO:0061005	cell differentiation involved in kidney development	2/280	58/18800	0.390601	2
BP	GO:2000649	regulation of sodium ion transmembrane transporter activity	2/280	58/18800	0.390601	2
BP	GO:0008637	apoptotic mitochondrial changes	3/280	107/18800	0.390601	3
BP	GO:0009267	cellular response to starvation	4/280	160/18800	0.394603	4
BP	GO:0006805	xenobiotic metabolic process	3/280	108/18800	0.397225	3
BP	GO:0050803	regulation of synapse structure or activity	5/280	215/18800	0.397225	5
BP	GO:0006665	sphingolipid metabolic process	4/280	161/18800	0.397958	4
BP	GO:0002820	negative regulation of adaptive immune response	2/280	59/18800	0.397958	2
BP	GO:0030042	actin filament depolymerization	2/280	59/18800	0.397958	2
BP	GO:0031102	neuron projection regeneration	2/280	59/18800	0.397958	2
BP	GO:0043666	regulation of phosphoprotein phosphatase activity	2/280	59/18800	0.397958	2
BP	GO:0045599	negative regulation of fat cell differentiation	2/280	59/18800	0.397958	2
BP	GO:0050891	multicellular organismal water homeostasis	2/280	59/18800	0.397958	2
BP	GO:0051785	positive regulation of nuclear division	2/280	59/18800	0.397958	2
BP	GO:2000351	regulation of endothelial cell apoptotic process	2/280	59/18800	0.397958	2
BP	GO:0043491	protein kinase B signaling	5/280	216/18800	0.397958	5
BP	GO:0001894	tissue homeostasis	6/280	272/18800	0.397958	6
BP	GO:0071887	leukocyte apoptotic process	3/280	109/18800	0.397958	3
BP	GO:0090174	organelle membrane fusion	3/280	109/18800	0.397958	3
BP	GO:0046488	phosphatidylinositol metabolic process	4/280	162/18800	0.397958	4
BP	GO:0061572	actin filament bundle organization	4/280	162/18800	0.397958	4
BP	GO:0022898	regulation of transmembrane transporter activity	6/280	273/18800	0.397958	6
BP	GO:0010810	regulation of cell-substrate adhesion	5/280	217/18800	0.397958	5
BP	GO:0006893	Golgi to plasma membrane transport	2/280	60/18800	0.397958	2
BP	GO:0033866	nucleoside bisphosphate biosynthetic process	2/280	60/18800	0.397958	2
BP	GO:0034030	ribonucleoside bisphosphate biosynthetic process	2/280	60/18800	0.397958	2
BP	GO:0034033	purine nucleoside bisphosphate biosynthetic process	2/280	60/18800	0.397958	2
BP	GO:0046324	regulation of glucose import	2/280	60/18800	0.397958	2
BP	GO:0046888	negative regulation of hormone secretion	2/280	60/18800	0.397958	2
BP	GO:1903670	regulation of sprouting angiogenesis	2/280	60/18800	0.397958	2
BP	GO:0001710	mesodermal cell fate commitment	1/280	17/18800	0.397958	1
BP	GO:0001845	phagolysosome assembly	1/280	17/18800	0.397958	1
BP	GO:0001956	positive regulation of neurotransmitter secretion	1/280	17/18800	0.397958	1
BP	GO:0002091	negative regulation of receptor internalization	1/280	17/18800	0.397958	1
BP	GO:0006577	amino-acid betaine metabolic process	1/280	17/18800	0.397958	1
BP	GO:0006677	glycosylceramide metabolic process	1/280	17/18800	0.397958	1
BP	GO:0007379	segment specification	1/280	17/18800	0.397958	1
BP	GO:0009084	glutamine family amino acid biosynthetic process	1/280	17/18800	0.397958	1
BP	GO:0016264	gap junction assembly	1/280	17/18800	0.397958	1
BP	GO:0020027	hemoglobin metabolic process	1/280	17/18800	0.397958	1
BP	GO:0030949	positive regulation of vascular endothelial growth factor receptor signaling pathway	1/280	17/18800	0.397958	1
BP	GO:0032310	prostaglandin secretion	1/280	17/18800	0.397958	1
BP	GO:0033189	response to vitamin A	1/280	17/18800	0.397958	1
BP	GO:0033623	regulation of integrin activation	1/280	17/18800	0.397958	1
BP	GO:0035930	corticosteroid hormone secretion	1/280	17/18800	0.397958	1
BP	GO:0043117	positive regulation of vascular permeability	1/280	17/18800	0.397958	1
BP	GO:0044539	long-chain fatty acid import into cell	1/280	17/18800	0.397958	1
BP	GO:0045019	negative regulation of nitric oxide biosynthetic process	1/280	17/18800	0.397958	1
BP	GO:0045217	cell-cell junction maintenance	1/280	17/18800	0.397958	1
BP	GO:0046827	positive regulation of protein export from nucleus	1/280	17/18800	0.397958	1
BP	GO:0046838	phosphorylated carbohydrate dephosphorylation	1/280	17/18800	0.397958	1
BP	GO:0046855	inositol phosphate dephosphorylation	1/280	17/18800	0.397958	1
BP	GO:0048569	post-embryonic animal organ development	1/280	17/18800	0.397958	1
BP	GO:0048875	chemical homeostasis within a tissue	1/280	17/18800	0.397958	1
BP	GO:0055089	fatty acid homeostasis	1/280	17/18800	0.397958	1
BP	GO:0055119	relaxation of cardiac muscle	1/280	17/18800	0.397958	1
BP	GO:0061450	trophoblast cell migration	1/280	17/18800	0.397958	1
BP	GO:0061577	calcium ion transmembrane transport via high voltage-gated calcium channel	1/280	17/18800	0.397958	1
BP	GO:0070206	protein trimerization	1/280	17/18800	0.397958	1
BP	GO:0070230	positive regulation of lymphocyte apoptotic process	1/280	17/18800	0.397958	1
BP	GO:0072376	protein activation cascade	1/280	17/18800	0.397958	1
BP	GO:0090399	replicative senescence	1/280	17/18800	0.397958	1
BP	GO:0090494	dopamine uptake	1/280	17/18800	0.397958	1
BP	GO:0090713	immunological memory process	1/280	17/18800	0.397958	1
BP	GO:0097067	cellular response to thyroid hormone stimulus	1/280	17/18800	0.397958	1
BP	GO:1904406	negative regulation of nitric oxide metabolic process	1/280	17/18800	0.397958	1
BP	GO:2000369	regulation of clathrin-dependent endocytosis	1/280	17/18800	0.397958	1
BP	GO:0002062	chondrocyte differentiation	3/280	110/18800	0.397958	3
BP	GO:0048259	regulation of receptor-mediated endocytosis	3/280	110/18800	0.397958	3
BP	GO:0007568	aging	4/280	163/18800	0.397958	4
BP	GO:0051170	import into nucleus	4/280	163/18800	0.397958	4
BP	GO:0031331	positive regulation of cellular catabolic process	9/280	449/18800	0.401777	9
BP	GO:0006821	chloride transport	3/280	111/18800	0.404191	3
BP	GO:0046632	alpha-beta T cell differentiation	3/280	111/18800	0.404191	3
BP	GO:0008333	endosome to lysosome transport	2/280	61/18800	0.404193	2
BP	GO:0030865	cortical cytoskeleton organization	2/280	61/18800	0.404193	2
BP	GO:0032387	negative regulation of intracellular transport	2/280	61/18800	0.404193	2
BP	GO:0048488	synaptic vesicle endocytosis	2/280	61/18800	0.404193	2
BP	GO:0061951	establishment of protein localization to plasma membrane	2/280	61/18800	0.404193	2
[truncated: 2,592 more rows]
[truncated: 1 more columns]
