# Supplementary material for: Neutrophil-related IL1R2 gene predicts the occurrence and early progression of myocardial infarction
Source: Front Cardiovasc Med. 2025 Mar 31;12:1516043. doi: 10.3389/fcvm.2025.1516043 (PMC11994735; doi:10.3389/fcvm.2025.1516043)
Supplement: Supplementary file 7 [file Table3.xls]

## Sheet: LASSO_RF_SVM
TableS3. Results of three machine learning algorithms.
Type	Genes
Lasso	HAL
Lasso	CSTA
Lasso	GAB2
Lasso	S100A12
Lasso	HCAR3
Lasso	PPP1R15A
Lasso	ANPEP
Lasso	LILRA2
Lasso	S100P
Lasso	APOBEC3A
Lasso	EGR1
Lasso	CLEC4D
Lasso	IL1B
Lasso	CREB5
Lasso	IL1R2
Lasso	TULP2
Lasso	CD300LF
Lasso	MS4A6A
Lasso	PLBD1
Lasso	CDA
Lasso	THBD
Lasso	NAMPT
Lasso	PLAUR
SVM-RFE	IL1R2
SVM-RFE	THBD
SVM-RFE	CDA
SVM-RFE	NAMPT
SVM-RFE	FCN1
SVM-RFE	CLEC4D
SVM-RFE	GAB2
SVM-RFE	S100A12
RandomForest	IL1R2
RandomForest	THBD
RandomForest	CDA
RandomForest	NAMPT
RandomForest	CLEC4D
RandomForest	S100P
