# Supplementary material for: Neutrophil-related IL1R2 gene predicts the occurrence and early progression of myocardial infarction
Source: Front Cardiovasc Med. 2025 Mar 31;12:1516043. doi: 10.3389/fcvm.2025.1516043 (PMC11994735; doi:10.3389/fcvm.2025.1516043)
Supplement: Supplementary file 8 [file Table4.xls]

## Sheet: Sheet1
Table S4. Correlation analysis between the nomogram model and immune cells.
immune cells	CDA		CLEC4D		IL1R2		NAMPT		THBD		riskscore
	Cor	P value	Cor	P value	Cor	P value	Cor	P value	Cor	P value	Cor	P value
B cells naive	0.141054	0.163735	0.110159	0.277721	0.1834	0.0692057	0.0927528	0.361175	-0.00166159	0.986977	0.0906799	0.372052
B cells memory	-0.111668	0.271151	-0.0662945	0.514426	-0.0382289	0.707156	0.0616177	0.544595	-0.0427755	0.674195	-0.0475263	0.640401
Plasma cells	-0.161123	0.11111	-0.118295	0.243546	-0.251246	0.0121247	-0.212283	0.0349043	-0.172936	0.086941	-0.202412	0.0445111
T cells CD8	-0.0024019	0.981176	-0.0316772	0.755603	0.0708231	0.486049	-0.103561	0.30769	-0.00320802	0.97486	0.0118614	0.907236
T cells CD4 naive	-0.128521	0.204874	-0.0337373	0.740257	-0.0706853	0.4869	-0.110098	0.277988	-0.0877566	0.387727	-0.0966172	0.341428
T cells CD4 memory resting	-0.596648	0	-0.583855	2.25216e-10	-0.44475	5.06149e-06	-0.548547	7.05984e-09	-0.472035	1.11186e-06	-0.577254	2.94074e-10
T cells CD4 memory activated	-0.116222	0.251964	-0.00462568	0.963756	-0.0594719	0.558722	-0.0803579	0.429133	0.0155046	0.878936	-0.0503586	0.620592
T cells follicular helper	0.0638425	0.530136	0.0906018	0.372466	0.173385	0.0861124	0.0983449	0.332824	0.14079	0.164533	0.110627	0.275671
T cells regulatory Tregs	-0.0789174	0.437479	-0.0603007	0.553245	-0.02082	0.837926	-0.168794	0.0948885	0.0141858	0.889165	-0.0341507	0.737189
T cells gamma delta	-0.471954	8.16242e-07	-0.478498	5.45828e-07	-0.443048	4.3836e-06	-0.454291	2.32162e-06	-0.462479	1.44042e-06	-0.526067	2.2448e-08
NK cells resting	0.290861	0.00349245	0.211954	0.0351939	0.0962934	0.343056	0.164286	0.104179	0.149524	0.139631	0.211605	0.0355027
NK cells activated	0.410517	2.43964e-05	0.307721	0.00194533	0.297018	0.00283169	0.322407	0.00113579	0.277244	0.00546623	0.354741	0.000314922
Monocytes	0.597659	6.53425e-11	0.573783	5.35891e-10	0.477845	5.68406e-07	0.536641	1.03099e-08	0.553413	2.8368e-09	0.593427	9.60873e-11
Macrophages M0	-0.105667	0.297904	-0.238578	0.0174009	-0.166422	0.0996916	-0.235041	0.0191894	-0.244862	0.0145773	-0.221929	0.0272632
Macrophages M1	-0.199902	0.0472771	-0.247007	0.0137092	-0.283463	0.00446676	-0.155579	0.12412	-0.175228	0.0827755	-0.246378	0.0139589
Macrophages M2	0.0805281	0.428153	0.212549	0.0346713	0.155716	0.123784	0.0703606	0.488908	0.136869	0.176727	0.136862	0.176749
Dendritic cells resting	0.0967324	0.34085	0.166161	0.100232	0.0742494	0.465146	0.00482139	0.962224	0.0745032	0.463618	0.104345	0.304023
Dendritic cells activated	0.405348	3.15385e-05	0.347394	0.000426662	0.310516	0.00175965	0.406046	3.04717e-05	0.433938	7.21779e-06	0.451148	2.77939e-06
Mast cells resting	-0.0613098	0.546612	-0.0274804	0.787156	-0.159995	0.113668	-0.0279712	0.783447	-0.0762118	0.4534	-0.0665899	0.512549
Mast cells activated	0.621797	6.48013e-12	0.638793	1.12595e-12	0.540595	7.65403e-09	0.647229	4.53389e-13	0.598075	6.28973e-11	0.666426	5.12617e-14
Eosinophils	0.182391	0.0707762	0.185503	0.0660207	0.141502	0.162386	0.235738	0.0188246	0.26582	0.00782999	0.237743	0.0178098
Neutrophils	0.769897	1.24947e-20	0.747154	6.64088e-19	0.618307	9.16179e-12	0.710175	1.85307e-16	0.635834	1.53898e-12	0.762099	5.12877e-20
