# Supplementary material for: Neutrophil-related IL1R2 gene predicts the occurrence and early progression of myocardial infarction
Source: Front Cardiovasc Med. 2025 Mar 31;12:1516043. doi: 10.3389/fcvm.2025.1516043 (PMC11994735; doi:10.3389/fcvm.2025.1516043)
Supplement: Supplementary file 9 [file Table5.xls]

## Sheet: cluster_7_2
Table S5. Samples in clusters.
ID	CLEC4D	IL1R2	CDA	THBD	NAMPT	Cluster
GSM1620832_MI	7.99309	11.427	8.18832	6.77675	9.49242	C1
GSM1620835_MI	7.57183	10.0413	6.29069	8.87155	8.34316	C1
GSM1620836_MI	9.70916	10.896	9.16141	10.6726	9.64258	C1
GSM1620837_MI	10.9735	11.4355	10.1622	11.1981	9.98004	C1
GSM1620838_MI	7.46944	11.1641	8.28379	8.46709	8.26775	C1
GSM1620842_MI	7.18265	10.7385	6.91819	8.67745	7.48988	C1
GSM1620845_MI	6.74145	10.246	8.32111	7.08031	10.28	C1
GSM1620847_MI	9.62303	12.1501	9.79231	8.91678	11.6172	C1
GSM1620849_MI	7.7674	9.84562	7.67806	8.80739	9.87217	C1
GSM1620850_MI	10.5522	12.3406	10.4355	7.63106	11.9199	C1
GSM1620851_MI	9.75775	11.5027	11.0455	9.15543	12.392	C1
GSM1620852_MI	8.40023	12.0731	8.9956	8.48088	11.3241	C1
GSM1620880_MI	9.74497	13.0138	8.48547	10.6569	12.0647	C1
GSM1620881_MI	9.22206	11.7717	9.04079	10.6684	11.688	C1
GSM1620882_MI	10.0138	10.8154	8.18073	10.0001	10.0301	C1
GSM1620883_MI	8.91833	11.9416	7.19607	8.803	11.6536	C1
GSM1620884_MI	5.58715	11.5476	7.26402	6.42421	11.3385	C1
GSM1620890_MI	10.7506	8.79397	8.28766	10.1158	9.96281	C1
GSM1620891_MI	9.41224	12.3465	7.32787	9.47524	9.71752	C1
GSM1620905_MI	4.9537	11.0086	6.54022	9.00061	9.22971	C1
GSM1620906_MI	7.9315	10.3857	5.78629	7.64388	8.76128	C1
GSM1620908_MI	8.82328	10.7014	6.73179	8.04257	8.96196	C1
GSM1620909_MI	8.69701	10.2781	7.71396	9.49646	10.1854	C1
GSM1620914_MI	8.91711	11.8221	7.43714	5.01345	10.5052	C1
GSM1620833_MI	3.88789	8.43484	6.04706	7.68925	7.53622	C2
GSM1620834_MI	5.06445	8.9031	6.1016	9.13669	8.9272	C2
GSM1620839_MI	5.34802	8.26687	5.70638	6.44241	8.58794	C2
GSM1620840_MI	4.93964	9.31799	6.10865	5.66729	6.10604	C2
GSM1620841_MI	5.02319	8.38177	6.22528	6.34212	6.32732	C2
GSM1620843_MI	4.56458	6.33766	5.75913	5.30082	6.27977	C2
GSM1620844_MI	7.42222	9.09352	6.85879	6.67702	9.13642	C2
GSM1620846_MI	4.48958	7.81508	7.10496	9.67902	7.50355	C2
GSM1620848_MI	4.47061	6.68494	5.94739	5.41667	7.0339	C2
GSM1620877_MI	6.79527	8.05355	8.2759	5.72563	8.98469	C2
GSM1620878_MI	3.43177	9.19241	6.22903	8.70962	8.36903	C2
GSM1620879_MI	5.65076	4.53333	6.03487	5.63844	8.16258	C2
GSM1620885_MI	8.40669	7.05087	6.47646	6.133	7.60466	C2
GSM1620886_MI	6.2749	8.65901	5.65845	8.06626	9.88269	C2
GSM1620887_MI	4.53289	8.06679	5.57302	6.04359	6.8857	C2
GSM1620888_MI	3.89148	7.27911	6.14927	6.77555	9.9612	C2
GSM1620889_MI	5.77369	9.90169	7.52173	5.50086	10.3914	C2
GSM1620907_MI	6.66185	6.73881	6.39602	7.20763	8.24118	C2
GSM1620910_MI	5.44896	8.31113	5.3486	6.11745	6.85644	C2
GSM1620911_MI	6.78435	8.24682	4.97055	6.5628	9.59746	C2
GSM1620912_MI	5.04873	7.53129	6.97208	6.46917	9.44059	C2
GSM1620913_MI	4.99288	6.53449	7.86639	6.96493	9.34078	C2
GSM1620915_MI	7.32189	9.18095	6.09018	7.35785	8.82984	C2
GSM1620916_MI	4.89428	7.26773	6.36435	7.78264	8.28748	C2
GSM1620917_MI	4.20369	4.60045	6.39236	5.34099	6.47075	C2
